# Supplementary material for: microRNAs Regulate Cellular Magnesium by Tuning Expression of the Plasma Membrane Protein CNNM4
Source: ACS Chem Biol. 2025 Aug 27;20(9):2159–70. doi: 10.1021/acschembio.5c00296 (PMC12455565; doi:10.1021/acschembio.5c00296)
Supplement: Supplementary file 2 [file cb5c00296_si_002.xlsx]

## Sheet: Normalized Data
miRNA	Normalization	Error Prop	%error	Z-Score			Population
hsa-miR-24-2-5p	0.283034	0.0198082	6.99851	-2.95289			Mean	0.962053
hsa-miR-10b-5p	0.371187	0.023596	6.3569	-2.56953			Std	0.229951
hsa-miR-10a-5p	0.372749	0.00920215	2.46873	-2.56274			Median	0.944864
hsa-miR-491-3p	0.40205	0.0168122	4.18161	-2.43532
hsa-miR-556-3p	0.404911	0.0125804	3.10696	-2.42288			Downregulators (Z < -1.96)	20
hsa-miR-542-3p	0.427889	0.0117374	2.7431	-2.32295			Upregulators (Z > 1.96)	50
hsa-miR-4504	0.428139	0.0192256	4.49051	-2.32187
hsa-miR-339-5p	0.439667	0.0412902	9.39124	-2.27173
hsa-miR-888-3p	0.440086	0.0335192	7.61651	-2.26991
hsa-miR-7-5p	0.47092	0.026042	5.53001	-2.13582
hsa-miR-330-5p	0.479042	0.0443431	9.25661	-2.1005
hsa-miR-432-3p	0.481016	0.020625	4.28781	-2.09191
hsa-miR-2114-3p	0.483315	0.0220571	4.56372	-2.08192			Threshold Error is 10.0
hsa-miR-518a-5p	0.487579	0.0284194	5.82867	-2.06337			%Error of Propagation > 10.0
hsa-miR-363-3p	0.491556	0.0171368	3.48624	-2.04608			Error of Measurement > 10.0
hsa-miR-3662	0.496551	0.0134357	2.70581	-2.02436
hsa-miR-527	0.498081	0.0207747	4.17096	-2.01771
hsa-miR-25-3p	0.498749	0.0156931	3.14649	-2.0148
hsa-miR-627-5p	0.505812	0.0430827	8.51753	-1.98408
hsa-miR-549a	0.511255	0.0334232	6.53748	-1.96041
hsa-miR-24-3p	0.514565	0.0163095	3.16957	-1.94602
hsa-miR-516b-3p	0.51877	0.0123252	2.37585	-1.92773
hsa-let-7a-3p	0.519198	0.018286	3.52197	-1.92587
hsa-miR-616-3p	0.525196	0.021342	4.06362	-1.89979
hsa-let-7b-3p	0.525401	0.0107349	2.04319	-1.8989
hsa-miR-92a-3p	0.526048	0.0148091	2.81517	-1.89608
hsa-miR-3934-3p	0.526386	0.0116227	2.20801	-1.89461
hsa-miR-127-3p	0.530287	0.0171167	3.22782	-1.87765
hsa-miR-3682-3p	0.530671	0.0385146	7.25771	-1.87598
hsa-miR-1293	0.536097	0.0327403	6.10716	-1.85238
hsa-miR-122-3p	0.53691	0.0249856	4.65359	-1.84884
hsa-miR-665	0.537091	0.0181396	3.37737	-1.84806
hsa-miR-185-5p	0.537717	0.0142542	2.65087	-1.84534
hsa-miR-3148	0.547077	0.028577	5.22358	-1.80463
hsa-miR-769-5p	0.547145	0.047509	8.68307	-1.80434
hsa-miR-450b-3p	0.552075	0.0189589	3.43411	-1.78289
hsa-miR-326	0.553734	0.0379034	6.84505	-1.77568
hsa-miR-4518	0.556551	0.0226471	4.06918	-1.76343
hsa-miR-422a	0.5586	0.0288432	5.16347	-1.75452
hsa-miR-32-5p	0.560068	0.0208619	3.72488	-1.74814
hsa-miR-516a-3p	0.56133	0.0277088	4.93628	-1.74265
hsa-miR-4266	0.564034	0.028856	5.116	-1.73089
hsa-miR-92b-3p	0.564714	0.0369766	6.54784	-1.72793
hsa-miR-876-5p	0.570021	0.0524987	9.20996	-1.70485
hsa-miR-3167	0.570505	0.0462222	8.10198	-1.70275
hsa-miR-580-3p	0.57609	0.0131345	2.27994	-1.67846
hsa-miR-1269a	0.57916	0.0390544	6.7433	-1.66511
hsa-miR-2113	0.581831	0.0348644	5.99218	-1.65349
hsa-miR-609	0.582237	0.0124652	2.14091	-1.65173
hsa-miR-1290	0.582432	0.0236812	4.06591	-1.65088
hsa-miR-3127-5p	0.586366	0.0545682	9.30615	-1.63377
hsa-miR-1204	0.58799	0.0311156	5.29186	-1.62671
hsa-miR-6757-5p	0.590728	0.0428821	7.25919	-1.6148
hsa-miR-1255b-5p	0.593103	0.025015	4.21765	-1.60448
hsa-miR-642a-3p	0.594391	0.0422871	7.11435	-1.59888
hsa-miR-6716-5p	0.594521	0.035796	6.02099	-1.59831
hsa-miR-641	0.597584	0.0176211	2.94872	-1.58499
hsa-miR-99a-5p	0.599601	0.0260396	4.34282	-1.57622
hsa-miR-367-3p	0.601156	0.0465975	7.75131	-1.56945
hsa-miR-3620-3p	0.601931	0.0265058	4.40347	-1.56608
hsa-miR-924	0.606109	0.0189668	3.12927	-1.54792
hsa-miR-626	0.606624	0.0384611	6.34018	-1.54568
hsa-miR-1912	0.606891	0.0129511	2.134	-1.54451
hsa-miR-589-5p	0.607878	0.0184434	3.03407	-1.54022
hsa-miR-610	0.609253	0.0148383	2.43549	-1.53424
hsa-miR-1306-5p	0.610829	0.0322599	5.28133	-1.52739
hsa-miR-597-5p	0.612218	0.0434403	7.09556	-1.52135
hsa-miR-2115-5p	0.6126	0.0201732	3.29305	-1.51969
hsa-miR-582-5p	0.612854	0.0316903	5.17094	-1.51858
hsa-miR-3154	0.612994	0.0249069	4.06316	-1.51797
hsa-miR-3650	0.615089	0.0354626	5.76545	-1.50887
hsa-miR-614	0.615336	0.0180412	2.93193	-1.50779
hsa-miR-3677-3p	0.616594	0.0381473	6.18678	-1.50232
hsa-miR-3622a-3p	0.61667	0.0128402	2.08218	-1.50199
hsa-miR-3664-3p	0.618226	0.0215008	3.47782	-1.49522
hsa-miR-188-3p	0.620002	0.0249923	4.03101	-1.4875
hsa-miR-10a-3p	0.621518	0.0138995	2.23638	-1.4809
hsa-miR-608	0.621598	0.0260565	4.19185	-1.48056
hsa-miR-654-5p	0.621769	0.0524851	8.44125	-1.47981
hsa-miR-4648	0.621831	0.0252847	4.06616	-1.47955
hsa-miR-548q	0.623415	0.0246405	3.9525	-1.47265
hsa-miR-510-5p	0.623821	0.0282205	4.52382	-1.47089
hsa-miR-103b	0.624888	0.0569119	9.10753	-1.46625
hsa-miR-548aj-5p	0.625179	0.0436481	6.98169	-1.46498
hsa-miR-3944-5p	0.626309	0.0190334	3.03897	-1.46007
hsa-miR-100-5p	0.626388	0.0205332	3.27803	-1.45973
hsa-miR-4529-3p	0.628595	0.0439581	6.99307	-1.45013
hsa-miR-454-5p	0.632319	0.0150746	2.38402	-1.43393
hsa-miR-518c-5p	0.633695	0.0213605	3.37079	-1.42795
hsa-miR-1249-3p	0.634152	0.0219376	3.45936	-1.42596
hsa-miR-508-5p	0.634442	0.0367927	5.79923	-1.4247
hsa-miR-642b-3p	0.636056	0.0364072	5.7239	-1.41768
hsa-miR-541-3p	0.636915	0.0304439	4.77991	-1.41395
hsa-miR-4439	0.638241	0.0535284	8.38686	-1.40818
hsa-miR-659-3p	0.640007	0.030641	4.78761	-1.4005
hsa-miR-3657	0.642025	0.0165663	2.58032	-1.39173
hsa-miR-507	0.643815	0.0241095	3.74478	-1.38394
hsa-miR-651-5p	0.64434	0.0137313	2.13106	-1.38166
hsa-miR-339-3p	0.645465	0.0322412	4.99503	-1.37677
hsa-miR-4709-3p	0.647325	0.0521829	8.06132	-1.36868
hsa-miR-642a-5p	0.649164	0.0323494	4.98325	-1.36068
hsa-miR-4445-3p	0.649575	0.0222408	3.4239	-1.35889
hsa-miR-191-5p	0.649941	0.022528	3.46616	-1.3573
hsa-miR-1255a	0.651361	0.0587692	9.02252	-1.35112
hsa-miR-337-5p	0.651527	0.0237522	3.64562	-1.3504
hsa-miR-495-3p	0.65183	0.0330088	5.06403	-1.34909
hsa-miR-3202	0.652768	0.0220956	3.38491	-1.34501
hsa-miR-206	0.653241	0.0373484	5.71741	-1.34295
hsa-miR-548g-5p	0.655214	0.0287135	4.38231	-1.33437
hsa-let-7e-3p	0.656997	0.0241176	3.67089	-1.32662
hsa-miR-9-5p	0.657156	0.024671	3.75421	-1.32593
hsa-miR-6831-3p	0.657583	0.0447734	6.80879	-1.32407
hsa-miR-550a-3p	0.657952	0.021756	3.30662	-1.32246
hsa-miR-363-5p	0.658372	0.0316967	4.81441	-1.32064
hsa-miR-134-5p	0.658856	0.0458974	6.96623	-1.31853
hsa-miR-550a-5p	0.659493	0.0207914	3.15263	-1.31576
hsa-miR-600	0.659616	0.0319616	4.84549	-1.31523
hsa-miR-874-3p	0.6609	0.0156052	2.3612	-1.30964
hsa-miR-662	0.661329	0.0168628	2.54983	-1.30778
hsa-miR-154-5p	0.661403	0.0183936	2.781	-1.30745
hsa-miR-1243	0.661568	0.015494	2.34202	-1.30674
hsa-miR-193a-5p	0.662794	0.0405334	6.11553	-1.30141
hsa-miR-4330	0.662887	0.0228988	3.4544	-1.301
hsa-miR-29a-5p	0.66336	0.0230396	3.47316	-1.29894
hsa-miR-583	0.663778	0.0331442	4.99327	-1.29713
hsa-miR-1233-3p	0.665851	0.0158182	2.37564	-1.28811
hsa-miR-3972	0.665985	0.0615168	9.23696	-1.28753
hsa-miR-4438	0.666148	0.0228197	3.42562	-1.28682
hsa-miR-375	0.666892	0.0216619	3.24819	-1.28358
hsa-miR-3118	0.667528	0.0388029	5.81292	-1.28082
hsa-miR-1225-5p	0.668036	0.0277491	4.15384	-1.27861
hsa-miR-125b-1-3p	0.669312	0.0182803	2.73121	-1.27306
hsa-miR-939-5p	0.66963	0.0136946	2.04511	-1.27168
hsa-miR-653-5p	0.670288	0.0137414	2.05008	-1.26882
hsa-miR-369-5p	0.673216	0.0211421	3.14046	-1.25608
hsa-miR-3120-3p	0.674136	0.0197544	2.93033	-1.25208
hsa-miR-584-5p	0.674915	0.0397864	5.89503	-1.24869
hsa-let-7f-2-3p	0.677018	0.0336543	4.97096	-1.23955
hsa-miR-4482-5p	0.677082	0.0368294	5.43943	-1.23927
hsa-miR-451a	0.677867	0.027151	4.00535	-1.23586
hsa-miR-3117-3p	0.681889	0.0382919	5.61556	-1.21837
hsa-miR-296-5p	0.683695	0.0184653	2.70081	-1.21051
hsa-miR-516a-5p	0.684172	0.0162855	2.38033	-1.20844
hsa-miR-146a-5p	0.685331	0.0199453	2.91031	-1.2034
hsa-miR-3907	0.686103	0.0281856	4.10807	-1.20004
hsa-miR-587	0.687666	0.0529748	7.70357	-1.19324
hsa-miR-1266-5p	0.688969	0.0235696	3.421	-1.18758
hsa-miR-491-5p	0.689637	0.0465244	6.74621	-1.18467
hsa-miR-219a-1-3p	0.690244	0.0269216	3.90031	-1.18203
hsa-miR-574-3p	0.690936	0.0204992	2.96687	-1.17902
hsa-miR-6740-3p	0.691096	0.016508	2.38867	-1.17833
hsa-miR-4676-5p	0.691131	0.0665928	9.63534	-1.17818
hsa-miR-101-3p	0.691539	0.0515287	7.45131	-1.1764
hsa-miR-218-5p	0.691958	0.0183055	2.64546	-1.17458
hsa-miR-938	0.6927	0.0259726	3.74947	-1.17135
hsa-miR-335-5p	0.693307	0.0198352	2.86095	-1.16871
hsa-miR-18a-3p	0.694622	0.0200864	2.8917	-1.16299
hsa-miR-4692	0.696189	0.0282469	4.05735	-1.15618
hsa-miR-1915-3p	0.696806	0.0191903	2.75403	-1.1535
hsa-miR-425-5p	0.697168	0.0507773	7.28338	-1.15192
hsa-miR-197-3p	0.697793	0.0165699	2.37462	-1.1492
hsa-miR-3147	0.697803	0.033673	4.82557	-1.14916
hsa-miR-99b-5p	0.697984	0.0385888	5.5286	-1.14837
hsa-miR-548p	0.698643	0.0245771	3.51783	-1.14551
hsa-miR-96-3p	0.698836	0.0246881	3.53275	-1.14467
hsa-miR-504-5p	0.699401	0.0199698	2.85527	-1.14221
hsa-miR-99b-3p	0.699873	0.0159944	2.28533	-1.14016
hsa-miR-611	0.700599	0.0420299	5.99913	-1.137
hsa-miR-3689a-3p	0.701299	0.036577	5.2156	-1.13396
hsa-miR-1269b	0.701846	0.0182206	2.5961	-1.13158
hsa-miR-4270	0.703496	0.022497	3.19789	-1.1244
hsa-miR-4645-5p	0.70367	0.0350851	4.98601	-1.12364
hsa-miR-4691-3p	0.704984	0.0638477	9.05661	-1.11793
hsa-miR-198	0.705062	0.0266906	3.78557	-1.11759
hsa-miR-6833-3p	0.707391	0.0244965	3.46294	-1.10747
hsa-miR-1202	0.70925	0.0246816	3.47995	-1.09938
hsa-miR-378i	0.710399	0.0274263	3.86068	-1.09439
hsa-miR-668-3p	0.710486	0.0243189	3.42285	-1.09401
hsa-miR-5197-3p	0.711061	0.0549821	7.7324	-1.09151
hsa-let-7d-3p	0.711439	0.039509	5.55339	-1.08986
hsa-miR-203a-3p	0.711816	0.028152	3.95496	-1.08822
hsa-miR-654-3p	0.711898	0.0188219	2.64391	-1.08786
hsa-miR-450a-1-3p	0.712628	0.0250399	3.51374	-1.08469
hsa-miR-1258	0.71273	0.0504293	7.07551	-1.08425
hsa-miR-324-3p	0.712737	0.0328762	4.61267	-1.08422
hsa-miR-590-5p	0.71291	0.0160774	2.25518	-1.08347
hsa-miR-671-3p	0.713522	0.0370502	5.19257	-1.0808
hsa-miR-3155a	0.714205	0.0255709	3.58033	-1.07783
hsa-miR-154-3p	0.714433	0.0217645	3.0464	-1.07684
hsa-miR-424-3p	0.714814	0.0384275	5.37587	-1.07518
hsa-miR-183-5p	0.715214	0.0272876	3.81531	-1.07345
hsa-miR-144-5p	0.716492	0.0552954	7.71752	-1.06789
hsa-miR-663a	0.719031	0.024993	3.47593	-1.05685
hsa-let-7g-5p	0.719675	0.0533904	7.41868	-1.05405
hsa-miR-584-3p	0.719812	0.015687	2.17932	-1.05345
hsa-miR-934	0.720309	0.0571864	7.93915	-1.05129
hsa-miR-4455	0.721246	0.0387834	5.37727	-1.04721
hsa-miR-4646-5p	0.721495	0.0330491	4.58064	-1.04613
hsa-miR-149-5p	0.721557	0.0332968	4.61458	-1.04586
hsa-miR-1250-5p	0.721924	0.0279868	3.87669	-1.04426
hsa-miR-875-3p	0.72195	0.0276331	3.82756	-1.04415
hsa-miR-3609	0.723679	0.0670578	9.26623	-1.03663
hsa-miR-4268	0.723882	0.0254962	3.52215	-1.03575
hsa-miR-548b-3p	0.724097	0.0235155	3.24756	-1.03482
hsa-miR-125a-3p	0.725059	0.0164663	2.27102	-1.03063
hsa-miR-555	0.725326	0.0461163	6.35801	-1.02947
hsa-miR-378d	0.725385	0.0178594	2.46206	-1.02921
hsa-miR-3183	0.725503	0.0267326	3.6847	-1.0287
hsa-miR-27b-5p	0.725646	0.0194001	2.67349	-1.02808
hsa-miR-598-3p	0.725767	0.0196161	2.70281	-1.02755
hsa-miR-502-3p	0.726385	0.0391748	5.39312	-1.02486
hsa-miR-6876-5p	0.72662	0.0203381	2.799	-1.02384
hsa-miR-125a-5p	0.72702	0.0212745	2.92626	-1.0221
hsa-miR-767-3p	0.72776	0.0647699	8.89989	-1.01888
hsa-miR-1299	0.728242	0.054885	7.53664	-1.01679
hsa-miR-4637	0.728686	0.035691	4.898	-1.01486
hsa-miR-450a-3p	0.728866	0.0546833	7.50251	-1.01407
hsa-miR-3622b-3p	0.72999	0.0266249	3.64729	-1.00919
hsa-miR-376c-3p	0.730156	0.0373301	5.11263	-1.00847
hsa-miR-4764-5p	0.73034	0.0563693	7.71823	-1.00766
hsa-miR-323b-5p	0.730606	0.0699584	9.57539	-1.00651
hsa-miR-4324	0.730857	0.0646692	8.84842	-1.00542
hsa-miR-505-3p	0.731266	0.0244704	3.3463	-1.00364
hsa-miR-579-3p	0.731434	0.0309629	4.23317	-1.00291
hsa-miR-502-5p	0.731486	0.0298676	4.08315	-1.00268
hsa-miR-3937	0.731857	0.0282158	3.85536	-1.00107
hsa-miR-1207-5p	0.732287	0.0348987	4.76572	-0.999198
hsa-miR-4485-3p	0.732359	0.0256384	3.5008	-0.998883
hsa-miR-187-3p	0.732559	0.0250164	3.41493	-0.998017
hsa-miR-4693-3p	0.732942	0.0193561	2.64088	-0.996349
hsa-miR-1324	0.732992	0.0277789	3.7898	-0.996134
hsa-miR-93-3p	0.733348	0.0428868	5.84809	-0.994585
hsa-miR-3614-5p	0.73366	0.0507578	6.91844	-0.993228
hsa-miR-6069	0.733818	0.0372472	5.07581	-0.992542
hsa-miR-378e	0.734133	0.0454331	6.18867	-0.991172
hsa-miR-1236-5p	0.734135	0.0528951	7.20509	-0.991162
hsa-miR-4783-3p	0.734357	0.0645787	8.79391	-0.990197
hsa-miR-361-5p	0.734801	0.0392303	5.3389	-0.988264
hsa-miR-1302	0.735618	0.0253517	3.44631	-0.984712
hsa-miR-1260a	0.737031	0.0225056	3.05355	-0.978567
hsa-miR-19b-1-5p	0.740108	0.0211014	2.85112	-0.965185
hsa-miR-200c-5p	0.740491	0.0243259	3.28511	-0.963522
hsa-miR-620	0.740989	0.0230551	3.11139	-0.961355
hsa-miR-588	0.741119	0.0318142	4.29272	-0.960789
hsa-miR-1270	0.741803	0.0383737	5.17303	-0.957817
hsa-miR-3616-3p	0.742214	0.0445824	6.00667	-0.956026
hsa-miR-1261	0.743097	0.0276617	3.7225	-0.95219
hsa-miR-16-1-3p	0.743932	0.0219391	2.94908	-0.948558
hsa-miR-380-5p	0.744028	0.0214189	2.87878	-0.948141
hsa-miR-3689c	0.744175	0.0411166	5.52513	-0.9475
hsa-miR-484	0.744878	0.0270847	3.63613	-0.944444
hsa-miR-1909-3p	0.746294	0.0745459	9.9888	-0.938285
hsa-miR-199b-3p	0.746301	0.031903	4.27482	-0.938257
hsa-miR-103a-2-5p	0.746501	0.0159451	2.13598	-0.937386
hsa-miR-4450	0.746629	0.0742204	9.94073	-0.93683
hsa-miR-649	0.746875	0.0571627	7.65358	-0.93576
hsa-miR-514a-3p	0.748041	0.0206054	2.75458	-0.93069
hsa-miR-3125	0.748404	0.0743008	9.9279	-0.929109
hsa-let-7g-3p	0.748821	0.0701921	9.37368	-0.927296
hsa-miR-501-5p	0.749077	0.0183672	2.45197	-0.926181
hsa-miR-448	0.749751	0.0185647	2.47612	-0.92325
hsa-miR-638	0.750086	0.0229521	3.05993	-0.921795
hsa-miR-1260b	0.750089	0.0301663	4.0217	-0.921782
hsa-miR-1913	0.750127	0.0167704	2.23568	-0.921619
hsa-miR-485-3p	0.750414	0.0412815	5.50117	-0.92037
hsa-miR-921	0.750895	0.0158799	2.1148	-0.918275
hsa-miR-338-3p	0.751225	0.0209289	2.78596	-0.91684
hsa-miR-3611	0.75124	0.0683282	9.09539	-0.916778
hsa-miR-520d-5p	0.752023	0.0183679	2.44246	-0.913373
hsa-miR-4490	0.752341	0.0210124	2.79293	-0.91199
hsa-miR-3978	0.752607	0.0421847	5.60515	-0.910833
hsa-miR-4463	0.752738	0.040784	5.41809	-0.910261
hsa-miR-34a-3p	0.753074	0.0202732	2.69206	-0.908803
hsa-miR-545-5p	0.753249	0.0465709	6.18268	-0.908041
hsa-miR-637	0.753678	0.0399967	5.30686	-0.906172
hsa-miR-487a-3p	0.754686	0.0366261	4.85315	-0.901789
hsa-miR-483-5p	0.754746	0.0380505	5.0415	-0.901527
hsa-miR-615-3p	0.754767	0.0355609	4.7115	-0.901437
hsa-miR-4265	0.754999	0.01642	2.17484	-0.900428
hsa-miR-4510	0.755446	0.0679646	8.99661	-0.898484
hsa-miR-3618	0.755588	0.0536227	7.09682	-0.897869
hsa-miR-6879-3p	0.755619	0.0465731	6.16357	-0.897734
hsa-miR-3606-5p	0.756208	0.0228496	3.02161	-0.895171
hsa-miR-125b-2-3p	0.757077	0.0397021	5.24413	-0.891393
hsa-miR-200c-3p	0.757639	0.0342134	4.5158	-0.888949
hsa-miR-3676-5p	0.757662	0.0336781	4.44501	-0.888847
hsa-miR-4298	0.758123	0.0535636	7.06529	-0.886844
hsa-miR-432-5p	0.758166	0.0198869	2.62303	-0.886656
hsa-miR-492	0.759493	0.047663	6.27564	-0.880885
hsa-miR-374b-3p	0.7616	0.0276607	3.63192	-0.871723
hsa-miR-4419a	0.761875	0.0533268	6.99941	-0.870526
hsa-miR-211-5p	0.762311	0.0602019	7.89729	-0.868631
hsa-miR-577	0.762909	0.0393582	5.15896	-0.866029
hsa-miR-412-3p	0.763056	0.0178689	2.34176	-0.86539
hsa-miR-105-3p	0.763158	0.0162847	2.13385	-0.864948
hsa-miR-1911-3p	0.763854	0.0234972	3.07614	-0.861921
hsa-let-7e-5p	0.764824	0.0439782	5.75011	-0.857704
hsa-miR-146b-3p	0.765131	0.0241382	3.15478	-0.856369
hsa-miR-764	0.765221	0.0581785	7.60284	-0.855976
hsa-miR-98-3p	0.766219	0.034341	4.48188	-0.851636
hsa-miR-15b-3p	0.766643	0.0448681	5.85254	-0.849794
hsa-miR-34c-3p	0.767314	0.033835	4.40954	-0.846874
hsa-miR-532-5p	0.767534	0.0639585	8.33298	-0.845919
hsa-miR-539-5p	0.767676	0.035262	4.59335	-0.845302
hsa-miR-4687-3p	0.76801	0.043839	5.70814	-0.84385
hsa-miR-3654	0.768471	0.0158246	2.05923	-0.841844
hsa-miR-571	0.76897	0.0236759	3.07891	-0.839673
hsa-let-7a-5p	0.770458	0.0226096	2.93457	-0.8332
hsa-miR-196a-5p	0.770653	0.0423817	5.49945	-0.832353
hsa-miR-657	0.772411	0.0426836	5.52602	-0.824707
hsa-miR-3615	0.772417	0.0276393	3.57829	-0.824682
hsa-miR-3119	0.77315	0.0605437	7.83078	-0.821493
hsa-miR-4501	0.773783	0.0547488	7.07547	-0.818742
hsa-miR-136-5p	0.776137	0.0226782	2.92194	-0.808503
hsa-miR-15a-3p	0.776245	0.0208225	2.68246	-0.808037
hsa-miR-4460	0.776604	0.0740259	9.532	-0.806475
hsa-miR-3913-5p	0.776693	0.0531351	6.8412	-0.806086
hsa-miR-204-3p	0.777122	0.0337439	4.34216	-0.804221
hsa-miR-6796-5p	0.777215	0.0507147	6.52518	-0.803817
hsa-miR-643	0.777441	0.0224253	2.88451	-0.802833
hsa-miR-890	0.7775	0.0161762	2.08054	-0.80258
hsa-miR-224-5p	0.777792	0.0199066	2.55937	-0.801308
hsa-miR-4677-3p	0.779131	0.0673061	8.63861	-0.795484
hsa-miR-591	0.779261	0.03922	5.03298	-0.794922
hsa-miR-222-5p	0.779864	0.0382616	4.90619	-0.792296
hsa-miR-541-5p	0.779887	0.0505231	6.47825	-0.792196
hsa-miR-7-1-3p	0.780053	0.0727052	9.32054	-0.791473
hsa-miR-3660	0.780231	0.0180147	2.30889	-0.790703
hsa-miR-204-5p	0.780411	0.0215664	2.76347	-0.789919
hsa-miR-592	0.780604	0.0250519	3.2093	-0.78908
hsa-miR-4325	0.780715	0.0404106	5.1761	-0.788598
hsa-miR-29c-5p	0.781628	0.0230816	2.95302	-0.784627
hsa-miR-1288-3p	0.781717	0.0280427	3.58732	-0.78424
hsa-miR-602	0.781861	0.0754873	9.65483	-0.783615
hsa-miR-1294	0.781949	0.0433198	5.53997	-0.783229
hsa-miR-212-3p	0.782418	0.0339465	4.33867	-0.781191
hsa-miR-3689b-3p	0.78262	0.0583409	7.45456	-0.780314
hsa-miR-3605-3p	0.783024	0.0159994	2.04329	-0.778555
hsa-miR-3678-5p	0.783133	0.0288945	3.6896	-0.778083
hsa-miR-92a-2-5p	0.78324	0.0378746	4.83563	-0.777617
hsa-miR-147a	0.78338	0.035008	4.46884	-0.777007
hsa-miR-425-3p	0.783409	0.0230372	2.94064	-0.776879
hsa-miR-505-5p	0.783591	0.025262	3.22387	-0.776088
hsa-miR-10b-3p	0.783687	0.0471462	6.01594	-0.775671
hsa-miR-155-3p	0.783753	0.032751	4.17874	-0.775385
hsa-miR-4499	0.783803	0.0263597	3.36306	-0.775167
hsa-miR-3689e	0.783919	0.0538734	6.87231	-0.774663
hsa-miR-4320	0.784363	0.0512703	6.53655	-0.772731
hsa-miR-4284	0.785076	0.0753323	9.59554	-0.769633
hsa-miR-4424	0.785168	0.0397399	5.06133	-0.769231
hsa-miR-586	0.785564	0.0172172	2.1917	-0.767508
hsa-miR-500a-5p	0.786255	0.0395736	5.03317	-0.764503
hsa-miR-1296-5p	0.786616	0.0344863	4.38414	-0.762935
hsa-miR-107	0.787177	0.0223871	2.84397	-0.760495
hsa-miR-6873-3p	0.787193	0.0272307	3.45921	-0.760426
hsa-miR-6823-3p	0.787232	0.0307533	3.90651	-0.760257
hsa-miR-223-3p	0.787706	0.0188283	2.39028	-0.758196
hsa-miR-877-3p	0.787959	0.0220602	2.79967	-0.757096
hsa-miR-1197	0.788214	0.0494873	6.27841	-0.755985
hsa-miR-511-5p	0.789026	0.0260203	3.29777	-0.752453
hsa-miR-153-3p	0.789404	0.0322282	4.08261	-0.750811
hsa-miR-3926	0.789946	0.01709	2.16343	-0.748452
hsa-miR-1-3p	0.790406	0.0376372	4.76176	-0.746454
hsa-miR-3188	0.790739	0.067477	8.53341	-0.745003
hsa-miR-4309	0.791303	0.0171101	2.16227	-0.742554
hsa-miR-324-5p	0.791686	0.0763906	9.6491	-0.740885
hsa-miR-1185-2-3p	0.791734	0.0227444	2.87273	-0.740676
hsa-miR-148b-5p	0.791789	0.0489732	6.18514	-0.74044
hsa-miR-21-5p	0.792436	0.040538	5.11562	-0.737625
hsa-miR-365a-3p	0.792578	0.0191898	2.42119	-0.737007
hsa-miR-524-5p	0.792896	0.0271677	3.42639	-0.735625
hsa-miR-6820-3p	0.793229	0.0481229	6.06671	-0.734176
hsa-miR-1224-3p	0.793258	0.0490612	6.18477	-0.734052
hsa-miR-770-5p	0.793711	0.0337697	4.25466	-0.73208
hsa-let-7c-5p	0.793951	0.0473247	5.96066	-0.731035
hsa-miR-544b	0.794602	0.0370301	4.66021	-0.728204
hsa-miR-676-3p	0.79508	0.0591319	7.43723	-0.726127
hsa-miR-766-3p	0.795154	0.0544287	6.84505	-0.725804
hsa-miR-4483	0.795555	0.0686029	8.62328	-0.72406
hsa-miR-361-3p	0.795563	0.0508133	6.38708	-0.724025
hsa-miR-345-5p	0.795846	0.0283366	3.56056	-0.722795
hsa-let-7d-5p	0.796245	0.0216135	2.71443	-0.72106
hsa-miR-92a-1-5p	0.796262	0.0324657	4.07727	-0.720987
hsa-miR-378a-3p	0.796435	0.0722726	9.07451	-0.720235
hsa-miR-182-3p	0.79704	0.0198498	2.49044	-0.717601
hsa-miR-183-3p	0.797249	0.0166884	2.09325	-0.716693
hsa-miR-3617-5p	0.797254	0.0383636	4.81197	-0.716671
hsa-miR-1323	0.797523	0.0378776	4.74941	-0.715502
hsa-let-7a-2-3p	0.798545	0.016902	2.1166	-0.711059
hsa-miR-194-5p	0.798591	0.0359427	4.50077	-0.710858
hsa-miR-25-5p	0.798796	0.0465644	5.82932	-0.709966
hsa-miR-486-5p	0.798944	0.028725	3.59537	-0.709324
hsa-miR-513a-3p	0.798967	0.0581303	7.27567	-0.709222
hsa-miR-761	0.799145	0.0349686	4.37575	-0.708451
hsa-miR-6508-5p	0.799364	0.077955	9.75213	-0.707498
hsa-miR-521	0.799434	0.0223295	2.79316	-0.707193
hsa-miR-452-3p	0.799746	0.026181	3.27367	-0.705835
hsa-miR-6752-3p	0.799837	0.035294	4.41265	-0.70544
hsa-miR-920	0.799951	0.0436384	5.45513	-0.704945
hsa-miR-409-5p	0.80013	0.0242152	3.02641	-0.704165
hsa-miR-382-3p	0.802462	0.0625132	7.79018	-0.694026
hsa-miR-210-3p	0.802494	0.0473541	5.90087	-0.693887
hsa-miR-636	0.802572	0.0279477	3.48227	-0.693544
hsa-miR-3917	0.803124	0.0207423	2.5827	-0.691146
hsa-miR-3607-5p	0.803288	0.0394501	4.91108	-0.69043
hsa-miR-6500-5p	0.803881	0.0643898	8.00987	-0.687855
hsa-miR-619-3p	0.803929	0.0255646	3.17996	-0.687644
hsa-miR-3174	0.804875	0.0452568	5.62284	-0.68353
hsa-miR-138-2-3p	0.806372	0.0274244	3.40096	-0.677021
hsa-miR-642b-5p	0.807317	0.0484627	6.00293	-0.672912
hsa-miR-599	0.807321	0.0180697	2.23823	-0.672892
hsa-miR-539-3p	0.807942	0.0550585	6.81466	-0.670191
hsa-miR-28-5p	0.808552	0.0213248	2.6374	-0.667539
hsa-miR-1256	0.80911	0.0319138	3.94431	-0.665113
hsa-miR-105-5p	0.809759	0.0426872	5.27159	-0.662292
hsa-miR-4423-3p	0.809994	0.0404388	4.99248	-0.661269
hsa-miR-3158-3p	0.810242	0.0267955	3.3071	-0.660191
hsa-miR-126-5p	0.810677	0.0317989	3.92251	-0.658301
hsa-miR-381-3p	0.810952	0.0388646	4.79247	-0.657104
hsa-miR-328-3p	0.81156	0.0288785	3.55839	-0.654459
hsa-miR-6755-3p	0.811661	0.0647432	7.97663	-0.654018
hsa-miR-613	0.812494	0.0234268	2.88332	-0.650398
hsa-miR-1292-5p	0.813496	0.0211591	2.60101	-0.64604
hsa-miR-103a-3p	0.813807	0.0182664	2.24456	-0.644686
hsa-miR-4491	0.815285	0.0296843	3.64097	-0.638259
hsa-miR-3065-5p	0.816319	0.0423498	5.1879	-0.633763
hsa-miR-376b-5p	0.816486	0.0378431	4.63488	-0.633038
hsa-miR-552-3p	0.816705	0.0615822	7.54032	-0.632084
hsa-miR-98-5p	0.816861	0.0410018	5.01943	-0.631408
hsa-let-7b-5p	0.817062	0.0784154	9.59724	-0.630533
hsa-miR-2110	0.817247	0.0418456	5.12031	-0.629727
hsa-miR-6745	0.817266	0.0511542	6.25919	-0.629647
hsa-miR-6805-3p	0.817344	0.0738964	9.04105	-0.629307
hsa-miR-4709-5p	0.817754	0.0207798	2.54108	-0.627524
hsa-miR-1183	0.817917	0.0431151	5.27134	-0.626816
hsa-miR-940	0.818939	0.0272602	3.32872	-0.622372
hsa-miR-449c-3p	0.82017	0.0661753	8.06848	-0.617017
hsa-miR-615-5p	0.821324	0.021964	2.67422	-0.611999
hsa-miR-6509-5p	0.821372	0.0280441	3.4143	-0.611787
hsa-miR-3672	0.821574	0.0714869	8.70121	-0.610911
hsa-miR-26b-3p	0.821658	0.0216894	2.63971	-0.610545
hsa-miR-3670	0.822213	0.0302173	3.67511	-0.608131
hsa-miR-519e-5p	0.823208	0.0273538	3.32283	-0.603804
hsa-miR-188-5p	0.823476	0.0169297	2.05588	-0.602642
hsa-miR-596	0.823576	0.0422175	5.12612	-0.602205
hsa-miR-449b-3p	0.824549	0.0240905	2.92166	-0.597973
hsa-miR-616-5p	0.825484	0.0180005	2.1806	-0.593908
hsa-miR-3909	0.825766	0.0713794	8.64402	-0.592679
hsa-miR-1225-3p	0.825968	0.0729465	8.83164	-0.591804
hsa-miR-4251	0.826233	0.0740287	8.95978	-0.59065
hsa-miR-429	0.827168	0.0334181	4.04006	-0.586584
hsa-miR-99a-3p	0.828331	0.0448937	5.41978	-0.581527
hsa-miR-186-3p	0.828595	0.0257012	3.10178	-0.580379
hsa-miR-191-3p	0.828974	0.0196156	2.36625	-0.578729
hsa-miR-346	0.829182	0.0244376	2.9472	-0.577825
hsa-miR-3916	0.829213	0.0368192	4.44026	-0.57769
hsa-miR-1908-5p	0.829467	0.021092	2.54284	-0.576584
hsa-miR-3152-3p	0.830166	0.0363827	4.38258	-0.573547
hsa-miR-378g	0.830215	0.0314179	3.78431	-0.573332
hsa-miR-431-3p	0.830794	0.0204834	2.46552	-0.570814
hsa-miR-658	0.831037	0.0243341	2.92816	-0.569759
hsa-miR-675-5p	0.831164	0.0345672	4.15889	-0.569206
hsa-miR-5739	0.832898	0.0483195	5.80138	-0.561665
hsa-miR-3669	0.832943	0.0235917	2.83234	-0.561469
hsa-miR-6839-3p	0.833487	0.0720148	8.64017	-0.559102
hsa-miR-522-5p	0.833587	0.0627608	7.529	-0.558669
hsa-miR-4472	0.83369	0.0395344	4.7421	-0.558223
hsa-miR-664a-5p	0.835174	0.0359643	4.3062	-0.551767
hsa-miR-3689d	0.836518	0.0323767	3.87041	-0.545921
hsa-miR-1182	0.836709	0.0182149	2.17697	-0.545094
hsa-miR-519a-5p	0.838016	0.0356967	4.25967	-0.539407
hsa-miR-487b-3p	0.838695	0.0185505	2.21183	-0.536456
hsa-miR-1295a	0.838707	0.0618076	7.36938	-0.536402
hsa-miR-1228-5p	0.839126	0.0271919	3.2405	-0.53458
hsa-miR-1286	0.839904	0.0228936	2.72574	-0.5312
hsa-miR-3663-3p	0.840844	0.0407959	4.85178	-0.527109
hsa-miR-196b-5p	0.840949	0.0242985	2.88941	-0.526653
hsa-miR-4441	0.841026	0.0275051	3.27042	-0.526317
hsa-miR-3121-3p	0.841371	0.0302981	3.60104	-0.524817
hsa-miR-548t-3p	0.842009	0.0569116	6.75903	-0.522043
hsa-miR-130a-5p	0.842689	0.0308494	3.66082	-0.519086
hsa-miR-490-5p	0.842822	0.0234748	2.78526	-0.518509
hsa-let-7i-5p	0.843032	0.0567338	6.72973	-0.517595
hsa-miR-1263	0.843211	0.0200012	2.37203	-0.516817
hsa-miR-1181	0.84374	0.0256167	3.03608	-0.514515
hsa-miR-1277-3p	0.843881	0.0328381	3.89132	-0.513901
hsa-miR-129-2-3p	0.844018	0.0234998	2.78428	-0.513308
hsa-miR-4496	0.844783	0.0428881	5.07682	-0.509983
hsa-miR-607	0.845142	0.0452809	5.35778	-0.508421
hsa-miR-140-3p	0.84519	0.0664036	7.85665	-0.508212
hsa-miR-450b-5p	0.845605	0.052341	6.18976	-0.506405
hsa-miR-648	0.845875	0.0271568	3.21049	-0.50523
hsa-miR-526a	0.846053	0.024635	2.91175	-0.504456
hsa-miR-200b-5p	0.846502	0.0518067	6.1201	-0.502506
hsa-miR-193b-5p	0.84672	0.0538558	6.36052	-0.501556
hsa-miR-3151-5p	0.847037	0.0350056	4.13272	-0.50018
hsa-miR-6862-3p	0.847087	0.0239331	2.82535	-0.499963
hsa-miR-4260	0.847654	0.0771959	9.10701	-0.497496
hsa-miR-1231	0.847723	0.0212802	2.51027	-0.497194
hsa-miR-561-3p	0.848014	0.0266938	3.1478	-0.495929
hsa-miR-5197-5p	0.848443	0.0516293	6.08518	-0.494063
hsa-miR-342-3p	0.84856	0.0242942	2.86299	-0.493556
hsa-miR-489-3p	0.848773	0.0545387	6.42559	-0.492627
hsa-miR-140-5p	0.848958	0.0390202	4.59624	-0.491824
hsa-miR-516b-5p	0.849515	0.0312503	3.67861	-0.489402
hsa-miR-146b-5p	0.84955	0.0402769	4.74097	-0.48925
hsa-miR-3655	0.849688	0.0279114	3.2849	-0.488651
hsa-miR-6842-5p	0.849846	0.0694211	8.16867	-0.487964
hsa-miR-1208	0.850046	0.0220904	2.59873	-0.487095
hsa-miR-1234-3p	0.8502	0.0221789	2.60867	-0.486422
hsa-miR-187-5p	0.850499	0.0531077	6.2443	-0.485123
hsa-miR-136-3p	0.85193	0.0309603	3.63413	-0.478898
hsa-miR-6765-3p	0.852089	0.0405263	4.75611	-0.478211
hsa-miR-3194-5p	0.852333	0.0631916	7.41396	-0.47715
hsa-miR-1303	0.852873	0.0193203	2.26532	-0.4748
hsa-miR-3613-5p	0.853271	0.0372837	4.36951	-0.473067
hsa-miR-1244	0.853637	0.0449856	5.26988	-0.471477
hsa-miR-338-5p	0.854082	0.0211894	2.48095	-0.469541
hsa-miR-1267	0.854497	0.03476	4.0679	-0.467738
hsa-miR-559	0.85459	0.0362612	4.24311	-0.467333
hsa-miR-132-3p	0.854624	0.0568019	6.64643	-0.467186
hsa-miR-1247-5p	0.855101	0.0229299	2.68154	-0.465108
hsa-miR-4669	0.855102	0.0181069	2.11751	-0.465107
hsa-miR-374a-3p	0.855327	0.0349566	4.08693	-0.464128
hsa-miR-650	0.855447	0.0192254	2.24741	-0.463604
hsa-miR-520h	0.856565	0.0529473	6.18135	-0.458744
hsa-miR-4317	0.85703	0.0305315	3.56248	-0.456722
hsa-miR-3129-3p	0.85707	0.0575179	6.711	-0.456549
hsa-miR-1224-5p	0.857108	0.0770559	8.99022	-0.456383
hsa-miR-143-3p	0.857215	0.0330166	3.85161	-0.455917
hsa-miR-551b-5p	0.857469	0.0239015	2.78745	-0.454812
hsa-miR-6759-5p	0.857685	0.0197801	2.30621	-0.453874
hsa-miR-4787-5p	0.857766	0.0819091	9.54912	-0.453519
hsa-miR-515-5p	0.85792	0.0361095	4.20895	-0.45285
hsa-miR-4304	0.857965	0.0246642	2.87473	-0.452655
hsa-miR-1229-3p	0.857967	0.0437302	5.09696	-0.452648
hsa-miR-149-3p	0.858067	0.0203283	2.36908	-0.452211
hsa-miR-337-3p	0.858239	0.0291511	3.39662	-0.451465
hsa-miR-3689a-5p	0.85841	0.0789746	9.2001	-0.450719
hsa-miR-129-1-3p	0.858546	0.020068	2.33744	-0.45013
hsa-miR-1226-5p	0.858564	0.031383	3.65529	-0.450052
hsa-miR-190a-5p	0.858967	0.0551235	6.41742	-0.4483
hsa-miR-3667-3p	0.859291	0.0222199	2.58584	-0.44689
hsa-miR-4296	0.859451	0.0177967	2.0707	-0.446191
hsa-miR-4502	0.860132	0.0634336	7.37487	-0.443232
hsa-miR-2052	0.860547	0.0317099	3.68485	-0.441426
hsa-miR-219a-5p	0.86077	0.0509003	5.91334	-0.440457
hsa-miR-199a-3p	0.86091	0.0294897	3.42541	-0.439847
hsa-miR-589-3p	0.861096	0.0412038	4.78504	-0.43904
hsa-miR-670-5p	0.861196	0.0417765	4.85099	-0.438602
hsa-miR-1282	0.861409	0.0445975	5.17728	-0.43768
hsa-miR-532-3p	0.862187	0.0278861	3.23434	-0.434296
hsa-miR-628-5p	0.862346	0.0336577	3.90303	-0.433604
hsa-miR-4636	0.862647	0.0269408	3.12304	-0.432296
hsa-miR-144-3p	0.863229	0.0271186	3.14154	-0.429764
hsa-miR-656-3p	0.863402	0.043224	5.00624	-0.429009
hsa-miR-3164	0.863411	0.024677	2.85808	-0.428974
hsa-miR-574-5p	0.863492	0.06803	7.87848	-0.428619
hsa-miR-92b-5p	0.863544	0.0205457	2.37923	-0.428394
hsa-miR-302a-5p	0.863566	0.0401814	4.65296	-0.428298
hsa-miR-106b-3p	0.863685	0.02064	2.38976	-0.427781
hsa-miR-3144-3p	0.863746	0.0520497	6.02604	-0.427515
hsa-miR-369-3p	0.864925	0.0331426	3.83184	-0.422387
hsa-miR-323a-5p	0.865108	0.0267946	3.09725	-0.421591
hsa-miR-135a-5p	0.865282	0.0484237	5.59629	-0.420835
hsa-miR-1272	0.865419	0.0359962	4.15939	-0.420239
hsa-miR-519b-5p	0.865998	0.0350294	4.04498	-0.417723
hsa-miR-106b-5p	0.866251	0.0286535	3.30776	-0.416621
hsa-miR-885-5p	0.866397	0.0331291	3.82377	-0.415985
hsa-miR-4474-3p	0.866788	0.0411687	4.74957	-0.414287
hsa-miR-601	0.866994	0.027135	3.12978	-0.413392
hsa-miR-519c-5p	0.867268	0.052092	6.00644	-0.412198
hsa-miR-433-5p	0.867859	0.0455236	5.24551	-0.409629
hsa-miR-1976	0.86824	0.0669082	7.70619	-0.407971
hsa-miR-4310	0.868312	0.0528924	6.09141	-0.40766
hsa-miR-518d-5p	0.868778	0.0418308	4.8149	-0.405633
hsa-miR-606	0.870464	0.0769209	8.83678	-0.398302
hsa-miR-3163	0.870491	0.0774734	8.89996	-0.398182
hsa-miR-200a-3p	0.870515	0.0213198	2.4491	-0.398076
hsa-miR-19b-2-5p	0.870891	0.0325006	3.73188	-0.396445
hsa-miR-95-3p	0.871183	0.0430993	4.94721	-0.395175
hsa-miR-517-5p	0.871433	0.0197153	2.2624	-0.394087
hsa-miR-548a-5p	0.871504	0.0274545	3.15025	-0.393779
hsa-miR-4664-3p	0.871528	0.0422174	4.84407	-0.393673
hsa-miR-550a-3-5p	0.871711	0.0329425	3.77907	-0.392879
hsa-miR-216b-5p	0.872148	0.0396374	4.5448	-0.390976
hsa-miR-133b	0.872316	0.0188028	2.1555	-0.390246
hsa-miR-1301-3p	0.872353	0.045522	5.2183	-0.390087
hsa-miR-4654	0.872409	0.0222823	2.55412	-0.389843
hsa-miR-379-5p	0.872459	0.030984	3.55134	-0.389623
hsa-miR-3161	0.872628	0.0226813	2.59919	-0.38889
hsa-miR-367-5p	0.873784	0.0238976	2.73496	-0.383862
hsa-miR-548c-3p	0.873861	0.0247645	2.83391	-0.383528
hsa-miR-639	0.873923	0.0338635	3.87489	-0.383259
hsa-miR-2277-3p	0.873955	0.0564152	6.45516	-0.383119
hsa-miR-30b-5p	0.874273	0.0303501	3.47147	-0.381736
hsa-miR-4471	0.874323	0.0338809	3.87511	-0.38152
hsa-miR-4308	0.874648	0.0576891	6.59569	-0.380104
hsa-miR-378a-3p	0.874734	0.053084	6.06859	-0.379733
hsa-miR-127-5p	0.8749	0.0382267	4.36927	-0.379009
hsa-miR-644a	0.875036	0.0366188	4.18484	-0.378417
hsa-miR-342-5p	0.875498	0.0540554	6.17424	-0.376408
hsa-miR-147b	0.875711	0.01988	2.27016	-0.375483
hsa-miR-1178-5p	0.876069	0.023851	2.72251	-0.373927
hsa-miR-4643	0.876377	0.0467862	5.33859	-0.372585
hsa-miR-378b	0.876392	0.0466137	5.31882	-0.37252
hsa-miR-34a-5p	0.877107	0.0365293	4.16475	-0.36941
hsa-miR-3177-3p	0.877231	0.0495989	5.65404	-0.368873
hsa-miR-1257	0.877364	0.0810068	9.23298	-0.368293
hsa-miR-27a-3p	0.877641	0.0459509	5.23573	-0.367089
hsa-miR-373-5p	0.877725	0.0356224	4.05849	-0.366725
hsa-miR-449a	0.878614	0.031525	3.58804	-0.36286
hsa-miR-3614-3p	0.879239	0.0221368	2.51772	-0.360139
hsa-miR-3975	0.879254	0.0494214	5.62084	-0.360074
hsa-miR-6772-3p	0.87937	0.0477793	5.43336	-0.35957
hsa-miR-1185-5p	0.879659	0.0586947	6.67244	-0.358315
hsa-miR-139-3p	0.87997	0.0230855	2.62344	-0.356961
hsa-miR-3130-5p	0.881466	0.0263534	2.98972	-0.350455
hsa-miR-6507-3p	0.881514	0.0863295	9.79333	-0.350247
hsa-miR-142-5p	0.881848	0.0590452	6.69563	-0.348794
hsa-miR-661	0.88314	0.0241549	2.73511	-0.343175
hsa-miR-1265	0.883222	0.086728	9.8195	-0.342819
hsa-miR-202-3p	0.88392	0.0239366	2.70801	-0.339783
hsa-miR-618	0.885152	0.0269509	3.04477	-0.334425
hsa-miR-3124-5p	0.885527	0.0343342	3.87726	-0.332795
hsa-miR-572	0.886588	0.0419001	4.726	-0.328179
hsa-miR-3938	0.886667	0.0676509	7.6298	-0.327838
hsa-miR-3944-3p	0.887287	0.0214404	2.4164	-0.32514
hsa-miR-3713	0.887622	0.0807391	9.09611	-0.323683
hsa-miR-1914-3p	0.887796	0.0189011	2.12899	-0.322927
hsa-miR-6736-3p	0.888055	0.0528369	5.94973	-0.321799
hsa-miR-3659	0.888174	0.0342972	3.86155	-0.321285
hsa-miR-376b-3p	0.888751	0.0296666	3.33802	-0.318776
hsa-miR-3687	0.888991	0.0269849	3.03545	-0.317729
hsa-miR-182-5p	0.889158	0.0229526	2.58139	-0.317005
hsa-miR-563	0.889278	0.0712818	8.01569	-0.316481
hsa-miR-558	0.889327	0.0263846	2.96681	-0.316269
hsa-miR-582-3p	0.88968	0.03008	3.38099	-0.314734
hsa-miR-570-3p	0.88994	0.0388885	4.36979	-0.313602
hsa-miR-495-5p	0.890209	0.0658082	7.39245	-0.312435
hsa-miR-5582-5p	0.890249	0.0628736	7.06248	-0.312261
hsa-miR-759	0.890703	0.064126	7.19948	-0.310284
hsa-miR-4525	0.891151	0.0235852	2.6466	-0.308337
hsa-miR-137	0.891243	0.0592577	6.64888	-0.307938
hsa-miR-6857-3p	0.892122	0.0539062	6.04247	-0.304113
hsa-miR-6864-5p	0.894411	0.0500464	5.59546	-0.29416
hsa-miR-554	0.894493	0.0721851	8.06994	-0.293802
hsa-miR-509-5p	0.894848	0.0184121	2.05757	-0.292261
hsa-miR-2909	0.895779	0.0269208	3.0053	-0.288212
hsa-miR-3912-3p	0.896163	0.0582405	6.49888	-0.286543
hsa-miR-383-5p	0.896189	0.0217412	2.42596	-0.286427
hsa-miR-1537-3p	0.896233	0.0354914	3.96006	-0.286236
hsa-miR-6809-5p	0.89654	0.0610562	6.8102	-0.284901
hsa-miR-4520-3p	0.897018	0.0542038	6.04266	-0.282823
hsa-miR-493-5p	0.897378	0.0681357	7.59275	-0.28126
hsa-miR-3131	0.89753	0.0517113	5.76151	-0.280595
hsa-miR-519d-3p	0.897785	0.0604003	6.72769	-0.279486
hsa-miR-93-5p	0.89803	0.081853	9.11472	-0.278423
hsa-miR-340-5p	0.89833	0.0654323	7.28377	-0.277119
hsa-miR-2053	0.898997	0.0374361	4.16421	-0.274216
hsa-miR-6844	0.899012	0.083658	9.30555	-0.27415
hsa-miR-214-5p	0.89927	0.054058	6.01132	-0.273029
hsa-miR-652-3p	0.899704	0.0231968	2.57827	-0.271141
hsa-miR-106a-5p	0.899929	0.0263036	2.92285	-0.270165
hsa-miR-19b-3p	0.90032	0.0278023	3.08805	-0.268464
hsa-miR-4440	0.900566	0.0580875	6.45011	-0.267393
hsa-miR-542-5p	0.901496	0.0323513	3.58863	-0.26335
hsa-miR-141-3p	0.901607	0.0249398	2.76615	-0.262866
hsa-miR-20a-5p	0.903105	0.0279271	3.09234	-0.256351
hsa-miR-518e-3p	0.903398	0.0286046	3.16633	-0.255077
hsa-miR-5094	0.903568	0.0342549	3.79107	-0.25434
hsa-miR-6768-3p	0.90415	0.0506308	5.59982	-0.25181
hsa-miR-2116-5p	0.905115	0.0214642	2.37143	-0.247609
hsa-miR-3935	0.905733	0.052881	5.83848	-0.244923
hsa-miR-4258	0.905944	0.0359895	3.9726	-0.244008
hsa-miR-1229-5p	0.905987	0.071247	7.86402	-0.243818
hsa-miR-340-3p	0.906055	0.0333186	3.67733	-0.243523
hsa-miR-3127-3p	0.906057	0.0671378	7.40989	-0.243517
hsa-miR-3646	0.906069	0.0184653	2.03796	-0.243462
hsa-miR-7113-5p	0.906525	0.0654755	7.2227	-0.241482
hsa-miR-647	0.90724	0.0188621	2.07907	-0.238372
hsa-miR-523-3p	0.907324	0.0214386	2.36284	-0.238007
hsa-miR-4267	0.907691	0.0223847	2.46611	-0.236408
hsa-miR-214-3p	0.907835	0.0300235	3.30715	-0.235782
hsa-miR-566	0.90798	0.0586794	6.46263	-0.235153
hsa-miR-423-5p	0.908078	0.0330484	3.63938	-0.234726
hsa-miR-3137	0.908115	0.039553	4.35551	-0.234564
hsa-miR-433-3p	0.908661	0.0422352	4.64807	-0.232191
hsa-miR-936	0.909642	0.0239503	2.63294	-0.227925
hsa-miR-4521	0.909913	0.0189924	2.08727	-0.226748
hsa-miR-6085	0.910623	0.0602023	6.61111	-0.223658
hsa-miR-5091	0.911132	0.0315393	3.46155	-0.221443
hsa-miR-151a-5p	0.911132	0.0890109	9.76926	-0.221443
hsa-miR-553	0.912	0.0908958	9.96664	-0.217672
hsa-miR-622	0.912174	0.0308614	3.38328	-0.216915
hsa-miR-1273a	0.912198	0.0886789	9.72145	-0.216809
hsa-miR-146a-3p	0.913235	0.0663328	7.26349	-0.212297
hsa-miR-1307-3p	0.913854	0.0204288	2.23546	-0.209607
hsa-miR-135b-5p	0.914374	0.0238946	2.61322	-0.207348
hsa-miR-4288	0.914485	0.0257932	2.82052	-0.206862
hsa-miR-515-3p	0.915156	0.0196742	2.14982	-0.203945
hsa-miR-7703	0.915195	0.0326065	3.56279	-0.203776
hsa-miR-526b-3p	0.915485	0.0267096	2.91753	-0.202513
hsa-miR-4529-5p	0.915732	0.0434682	4.74683	-0.201442
hsa-miR-514b-5p	0.916929	0.0480313	5.23828	-0.196236
hsa-miR-6895-3p	0.917392	0.0495817	5.40463	-0.194221
hsa-miR-133a-3p	0.91779	0.0235395	2.56481	-0.192493
hsa-miR-96-5p	0.918312	0.0327154	3.56256	-0.190221
hsa-miR-181c-3p	0.918887	0.0250861	2.73006	-0.187722
hsa-miR-325	0.919149	0.0233398	2.53929	-0.186581
hsa-miR-4484	0.919952	0.0217646	2.36584	-0.183088
hsa-miR-7843-5p	0.920283	0.0534474	5.80771	-0.18165
hsa-miR-942-5p	0.92103	0.0362798	3.93905	-0.178402
hsa-miR-509-3p	0.921307	0.03126	3.39301	-0.177197
hsa-miR-875-5p	0.92151	0.0285307	3.09608	-0.176315
hsa-miR-26a-1-3p	0.921688	0.0223577	2.42573	-0.175538
hsa-miR-877-5p	0.922226	0.028697	3.11171	-0.1732
hsa-miR-216a-3p	0.922272	0.0712525	7.72576	-0.173002
hsa-miR-4508	0.922397	0.053443	5.79392	-0.172455
hsa-miR-3681-5p	0.922413	0.0832901	9.02958	-0.172386
hsa-miR-4316	0.922765	0.0395878	4.29013	-0.170854
hsa-miR-4493	0.922977	0.0289516	3.13677	-0.169935
hsa-miR-4264	0.924051	0.0624112	6.75409	-0.165264
hsa-miR-4635	0.924129	0.0331147	3.58334	-0.164924
hsa-miR-873-3p	0.925109	0.0387798	4.19191	-0.160661
hsa-miR-4777-3p	0.925285	0.0800512	8.65151	-0.159895
hsa-miR-595	0.925448	0.0210876	2.27864	-0.15919
hsa-miR-138-1-3p	0.925943	0.0597163	6.44924	-0.157034
hsa-miR-3649	0.926305	0.0621088	6.705	-0.155462
hsa-miR-20b-5p	0.927028	0.022731	2.45203	-0.152318
hsa-miR-518f-5p	0.927045	0.0287073	3.09664	-0.152245
hsa-miR-382-5p	0.927113	0.0394752	4.25786	-0.151947
hsa-miR-3656	0.928046	0.0333492	3.59348	-0.14789
hsa-miR-151a-3p	0.928143	0.0247441	2.66598	-0.147469
hsa-miR-3688-3p	0.92828	0.0262204	2.82462	-0.146871
hsa-miR-518e-5p	0.928704	0.0398935	4.29561	-0.145028
hsa-miR-570-5p	0.930251	0.027636	2.97081	-0.138303
hsa-miR-3201	0.930269	0.0330364	3.55127	-0.138225
hsa-miR-1254	0.930284	0.055338	5.9485	-0.138159
hsa-miR-4299	0.930566	0.0266154	2.86013	-0.136933
hsa-miR-3919	0.931057	0.0448446	4.81653	-0.134798
hsa-miR-216a-5p	0.931227	0.0556088	5.97157	-0.134058
hsa-miR-520c-5p	0.931605	0.0393901	4.2282	-0.132413
hsa-miR-4535	0.931953	0.0351177	3.76819	-0.130902
hsa-miR-300	0.931964	0.0929835	9.97715	-0.13085
hsa-miR-551a	0.932134	0.0233055	2.50023	-0.130112
hsa-miR-6734-5p	0.932347	0.0728402	7.81256	-0.129185
hsa-miR-1304-5p	0.933562	0.026864	2.87758	-0.123904
hsa-miR-4689	0.934202	0.0649193	6.94917	-0.12112
hsa-miR-3942-5p	0.93449	0.0412592	4.41515	-0.119866
hsa-miR-3610	0.934933	0.0584228	6.24888	-0.117939
hsa-miR-1279	0.935612	0.0430753	4.60398	-0.114987
hsa-miR-605-5p	0.93575	0.0265259	2.83473	-0.114389
hsa-miR-548d-3p	0.936036	0.0229598	2.45288	-0.113141
hsa-miR-4433a-3p	0.936095	0.0197253	2.10719	-0.112886
hsa-miR-581	0.936145	0.0207048	2.2117	-0.112667
hsa-miR-377-3p	0.936326	0.0291589	3.11418	-0.111884
hsa-miR-218-1-3p	0.936672	0.0259419	2.76958	-0.110377
hsa-miR-1909-5p	0.937403	0.0296633	3.16442	-0.1072
hsa-miR-6886-3p	0.938398	0.0325736	3.47119	-0.102872
hsa-miR-2276-3p	0.939809	0.0836825	8.9042	-0.0967362
hsa-miR-621	0.940121	0.057828	6.15112	-0.095379
hsa-miR-4322	0.940156	0.0315619	3.35709	-0.0952248
hsa-miR-365b-5p	0.940179	0.0630848	6.70987	-0.0951257
hsa-miR-3684	0.940238	0.0404124	4.2981	-0.0948721
hsa-miR-23a-5p	0.940294	0.0232377	2.47132	-0.0946249
hsa-miR-3191-5p	0.940326	0.0564624	6.00455	-0.0944853
hsa-miR-4327	0.940453	0.0534235	5.68061	-0.0939358
hsa-miR-4432	0.940514	0.0612432	6.51167	-0.0936693
hsa-miR-4705	0.940804	0.0606033	6.44165	-0.0924069
hsa-miR-29b-1-5p	0.942164	0.0358939	3.80973	-0.0864965
hsa-miR-635	0.942998	0.0268081	2.84286	-0.0828694
hsa-miR-4644	0.943513	0.0594137	6.29707	-0.0806289
hsa-miR-488-3p	0.943556	0.0700474	7.42377	-0.0804399
hsa-miR-184	0.94358	0.0267491	2.83485	-0.0803362
hsa-miR-23a-3p	0.943921	0.0906832	9.60708	-0.0788555
hsa-miR-548ay-5p	0.944103	0.0230637	2.44293	-0.0780607
hsa-miR-3661	0.944347	0.0424168	4.49166	-0.0770031
hsa-miR-365b-3p	0.944383	0.0310476	3.2876	-0.0768425
hsa-miR-522-3p	0.944409	0.0364293	3.85736	-0.0767314
hsa-miR-431-5p	0.944705	0.0237849	2.5177	-0.0754424
hsa-miR-3945	0.944789	0.025389	2.68726	-0.0750787
hsa-miR-30c-2-3p	0.944864	0.0288	3.04806	-0.0747509
hsa-miR-3180-5p	0.944868	0.0471443	4.98951	-0.0747336
hsa-miR-3180-3p	0.944882	0.0359007	3.7995	-0.0746742
hsa-miR-6856-3p	0.944904	0.0287727	3.04504	-0.0745785
hsa-miR-452-5p	0.94496	0.024176	2.55842	-0.0743363
hsa-miR-6780a-3p	0.945076	0.0694766	7.35143	-0.0738314
hsa-miR-1469	0.945094	0.0219186	2.3192	-0.0737526
hsa-miR-3145-5p	0.945312	0.0671456	7.10301	-0.0728037
hsa-miR-197-5p	0.946011	0.0358252	3.78698	-0.0697631
hsa-miR-4300	0.947121	0.0339466	3.58418	-0.0649383
hsa-miR-3141	0.947306	0.032531	3.43405	-0.0641327
hsa-miR-4456	0.947343	0.0383101	4.04395	-0.0639738
hsa-miR-4678	0.947605	0.0331758	3.50101	-0.0628317
hsa-miR-6787-5p	0.94781	0.0215667	2.27542	-0.0619415
hsa-miR-585-3p	0.947832	0.0244151	2.57589	-0.0618435
hsa-miR-384	0.947945	0.052812	5.57121	-0.061356
hsa-miR-1284	0.948934	0.0514814	5.42518	-0.0570524
hsa-miR-1973	0.949294	0.0254598	2.68197	-0.0554887
hsa-miR-6748-3p	0.949325	0.0470491	4.95605	-0.0553518
hsa-miR-545-3p	0.94966	0.0274145	2.88677	-0.0538942
hsa-miR-1252-5p	0.949922	0.0331443	3.48916	-0.0527556
hsa-miR-1273d	0.950156	0.0625246	6.58045	-0.0517376
hsa-miR-633	0.950497	0.0266623	2.80509	-0.0502552
hsa-miR-33a-5p	0.950764	0.0258562	2.71952	-0.0490942
hsa-miR-548c-5p	0.951113	0.0229575	2.41375	-0.0475774
hsa-miR-365a-5p	0.951643	0.0220579	2.31787	-0.045273
hsa-miR-3927-5p	0.95165	0.0451568	4.7451	-0.04524
hsa-miR-411-5p	0.952151	0.0483096	5.07373	-0.0430642
hsa-miR-1226-3p	0.952686	0.0596593	6.26222	-0.0407357
hsa-miR-27a-5p	0.952788	0.0276991	2.90716	-0.0402913
hsa-miR-711	0.952935	0.0551635	5.7888	-0.0396551
hsa-miR-6817-5p	0.953213	0.0648932	6.80784	-0.0384463
hsa-miR-192-3p	0.953391	0.0225877	2.3692	-0.0376704
hsa-miR-4509	0.953694	0.0703224	7.37369	-0.0363541
hsa-miR-6879-5p	0.953987	0.0689488	7.22743	-0.0350774
hsa-miR-1203	0.954392	0.0581559	6.09351	-0.0333169
hsa-miR-497-3p	0.95482	0.0218729	2.29079	-0.0314574
hsa-miR-3621	0.95584	0.0361909	3.78629	-0.0270219
hsa-miR-1206	0.957297	0.0422344	4.41184	-0.0206867
hsa-miR-6826-5p	0.957914	0.0849711	8.87043	-0.0180021
hsa-miR-150-3p	0.957917	0.0497023	5.18858	-0.0179895
hsa-miR-3680-3p	0.95801	0.0504476	5.26587	-0.0175833
hsa-miR-500a-3p	0.958035	0.0274013	2.86016	-0.017477
hsa-miR-7974	0.958039	0.0707421	7.38405	-0.0174572
hsa-miR-20b-3p	0.959057	0.0206352	2.15161	-0.0130308
hsa-miR-6863	0.959318	0.0217902	2.27143	-0.011896
hsa-miR-490-3p	0.959975	0.0568796	5.92512	-0.00903999
hsa-miR-4646-3p	0.960203	0.0287562	2.99481	-0.00804685
hsa-miR-1292-3p	0.961236	0.0406342	4.22729	-0.00355344
hsa-miR-1268a	0.961763	0.0364769	3.79271	-0.00126236
hsa-miR-7110-3p	0.962967	0.0676819	7.02847	0.00397426
hsa-miR-424-5p	0.963028	0.0822168	8.53732	0.00423818
hsa-miR-302b-5p	0.963819	0.0262661	2.72521	0.00767803
hsa-miR-632	0.964988	0.042605	4.41508	0.0127604
hsa-miR-1285-3p	0.965108	0.0657511	6.81283	0.0132827
hsa-miR-3123	0.965219	0.0276025	2.85972	0.0137677
hsa-miR-503-5p	0.965516	0.0418356	4.33298	0.0150572
hsa-miR-3169	0.965669	0.0282865	2.92922	0.0157224
hsa-miR-568	0.965768	0.049359	5.11085	0.0161523
hsa-miR-3663-5p	0.966645	0.048624	5.03018	0.0199695
hsa-miR-941	0.967267	0.0536666	5.54828	0.0226711
hsa-miR-593-3p	0.967582	0.050953	5.26602	0.0240431
hsa-miR-3934-5p	0.967805	0.0612645	6.33025	0.0250142
hsa-miR-3160-3p	0.967855	0.091985	9.504	0.0252294
hsa-miR-3668	0.968481	0.0446581	4.61114	0.0279537
hsa-miR-562	0.968748	0.0246947	2.54913	0.0291149
hsa-miR-202-5p	0.970195	0.0215215	2.21827	0.0354065
hsa-miR-181a-2-3p	0.970644	0.0379493	3.90971	0.0373563
hsa-miR-1247-3p	0.970848	0.0562316	5.79201	0.0382439
hsa-miR-4417	0.970858	0.0554626	5.71274	0.0382888
hsa-miR-6500-3p	0.971628	0.0759556	7.81736	0.0416373
hsa-miR-200a-5p	0.971989	0.0323771	3.33102	0.0432091
hsa-miR-888-5p	0.972035	0.0327237	3.36651	0.0434092
hsa-miR-3960	0.97221	0.0403301	4.14829	0.044168
hsa-miR-421	0.972249	0.0202584	2.08366	0.0443379
hsa-miR-4326	0.972253	0.0666554	6.85577	0.0443559
hsa-let-7i-3p	0.972309	0.0352444	3.62481	0.0446005
hsa-miR-34b-5p	0.973198	0.0285019	2.92869	0.0484648
hsa-miR-5196-5p	0.97326	0.0590646	6.06874	0.0487362
hsa-miR-758-5p	0.973534	0.0489182	5.0248	0.0499277
hsa-miR-5088-3p	0.973755	0.0777778	7.98741	0.0508877
hsa-miR-676-5p	0.974082	0.0330235	3.39022	0.052308
hsa-miR-28-3p	0.975105	0.0204754	2.09981	0.0567574
hsa-miR-6764-3p	0.975413	0.0368242	3.77524	0.0580985
hsa-miR-3653-3p	0.975448	0.0433768	4.44686	0.058249
hsa-miR-193a-3p	0.975483	0.0248007	2.5424	0.0584024
hsa-miR-138-5p	0.976912	0.0411566	4.21292	0.0646153
hsa-miR-6881-5p	0.977109	0.0266891	2.73144	0.0654738
hsa-miR-3675-3p	0.977913	0.0656911	6.71748	0.0689677
hsa-miR-513c-5p	0.977995	0.0294858	3.01492	0.0693261
hsa-miR-548g-3p	0.97801	0.0437904	4.4775	0.0693924
hsa-miR-143-5p	0.978247	0.0431036	4.40621	0.0704212
hsa-miR-4703-5p	0.978553	0.0452227	4.62139	0.0717517
hsa-miR-2355-3p	0.978849	0.0265463	2.71199	0.0730382
hsa-miR-5189-5p	0.978867	0.0834626	8.52645	0.0731165
hsa-miR-3690	0.979513	0.0453832	4.63324	0.0759271
hsa-miR-101-5p	0.979624	0.0323905	3.30642	0.0764091
hsa-miR-2278	0.979711	0.0416962	4.25597	0.0767868
hsa-miR-483-3p	0.979739	0.0334713	3.41634	0.0769103
hsa-miR-625-5p	0.979958	0.0214816	2.19209	0.0778624
hsa-miR-3126-3p	0.980234	0.0487469	4.97299	0.0790606
hsa-miR-205-5p	0.980686	0.0262738	2.67913	0.0810272
hsa-miR-762	0.980753	0.0825968	8.42178	0.0813213
hsa-miR-6824-3p	0.980945	0.0444064	4.5269	0.082154
hsa-miR-6773-5p	0.981	0.0883433	9.00543	0.0823959
hsa-miR-29c-3p	0.981011	0.0281561	2.87011	0.0824438
hsa-miR-1283	0.981153	0.0743135	7.57409	0.0830612
hsa-miR-302c-5p	0.98129	0.0228561	2.32919	0.0836569
hsa-miR-3671	0.981407	0.0266246	2.7129	0.0841623
hsa-miR-4666a-3p	0.981602	0.0571994	5.82715	0.0850128
hsa-miR-181a-3p	0.981722	0.0216496	2.20527	0.0855319
hsa-miR-3920	0.982447	0.0700646	7.13164	0.088687
hsa-miR-569	0.982465	0.0344843	3.50998	0.0887669
hsa-miR-126-3p	0.982502	0.0211055	2.14814	0.0889259
hsa-miR-2681-3p	0.982594	0.0840315	8.552	0.0893248
hsa-miR-3620-5p	0.982737	0.0918859	9.35	0.0899462
hsa-miR-802	0.982839	0.0689108	7.0114	0.0903906
hsa-miR-27b-3p	0.98299	0.0415173	4.22357	0.0910483
hsa-miR-6876-3p	0.983022	0.095307	9.69531	0.0911853
hsa-miR-1306-3p	0.98333	0.0672061	6.83455	0.0925268
hsa-miR-4252	0.983407	0.0467425	4.75312	0.0928607
hsa-miR-6808-3p	0.983647	0.0323792	3.29175	0.0939032
hsa-miR-4700-5p	0.984099	0.0339349	3.44833	0.0958709
hsa-miR-4321	0.984262	0.034901	3.54591	0.0965808
hsa-miR-3678-3p	0.984352	0.0415311	4.21913	0.0969716
hsa-miR-708-5p	0.984737	0.0270004	2.74189	0.0986453
hsa-miR-454-3p	0.98504	0.0296951	3.01461	0.0999617
hsa-miR-4699-3p	0.985069	0.020204	2.05102	0.100091
hsa-miR-4660	0.985408	0.0295301	2.99674	0.101564
hsa-miR-4437	0.985582	0.0541494	5.49416	0.102318
hsa-miR-7848-3p	0.985691	0.0258847	2.62605	0.102792
hsa-miR-4503	0.986021	0.0514632	5.21928	0.104229
hsa-miR-130b-5p	0.98635	0.0331859	3.36451	0.105659
hsa-miR-4534	0.986889	0.0224557	2.2754	0.108002
hsa-miR-1914-5p	0.987182	0.0235545	2.38603	0.109277
hsa-miR-3927-3p	0.987361	0.0530736	5.3753	0.110056
hsa-miR-320a	0.987445	0.0365407	3.70053	0.110423
hsa-miR-6859-5p	0.987779	0.0788692	7.9845	0.111874
hsa-miR-4431	0.988718	0.0378468	3.82786	0.115958
hsa-miR-3941	0.988754	0.0848091	8.57737	0.116115
hsa-miR-4423-5p	0.989363	0.0316617	3.20021	0.118761
hsa-miR-494-3p	0.989916	0.0267142	2.69864	0.121166
hsa-miR-7107-5p	0.990042	0.05246	5.29876	0.121715
hsa-miR-3940-5p	0.990411	0.045365	4.58042	0.123319
hsa-miR-34c-5p	0.991079	0.0499571	5.04068	0.126224
hsa-miR-135a-3p	0.991307	0.0260502	2.62787	0.127218
hsa-miR-3136-3p	0.991569	0.0511288	5.15635	0.128358
hsa-miR-410-3p	0.992089	0.0333197	3.35854	0.130619
hsa-miR-7153-5p	0.992953	0.0323766	3.26063	0.134375
hsa-miR-6872-3p	0.99373	0.0274634	2.76367	0.137754
hsa-miR-4664-5p	0.994216	0.0489646	4.92495	0.139865
hsa-miR-6786-3p	0.99464	0.0877483	8.82212	0.141712
hsa-miR-1538	0.994771	0.0432731	4.35006	0.142283
hsa-miR-663b	0.994903	0.0881389	8.85905	0.142854
hsa-miR-548m	0.995113	0.0294482	2.95928	0.143768
hsa-miR-4661-5p	0.995565	0.0678177	6.81199	0.145731
hsa-miR-1255b-2-3p	0.995912	0.0352129	3.53574	0.147242
hsa-miR-4528	0.99636	0.0363753	3.65082	0.149191
hsa-miR-4318	0.996478	0.0968888	9.72313	0.149704
hsa-miR-6770-3p	0.997067	0.0567118	5.68786	0.152267
hsa-miR-935	0.997927	0.0292722	2.9333	0.156007
hsa-miR-1468-5p	0.998146	0.0336447	3.37072	0.156957
hsa-miR-3182	0.998247	0.0417101	4.17833	0.157398
hsa-miR-3685	0.998437	0.0356308	3.56866	0.158223
hsa-miR-4633-3p	0.998896	0.0207401	2.0763	0.160218
hsa-miR-4530	0.999896	0.0384172	3.84212	0.164567
hsa-miR-2114-5p	1.00001	0.0618009	6.18003	0.165065
hsa-miR-3664-5p	1.00053	0.0676422	6.76061	0.167345
hsa-miR-3943	1.00063	0.0305231	3.05039	0.167754
hsa-miR-3681-3p	1.0014	0.0712692	7.11696	0.171107
hsa-miR-423-3p	1.00168	0.0256809	2.56378	0.172343
hsa-miR-548ad-3p	1.0021	0.0536227	5.35105	0.174139
hsa-miR-1271-5p	1.0022	0.0261526	2.60951	0.174601
hsa-miR-4253	1.00233	0.0386276	3.85378	0.17516
hsa-miR-4464	1.00272	0.0726679	7.24707	0.176848
hsa-miR-19a-3p	1.00324	0.0637174	6.35116	0.179112
hsa-miR-519e-3p	1.00454	0.0385981	3.84236	0.184777
hsa-miR-3180	1.00498	0.090569	9.01204	0.186669
hsa-miR-518f-3p	1.00502	0.0259306	2.5801	0.186871
hsa-miR-6830-3p	1.00518	0.040696	4.04864	0.187531
hsa-miR-1193	1.00583	0.0310344	3.08545	0.190388
hsa-miR-6788-3p	1.00656	0.0608931	6.0496	0.193566
hsa-miR-578	1.00657	0.0500468	4.97199	0.193607
hsa-miR-4422	1.00741	0.028107	2.79003	0.197226
hsa-miR-3667-5p	1.00743	0.0396777	3.93849	0.197349
hsa-miR-4494	1.00777	0.0328677	3.26141	0.198827
hsa-miR-3658	1.00925	0.0474643	4.70294	0.205235
hsa-miR-33b-5p	1.01049	0.0394907	3.90808	0.210633
hsa-miR-3175	1.01069	0.0747811	7.39897	0.21153
hsa-miR-1271-3p	1.01099	0.0428557	4.239	0.212799
hsa-miR-6846-5p	1.01196	0.0333707	3.29765	0.217017
hsa-miR-4442	1.01229	0.0364304	3.5988	0.218482
hsa-miR-450a-5p	1.01272	0.0268935	2.65556	0.220355
hsa-miR-514a-5p	1.01279	0.0411881	4.06681	0.220627
hsa-miR-4511	1.01518	0.0291035	2.86684	0.231025
hsa-miR-6821-3p	1.01553	0.075689	7.45316	0.232549
hsa-miR-517b-3p	1.01584	0.0337575	3.32312	0.233889
hsa-miR-6817-3p	1.01596	0.0410842	4.04389	0.234418
hsa-miR-4690-3p	1.01701	0.0327512	3.22034	0.238999
hsa-miR-5008-3p	1.01708	0.0332489	3.26904	0.239314
hsa-miR-30d-5p	1.01723	0.0248215	2.4401	0.239958
hsa-miR-3908	1.01764	0.0713079	7.0072	0.241723
hsa-miR-155-5p	1.0178	0.0355949	3.49724	0.242426
hsa-miR-371a-3p	1.01807	0.0525975	5.16637	0.243619
hsa-miR-1307-5p	1.01887	0.0244862	2.40328	0.247063
hsa-miR-466	1.01942	0.0556238	5.4564	0.249489
hsa-miR-17-5p	1.01956	0.0208047	2.04055	0.250081
hsa-miR-7706	1.01958	0.0412115	4.04199	0.250187
hsa-miR-6841-5p	1.01969	0.0223804	2.19483	0.250627
hsa-miR-4301	1.01971	0.0341877	3.35267	0.250755
hsa-miR-4480	1.01999	0.0777308	7.62075	0.251947
hsa-miR-7156-5p	1.02063	0.0406249	3.98037	0.254738
hsa-miR-603	1.02178	0.0327803	3.20816	0.25973
hsa-miR-3142	1.02178	0.0560002	5.48066	0.259734
hsa-miR-6895-5p	1.0231	0.0429055	4.19369	0.26546
hsa-miR-6851-3p	1.02334	0.069299	6.77182	0.266539
hsa-miR-7152-3p	1.02363	0.0291608	2.84877	0.267775
hsa-miR-26a-2-3p	1.02389	0.054461	5.31904	0.268901
hsa-miR-145-5p	1.02401	0.0413011	4.03327	0.269429
hsa-miR-455-3p	1.02455	0.0524679	5.12105	0.271798
hsa-miR-548ai	1.02464	0.022162	2.16291	0.272163
hsa-miR-378c	1.02495	0.0447017	4.36137	0.273501
hsa-miR-5195-5p	1.02496	0.0360293	3.5152	0.273547
hsa-miR-217	1.02549	0.0368873	3.59703	0.275884
hsa-miR-518a-3p	1.02551	0.0310832	3.03099	0.275974
hsa-miR-3613-3p	1.02603	0.0588292	5.73366	0.278226
hsa-miR-548o-3p	1.02649	0.0375641	3.65946	0.280224
hsa-miR-5095	1.02672	0.0721794	7.0301	0.281219
hsa-miR-6871-5p	1.02706	0.0766146	7.45963	0.282683
hsa-miR-6739-5p	1.02755	0.0434207	4.22565	0.284839
hsa-miR-4659a-5p	1.0278	0.0364081	3.54232	0.285933
hsa-miR-7853-5p	1.02784	0.0487915	4.747	0.286085
hsa-miR-6818-5p	1.02799	0.0717451	6.97919	0.286722
hsa-miR-6770-5p	1.02875	0.0916197	8.90594	0.290038
hsa-miR-7150	1.02878	0.0270369	2.62805	0.290198
hsa-miR-379-3p	1.02914	0.039528	3.84086	0.29176
hsa-miR-323b-3p	1.02916	0.0530796	5.15754	0.291844
hsa-miR-301a-3p	1.02931	0.0384674	3.7372	0.29248
hsa-miR-4665-5p	1.03012	0.0301565	2.92749	0.295983
hsa-miR-4694-3p	1.03029	0.0227103	2.20426	0.296759
hsa-miR-567	1.03064	0.0402526	3.90558	0.298279
hsa-miR-186-5p	1.03198	0.0278989	2.70344	0.304087
hsa-miR-6862-5p	1.03225	0.0266185	2.57868	0.305279
hsa-miR-33b-3p	1.03265	0.0322136	3.11951	0.307014
hsa-miR-23c	1.03307	0.0469639	4.54604	0.308847
hsa-miR-520d-3p	1.03376	0.0258049	2.49623	0.311817
hsa-miR-196b-3p	1.03379	0.0894488	8.65252	0.311963
hsa-miR-4687-5p	1.03413	0.0732341	7.08171	0.313439
hsa-miR-508-3p	1.03426	0.0243693	2.3562	0.314022
hsa-miR-892b	1.03451	0.0308032	2.97757	0.315092
hsa-miR-876-3p	1.03483	0.0461703	4.46164	0.316486
hsa-miR-3925-5p	1.03494	0.0472555	4.566	0.316979
hsa-miR-3622b-5p	1.035	0.0274152	2.64882	0.317207
hsa-miR-4443	1.03508	0.0348484	3.36674	0.317573
hsa-miR-640	1.03626	0.073698	7.11195	0.322686
hsa-miR-623	1.03665	0.0434085	4.1874	0.324381
hsa-miR-4652-5p	1.03713	0.0443265	4.27395	0.326498
hsa-miR-548x-3p	1.03731	0.0723766	6.97736	0.32726
hsa-miR-6894-3p	1.03878	0.0465994	4.48598	0.333658
hsa-miR-6870-5p	1.03963	0.0924075	8.88849	0.337366
hsa-miR-548ae-3p	1.04006	0.0238065	2.28894	0.339248
hsa-miR-219a-2-3p	1.04027	0.0368839	3.54561	0.340152
hsa-miR-4328	1.04105	0.100906	9.69272	0.343533
hsa-miR-3680-5p	1.04105	0.0966579	9.28464	0.343544
hsa-miR-3679-3p	1.04106	0.0670731	6.44277	0.343581
hsa-miR-17-3p	1.04126	0.0525577	5.04753	0.344431
hsa-miR-1237-5p	1.04158	0.0854513	8.20403	0.345831
hsa-miR-1238-5p	1.04176	0.0387779	3.72233	0.346643
hsa-miR-2116-3p	1.0423	0.0393156	3.77201	0.34897
hsa-miR-3714	1.04285	0.0504744	4.84005	0.351363
hsa-miR-766-5p	1.04295	0.0338919	3.24963	0.351783
hsa-miR-3976	1.04314	0.0844763	8.09825	0.352641
hsa-miR-4520-5p	1.04327	0.0339142	3.25075	0.353196
hsa-miR-3688-5p	1.04343	0.0922509	8.84111	0.353892
hsa-miR-494-5p	1.04361	0.0761411	7.29592	0.354678
hsa-miR-1305	1.04363	0.0768973	7.36828	0.354739
hsa-miR-6749-3p	1.04438	0.0860188	8.23638	0.358001
hsa-miR-548i	1.04545	0.0287658	2.75151	0.362689
hsa-miR-1276	1.04695	0.0293844	2.80667	0.369183
hsa-miR-3923	1.04707	0.078173	7.46589	0.369709
hsa-miR-215-3p	1.04731	0.0714565	6.82284	0.370776
hsa-miR-6878-5p	1.04732	0.0798728	7.62639	0.370807
hsa-miR-624-3p	1.04733	0.0407383	3.88974	0.370828
hsa-miR-548ag	1.04791	0.0697558	6.65664	0.373379
hsa-miR-6749-5p	1.04817	0.0573442	5.4709	0.374494
hsa-miR-939-3p	1.0492	0.0312043	2.97411	0.378977
hsa-miR-4707-5p	1.05031	0.0490625	4.67125	0.383794
hsa-miR-517a-3p	1.05044	0.0355464	3.38394	0.384388
hsa-miR-634	1.05046	0.0324341	3.08761	0.384463
hsa-miR-6772-5p	1.05114	0.0960904	9.14153	0.387423
hsa-miR-4653-5p	1.05223	0.0770968	7.32699	0.392156
hsa-miR-500b-5p	1.05228	0.0255489	2.42796	0.392371
hsa-miR-6843-3p	1.05229	0.0221547	2.10538	0.392417
hsa-miR-7110-5p	1.05272	0.038681	3.6744	0.394273
hsa-miR-513a-5p	1.05325	0.0232323	2.20576	0.396612
hsa-miR-6867-5p	1.05345	0.104252	9.89631	0.397443
hsa-miR-370-3p	1.05347	0.0275792	2.61795	0.397534
hsa-miR-2115-3p	1.05398	0.0815457	7.73691	0.39978
hsa-miR-6804-5p	1.05455	0.0882482	8.36832	0.402248
hsa-miR-1207-3p	1.05501	0.0599775	5.68503	0.404236
hsa-miR-3928-3p	1.05513	0.0520999	4.93777	0.404771
hsa-miR-6780a-5p	1.05516	0.0737682	6.99118	0.404901
hsa-miR-3974	1.05555	0.0288358	2.73184	0.406579
hsa-miR-485-5p	1.05572	0.0332175	3.14645	0.407314
hsa-miR-887-3p	1.05576	0.0516458	4.89181	0.407513
hsa-miR-4708-3p	1.05638	0.0233039	2.20602	0.41019
hsa-miR-524-3p	1.05716	0.0369525	3.49546	0.413587
hsa-miR-1281	1.05756	0.0299663	2.83354	0.415319
hsa-miR-646	1.05808	0.0491942	4.64938	0.417603
hsa-miR-6782-5p	1.05809	0.0381478	3.60535	0.417645
hsa-miR-548f-3p	1.05856	0.0607049	5.73465	0.419697
hsa-miR-18b-5p	1.05868	0.0266269	2.5151	0.420207
hsa-miR-411-3p	1.0595	0.0236738	2.23443	0.423786
hsa-miR-195-5p	1.0598	0.0232863	2.19724	0.425058
hsa-miR-6834-3p	1.06019	0.0547815	5.16713	0.426781
hsa-miR-4662b	1.06197	0.0223883	2.1082	0.434492
hsa-miR-4315	1.06227	0.0456486	4.29725	0.435832
hsa-miR-5189-3p	1.06228	0.037264	3.50791	0.43588
hsa-miR-6828-5p	1.0624	0.0985307	9.27436	0.436378
hsa-miR-1911-5p	1.0625	0.0836039	7.86862	0.436807
hsa-miR-1825	1.06259	0.0567693	5.34254	0.437202
hsa-miR-20a-3p	1.06277	0.0295761	2.78293	0.437974
hsa-miR-1470	1.06279	0.0398987	3.75416	0.438066
hsa-miR-7155-3p	1.06291	0.0299525	2.81798	0.438594
hsa-miR-548f-3p	1.06292	0.0563995	5.3061	0.438636
hsa-miR-5787	1.06352	0.0388251	3.65063	0.441232
hsa-miR-4272	1.06394	0.0569894	5.35646	0.443066
hsa-miR-550b-3p	1.064	0.0796668	7.48748	0.443345
hsa-miR-3144-5p	1.06429	0.0424641	3.9899	0.444598
hsa-miR-449c-5p	1.06432	0.0304044	2.8567	0.44472
hsa-miR-298	1.06473	0.0746313	7.0094	0.446521
hsa-miR-185-3p	1.06534	0.0415755	3.90256	0.449159
hsa-miR-548w	1.06594	0.0359525	3.37284	0.451784
hsa-miR-548ao-5p	1.06608	0.0456808	4.28494	0.452376
hsa-miR-192-5p	1.06623	0.0389824	3.6561	0.453031
hsa-miR-8086	1.06777	0.0391658	3.668	0.459733
hsa-miR-15b-5p	1.06938	0.0318691	2.98014	0.466756
hsa-miR-22-5p	1.06977	0.0844218	7.8916	0.468423
hsa-miR-7157-5p	1.06984	0.0349427	3.26617	0.468725
hsa-miR-33a-3p	1.07005	0.0623709	5.82876	0.469668
hsa-miR-6800-3p	1.07087	0.0802571	7.49458	0.473211
hsa-miR-1246	1.07113	0.0465502	4.34588	0.47436
hsa-miR-2054	1.07124	0.0639295	5.96779	0.474835
hsa-miR-141-5p	1.07169	0.0357418	3.33509	0.476775
hsa-miR-6778-3p	1.07173	0.0939037	8.76186	0.476969
hsa-miR-3607-3p	1.07258	0.0735333	6.85576	0.480642
hsa-miR-4419b	1.0729	0.0986412	9.19389	0.482046
hsa-miR-129-5p	1.07302	0.0273179	2.54589	0.482555
hsa-miR-4650-3p	1.07374	0.0548242	5.10591	0.485705
hsa-miR-4329	1.07462	0.0644858	6.00083	0.489504
hsa-miR-4293	1.07576	0.024237	2.25301	0.494468
hsa-miR-301b-3p	1.07593	0.0692864	6.43968	0.495217
hsa-miR-518c-3p	1.07604	0.0275983	2.56481	0.495683
hsa-miR-1539	1.07624	0.0518696	4.81953	0.496555
hsa-miR-3195	1.07635	0.0710501	6.60105	0.497031
hsa-miR-4433a-5p	1.07639	0.0499484	4.64035	0.497236
hsa-miR-1915-5p	1.07645	0.0348911	3.24132	0.497474
hsa-miR-6727-3p	1.07663	0.0430497	3.99858	0.498244
hsa-miR-1227-3p	1.07707	0.105422	9.78783	0.500183
hsa-miR-4478	1.07728	0.0290109	2.69298	0.501097
hsa-miR-410-5p	1.0784	0.0672651	6.23749	0.505963
hsa-miR-509-3-5p	1.07863	0.0268284	2.48727	0.506957
hsa-miR-518d-3p	1.07891	0.0359973	3.33646	0.508167
hsa-miR-3135b	1.08048	0.0679624	6.29002	0.515009
hsa-miR-548u	1.08086	0.0999584	9.24805	0.516658
hsa-miR-1180-3p	1.08089	0.0447754	4.14246	0.516779
hsa-miR-513b-5p	1.08121	0.0599254	5.54244	0.518177
hsa-miR-6883-3p	1.08146	0.0760708	7.03406	0.519283
hsa-miR-3622a-5p	1.08149	0.0806855	7.46061	0.519385
hsa-miR-4670-5p	1.08152	0.0546108	5.04944	0.519536
hsa-miR-1343-3p	1.08172	0.0594422	5.49515	0.520406
hsa-miR-8088	1.08339	0.0711832	6.57042	0.527656
hsa-miR-548e-3p	1.08408	0.0875702	8.07784	0.530661
hsa-miR-302a-3p	1.08417	0.0343314	3.16661	0.531057
hsa-miR-6087	1.0847	0.0763614	7.03988	0.533353
hsa-miR-2682-3p	1.08498	0.0331761	3.05777	0.534561
hsa-miR-4662a-3p	1.08558	0.0694589	6.39831	0.537197
hsa-miR-548a-3p	1.0862	0.0289752	2.66756	0.539903
hsa-miR-30c-5p	1.0865	0.0350481	3.2258	0.541168
hsa-miR-3683	1.08671	0.0957707	8.81291	0.542099
hsa-miR-4671-5p	1.08743	0.0275594	2.53436	0.545223
hsa-miR-548ao-3p	1.08799	0.0632967	5.81775	0.547678
hsa-miR-3922-3p	1.08835	0.0649391	5.96677	0.549218
hsa-miR-380-3p	1.08905	0.0340731	3.1287	0.552283
hsa-miR-4290	1.08912	0.0487247	4.47375	0.552601
hsa-miR-1910-5p	1.09083	0.0286716	2.62842	0.560025
hsa-miR-518b	1.09185	0.0268523	2.45933	0.564471
hsa-miR-4492	1.09191	0.042995	3.93758	0.564725
hsa-miR-548am-3p	1.09409	0.05761	5.26557	0.57419
hsa-miR-514a-5p	1.09497	0.0620582	5.66757	0.578019
hsa-miR-7154-3p	1.09518	0.0994942	9.08474	0.578933
hsa-miR-548f-3p	1.09587	0.0817519	7.45999	0.58194
hsa-miR-6755-5p	1.09616	0.0982498	8.96308	0.583201
hsa-miR-4459	1.09718	0.0294294	2.68229	0.587612
hsa-miR-6839-5p	1.09728	0.049741	4.5331	0.588088
hsa-miR-548ac	1.09755	0.0340333	3.10084	0.589233
hsa-miR-590-3p	1.09845	0.0588604	5.35848	0.593171
hsa-miR-548d-5p	1.09934	0.0565135	5.14067	0.59703
hsa-miR-15a-5p	1.09953	0.038331	3.48613	0.597857
hsa-miR-891a-5p	1.09959	0.057384	5.21868	0.598109
hsa-miR-718	1.09996	0.0263865	2.39886	0.599711
hsa-miR-373-3p	1.10025	0.0330466	3.00354	0.600994
hsa-miR-302d-5p	1.10028	0.103049	9.3657	0.601122
hsa-miR-3200-5p	1.10045	0.0518732	4.71383	0.601842
hsa-miR-548o-5p	1.10092	0.0764348	6.9428	0.603906
hsa-miR-6815-3p	1.10176	0.0918386	8.33566	0.607529
hsa-miR-3196	1.10179	0.0290945	2.64066	0.607672
hsa-miR-4281	1.10273	0.0639656	5.80068	0.611752
hsa-miR-3150b-3p	1.1035	0.0574711	5.20809	0.615102
hsa-miR-224-3p	1.10353	0.045768	4.14743	0.61523
hsa-miR-708-3p	1.10457	0.0346924	3.14081	0.619759
hsa-miR-548b-5p	1.10551	0.0376588	3.40646	0.623864
hsa-miR-3651	1.10577	0.0229115	2.07199	0.62499
hsa-miR-133a-5p	1.10585	0.0481006	4.34966	0.625323
hsa-miR-6846-3p	1.10591	0.0709219	6.413	0.625585
hsa-miR-4771	1.1062	0.0525149	4.74732	0.626863
hsa-miR-4271	1.10775	0.0356762	3.22059	0.633616
hsa-miR-6774-3p	1.10889	0.0383226	3.45594	0.638555
hsa-miR-1343-5p	1.10892	0.0438639	3.95556	0.638665
hsa-miR-4482-3p	1.10957	0.042376	3.81914	0.641514
hsa-miR-6780b-3p	1.11073	0.0301847	2.71755	0.646569
hsa-miR-4254	1.11145	0.0552316	4.96932	0.649691
hsa-miR-506-5p	1.1123	0.0258574	2.32467	0.653405
hsa-miR-4655-3p	1.11365	0.0427978	3.84303	0.659245
hsa-miR-6759-3p	1.11454	0.0743528	6.67115	0.66314
hsa-miR-3686	1.11458	0.0234863	2.10719	0.66329
hsa-miR-6799-3p	1.11505	0.0904989	8.11616	0.665329
hsa-miR-548aj-3p	1.11532	0.0540774	4.84857	0.666539
hsa-miR-4645-3p	1.11568	0.0507729	4.55084	0.66809
hsa-miR-4522	1.1164	0.0719349	6.44348	0.671213
hsa-miR-5699-5p	1.11679	0.037282	3.33833	0.672892
hsa-miR-517c-3p	1.11699	0.0260347	2.33079	0.673778
hsa-miR-3942-3p	1.11774	0.0344213	3.07954	0.677046
hsa-miR-6758-5p	1.1181	0.104317	9.32979	0.678624
hsa-miR-593-5p	1.11836	0.0230725	2.06306	0.679751
hsa-miR-6849-5p	1.11855	0.0512223	4.57933	0.680575
hsa-miR-4276	1.11951	0.0350316	3.12919	0.684733
hsa-miR-374a-5p	1.11955	0.0347665	3.10541	0.684898
hsa-miR-889-3p	1.12048	0.0278162	2.48254	0.68894
hsa-miR-8085	1.12053	0.0732153	6.53396	0.689194
hsa-miR-6767-5p	1.12105	0.089377	7.97263	0.691432
hsa-miR-302d-3p	1.12197	0.0385539	3.43628	0.695421
hsa-miR-8068	1.12234	0.0743125	6.62118	0.697066
hsa-miR-378a-5p	1.1225	0.0386835	3.44619	0.697739
hsa-miR-18a-5p	1.123	0.0384938	3.42776	0.699922
hsa-miR-7114-3p	1.12315	0.034827	3.10084	0.700563
hsa-miR-653-3p	1.12336	0.0766162	6.82027	0.701486
hsa-miR-4697-5p	1.12337	0.0619889	5.51811	0.701529
hsa-miR-7155-5p	1.124	0.0387483	3.44735	0.704273
hsa-miR-4479	1.12495	0.0571305	5.07847	0.708418
hsa-miR-3116	1.12569	0.0398391	3.53909	0.711604
hsa-miR-320e	1.12573	0.0411211	3.65285	0.711781
hsa-miR-302f	1.12615	0.0545985	4.84824	0.713614
hsa-miR-4445-5p	1.12829	0.0706303	6.25993	0.722929
hsa-miR-2682-5p	1.12971	0.0545294	4.82685	0.729099
hsa-miR-3940-3p	1.13033	0.043469	3.84568	0.731806
hsa-miR-525-3p	1.1307	0.0340822	3.01425	0.733422
hsa-let-7c-3p	1.13156	0.0888579	7.85266	0.737161
hsa-miR-922	1.1317	0.10547	9.31965	0.73774
hsa-miR-6827-5p	1.13172	0.0635296	5.61356	0.737827
hsa-miR-6801-5p	1.13399	0.0811753	7.15837	0.747716
hsa-miR-520b	1.13543	0.0330915	2.91444	0.753975
hsa-miR-4485-5p	1.13738	0.107366	9.43973	0.762469
hsa-miR-4457	1.13841	0.0251209	2.20668	0.766916
hsa-miR-29a-3p	1.1389	0.0463628	4.07084	0.769065
hsa-miR-8073	1.13931	0.0893335	7.84104	0.770832
hsa-miR-4279	1.14017	0.0481378	4.222	0.774574
hsa-miR-489-5p	1.14052	0.0740984	6.49691	0.776095
hsa-miR-6516-5p	1.14142	0.110103	9.6461	0.780034
hsa-miR-4655-5p	1.1418	0.0649664	5.68982	0.781677
hsa-miR-1228-3p	1.14209	0.0358005	3.13464	0.782943
hsa-miR-548k	1.14397	0.0450099	3.93454	0.791111
hsa-miR-6783-5p	1.14486	0.0405921	3.54559	0.794998
hsa-miR-4652-3p	1.14489	0.0273101	2.3854	0.795097
hsa-miR-409-3p	1.14495	0.0291773	2.54834	0.795388
hsa-miR-7641	1.14643	0.0687428	5.99625	0.801807
hsa-miR-668-5p	1.14652	0.0805744	7.02771	0.802219
hsa-miR-4489	1.14683	0.0692247	6.03616	0.803562
hsa-miR-4434	1.14753	0.0634657	5.53062	0.806606
hsa-miR-885-3p	1.14772	0.0809722	7.05507	0.807402
hsa-miR-95-5p	1.14773	0.0532408	4.63881	0.807442
hsa-miR-543	1.14905	0.0772526	6.72317	0.813199
hsa-miR-329-3p	1.14915	0.0425005	3.69844	0.813623
hsa-miR-7159-5p	1.14919	0.0260672	2.26832	0.8138
hsa-miR-6781-3p	1.15067	0.0710016	6.17046	0.820247
hsa-miR-6729-3p	1.15093	0.0736196	6.39652	0.821385
hsa-miR-548x-3p	1.1512	0.0713362	6.1967	0.82254
hsa-miR-8053	1.15146	0.0252877	2.19614	0.823672
hsa-miR-520c-3p	1.152	0.0713896	6.19703	0.826017
hsa-miR-2117	1.152	0.0707638	6.14267	0.82605
hsa-miR-1199-3p	1.1521	0.0262143	2.27534	0.826487
hsa-miR-7160-3p	1.15297	0.0531681	4.61139	0.830263
hsa-miR-6825-5p	1.15383	0.0396624	3.43747	0.833979
hsa-miR-6729-5p	1.15413	0.0538198	4.66324	0.835293
hsa-miR-7152-5p	1.15441	0.0704936	6.10648	0.836492
hsa-miR-1277-5p	1.1552	0.0685482	5.93388	0.839949
hsa-miR-520e	1.15633	0.0450225	3.89357	0.844865
hsa-miR-8077	1.15727	0.0235683	2.03654	0.848959
hsa-miR-1321	1.15818	0.108641	9.38033	0.852885
hsa-miR-548h-3p	1.15849	0.0462184	3.98954	0.854251
hsa-miR-6848-5p	1.1586	0.0489304	4.22322	0.854748
hsa-miR-302c-3p	1.15978	0.0245312	2.11516	0.859861
hsa-miR-3191-3p	1.15992	0.101872	8.78271	0.860458
hsa-miR-1-5p	1.1611	0.023715	2.04246	0.865606
hsa-miR-106a-3p	1.16122	0.0987479	8.50384	0.866105
hsa-miR-5087	1.16126	0.109047	9.39038	0.866304
hsa-miR-6738-5p	1.16154	0.030458	2.62221	0.867523
hsa-miR-3924	1.1617	0.064108	5.51844	0.868236
hsa-miR-3135a	1.16203	0.0553518	4.76336	0.869661
hsa-miR-6884-5p	1.16218	0.115022	9.8971	0.870289
hsa-miR-7108-5p	1.1627	0.0279738	2.40594	0.872561
hsa-miR-6834-5p	1.16277	0.0611068	5.25528	0.872866
hsa-miR-4665-3p	1.16379	0.0323099	2.77627	0.877307
hsa-miR-4278	1.16381	0.0720219	6.18846	0.877388
hsa-miR-3130-3p	1.16467	0.0396192	3.40175	0.881135
hsa-miR-6728-5p	1.1649	0.0419211	3.59868	0.882138
hsa-miR-6747-3p	1.1668	0.0312051	2.67442	0.890375
hsa-miR-6820-5p	1.16839	0.0374915	3.20882	0.897301
hsa-miR-297	1.16947	0.0253166	2.16479	0.902006
hsa-miR-4638-5p	1.16975	0.0372187	3.18176	0.903233
hsa-miR-3691-3p	1.17039	0.0266847	2.27998	0.906015
hsa-miR-6797-3p	1.17213	0.0571178	4.873	0.913564
hsa-miR-299-5p	1.17252	0.0353093	3.0114	0.915284
hsa-miR-4688	1.17441	0.108277	9.2197	0.923507
hsa-miR-6802-3p	1.17457	0.0569155	4.84564	0.924193
hsa-miR-548ah-3p	1.17472	0.105261	8.96058	0.924817
hsa-miR-6068	1.17535	0.0510046	4.33953	0.927573
hsa-miR-497-5p	1.17604	0.0329627	2.80284	0.930594
hsa-miR-6868-3p	1.17708	0.0461956	3.92461	0.935076
hsa-miR-7161-5p	1.17712	0.060849	5.16931	0.935271
hsa-miR-3648	1.17727	0.105988	9.00282	0.935937
hsa-miR-937-3p	1.17738	0.0303023	2.5737	0.93642
hsa-miR-6776-5p	1.17829	0.0953581	8.09293	0.940351
hsa-miR-6804-3p	1.17842	0.0370444	3.14356	0.940937
hsa-miR-199a-5p	1.17861	0.0305594	2.59283	0.94176
hsa-miR-6889-3p	1.17883	0.0630791	5.351	0.942696
hsa-miR-4474-5p	1.18108	0.0418424	3.54272	0.952496
hsa-miR-330-3p	1.18136	0.0474273	4.01465	0.953704
hsa-miR-199b-5p	1.18139	0.0388816	3.29118	0.953832
hsa-miR-323a-3p	1.18157	0.0646881	5.47475	0.954633
hsa-miR-6836-5p	1.18176	0.0593306	5.02053	0.955448
hsa-miR-1587	1.18193	0.0351944	2.97771	0.956182
hsa-miR-7856-5p	1.18207	0.0875235	7.40426	0.956797
hsa-miR-6784-5p	1.18231	0.0972962	8.22936	0.957824
hsa-miR-7159-3p	1.18249	0.0948435	8.02064	0.958636
hsa-miR-3929	1.18261	0.0978687	8.27563	0.959158
hsa-miR-215-5p	1.18336	0.0562952	4.75722	0.96242
hsa-miR-4703-3p	1.18393	0.0829896	7.00966	0.96489
hsa-miR-21-3p	1.18416	0.0469814	3.9675	0.965866
hsa-miR-4313	1.18423	0.0905829	7.64909	0.966198
hsa-miR-671-5p	1.18432	0.0277308	2.34149	0.96658
hsa-miR-4676-3p	1.18469	0.0642693	5.42497	0.968209
hsa-miR-8071	1.1856	0.0398493	3.36112	0.972131
hsa-miR-2277-5p	1.18652	0.0650374	5.48137	0.976136
hsa-miR-4684-3p	1.18794	0.0572398	4.81842	0.982307
hsa-miR-29b-3p	1.18892	0.0609975	5.13051	0.986576
hsa-miR-499a-5p	1.18922	0.0719853	6.05313	0.987911
hsa-miR-2681-5p	1.18943	0.0323836	2.72262	0.9888
hsa-miR-4323	1.19071	0.0792311	6.6541	0.994371
hsa-miR-6847-3p	1.19126	0.0440984	3.70182	0.996777
hsa-miR-302e	1.19154	0.0362377	3.04124	0.997998
hsa-miR-4273	1.1926	0.0346036	2.90152	1.0026
hsa-miR-4274	1.195	0.0343041	2.87063	1.01304
hsa-miR-6762-3p	1.19584	0.0582825	4.87378	1.01667
hsa-miR-6890-5p	1.19587	0.0664116	5.55342	1.0168
hsa-miR-320c	1.19718	0.0414884	3.46551	1.0225
hsa-miR-1236-3p	1.19759	0.0282836	2.36171	1.0243
hsa-miR-7112-3p	1.19854	0.0537738	4.48662	1.02841
hsa-miR-8063	1.19952	0.0528315	4.40438	1.03268
hsa-miR-3617-3p	1.20008	0.0782001	6.51623	1.03513
hsa-miR-4487	1.20047	0.0492274	4.10068	1.03681
hsa-miR-1291	1.20159	0.0454411	3.78175	1.04169
hsa-miR-30a-3p	1.203	0.0286927	2.3851	1.04781
hsa-miR-6777-3p	1.20439	0.058478	4.85541	1.05386
hsa-miR-30e-3p	1.20453	0.043199	3.58637	1.05449
hsa-miR-617	1.20618	0.0495019	4.10402	1.06164
hsa-miR-148a-5p	1.20714	0.0376401	3.11813	1.06581
hsa-miR-3115	1.20737	0.0673067	5.57464	1.06683
hsa-miR-3181	1.20748	0.0307297	2.54495	1.06729
hsa-miR-3939	1.20748	0.086724	7.18223	1.0673
hsa-miR-3913-3p	1.20855	0.0749443	6.20119	1.07194
hsa-miR-1200	1.21071	0.0398035	3.28763	1.08133
hsa-miR-6761-5p	1.21113	0.0918842	7.58666	1.08317
hsa-miR-5195-3p	1.21342	0.055538	4.57699	1.09312
hsa-miR-7106-5p	1.21794	0.0432639	3.55221	1.11281
hsa-miR-130b-3p	1.21806	0.097305	7.98853	1.11331
hsa-miR-548n	1.21853	0.050616	4.15385	1.11536
hsa-miR-6792-5p	1.21887	0.0432928	3.55189	1.11682
hsa-miR-412-5p	1.21992	0.0383621	3.14464	1.1214
hsa-miR-7854-3p	1.22053	0.0535744	4.38944	1.12404
hsa-miR-4277	1.22078	0.0541932	4.43923	1.12513
hsa-miR-6741-3p	1.22119	0.062369	5.10724	1.12691
hsa-miR-6860	1.22167	0.0267417	2.18895	1.129
hsa-miR-4418	1.22261	0.0423406	3.46314	1.13308
hsa-miR-3166	1.2242	0.0311476	2.54431	1.14003
hsa-miR-3692-5p	1.22441	0.120181	9.81544	1.14092
hsa-miR-6861-3p	1.22455	0.045896	3.74799	1.14153
hsa-miR-7114-5p	1.22723	0.0501985	4.09038	1.1532
hsa-miR-6793-3p	1.2275	0.05377	4.38043	1.15438
hsa-miR-6728-3p	1.22755	0.0402027	3.27503	1.15459
hsa-miR-552-5p	1.22881	0.0320048	2.60454	1.16005
hsa-miR-548j-5p	1.22895	0.0378762	3.08201	1.16065
hsa-miR-499a-3p	1.22918	0.0316688	2.57643	1.16165
hsa-miR-6787-3p	1.22975	0.089596	7.28571	1.16415
hsa-miR-4707-3p	1.22976	0.056429	4.5886	1.16421
hsa-miR-8083	1.22993	0.0494284	4.01878	1.16495
hsa-miR-7850-5p	1.23055	0.0537638	4.36907	1.16764
hsa-miR-16-5p	1.23394	0.075375	6.1085	1.18235
hsa-miR-675-3p	1.23481	0.102313	8.28576	1.18614
hsa-miR-6754-3p	1.23526	0.0836012	6.76789	1.18812
hsa-miR-548am-5p	1.23717	0.0354046	2.86173	1.19643
hsa-miR-520a-5p	1.23821	0.0423618	3.42123	1.20092
hsa-miR-8082	1.23846	0.0852292	6.88185	1.20204
hsa-miR-4307	1.23854	0.0459569	3.71058	1.20236
hsa-miR-4429	1.23867	0.0697003	5.62703	1.20293
hsa-miR-6884-3p	1.23873	0.07803	6.29919	1.20321
hsa-miR-29b-2-5p	1.23873	0.0456135	3.68227	1.20321
hsa-miR-744-5p	1.23938	0.0258903	2.08898	1.20601
hsa-miR-3677-5p	1.23973	0.108595	8.75959	1.20755
hsa-miR-548ab	1.2404	0.0656491	5.29257	1.21046
hsa-miR-6825-3p	1.24164	0.0284008	2.28737	1.21585
hsa-miR-4449	1.24363	0.0475871	3.82647	1.22451
hsa-miR-219b-3p	1.24435	0.0911821	7.32772	1.22762
hsa-miR-520f-3p	1.24507	0.0470289	3.77721	1.23077
hsa-miR-7702	1.24556	0.0455646	3.65816	1.23291
hsa-miR-30a-5p	1.24598	0.089181	7.15751	1.23471
hsa-miR-548l	1.24618	0.111972	8.98527	1.23559
hsa-miR-6887-5p	1.24862	0.0364781	2.92146	1.24622
hsa-miR-6829-3p	1.24972	0.026764	2.14161	1.25098
hsa-miR-4659a-3p	1.25072	0.033352	2.66663	1.25533
hsa-miR-7846-3p	1.252	0.0577444	4.61218	1.2609
hsa-miR-8078	1.25247	0.0523857	4.18259	1.26295
hsa-miR-320d	1.25303	0.0364072	2.90553	1.2654
hsa-miR-223-5p	1.2537	0.085696	6.83544	1.26831
hsa-miR-320b	1.25393	0.0318194	2.53757	1.26932
hsa-miR-6737-3p	1.25397	0.0745574	5.94571	1.26947
hsa-miR-7111-3p	1.25629	0.0690817	5.49888	1.27955
hsa-miR-3676-3p	1.25756	0.0353699	2.81258	1.2851
hsa-miR-585-5p	1.26181	0.116601	9.24078	1.30357
hsa-miR-486-3p	1.26278	0.0430862	3.412	1.3078
hsa-miR-6812-3p	1.26368	0.11663	9.22938	1.3117
hsa-miR-7111-5p	1.26575	0.0882198	6.96974	1.32072
hsa-miR-22-3p	1.26788	0.0275494	2.17288	1.32995
hsa-miR-4659b-3p	1.26844	0.0824627	6.50111	1.33241
hsa-miR-4526	1.27146	0.043488	3.42032	1.34554
hsa-miR-30e-5p	1.27156	0.0502312	3.95037	1.34595
hsa-miR-6827-3p	1.27184	0.0633457	4.98063	1.34719
hsa-miR-193b-3p	1.2737	0.0408858	3.20999	1.35529
hsa-miR-153-5p	1.27385	0.0737763	5.79159	1.35593
hsa-miR-6866-5p	1.27501	0.0603893	4.73638	1.36097
hsa-miR-548h-5p	1.27594	0.0431152	3.37909	1.36503
hsa-miR-6733-3p	1.27613	0.0320992	2.51536	1.36583
hsa-miR-3912-5p	1.27675	0.048256	3.7796	1.36853
hsa-miR-1827	1.2773	0.112551	8.81166	1.37091
hsa-miR-208b-3p	1.27957	0.0612708	4.78839	1.38081
hsa-miR-208a-3p	1.28066	0.0453302	3.53959	1.38556
hsa-miR-374c-3p	1.28167	0.0654944	5.11008	1.38994
hsa-miR-4536-3p	1.28232	0.0514665	4.01354	1.39276
hsa-miR-381-5p	1.28259	0.12229	9.53459	1.39395
hsa-miR-6887-3p	1.2831	0.0414797	3.23276	1.39616
hsa-miR-4263	1.28331	0.0281124	2.19061	1.39707
hsa-miR-8087	1.28621	0.0424918	3.30364	1.40968
hsa-miR-1298-3p	1.28702	0.121537	9.44327	1.41321
hsa-miR-6882-5p	1.29079	0.0731697	5.66859	1.4296
hsa-miR-6810-3p	1.2915	0.0831603	6.43905	1.43268
hsa-miR-135b-3p	1.29329	0.0294888	2.28015	1.44045
hsa-miR-9-3p	1.29458	0.0429737	3.31951	1.44608
hsa-miR-190b	1.29736	0.0472376	3.64105	1.45819
hsa-miR-7160-5p	1.29835	0.104082	8.01652	1.46246
hsa-miR-6753-3p	1.29844	0.0638672	4.91877	1.46285
hsa-miR-6785-3p	1.30017	0.0487568	3.75004	1.47038
hsa-miR-374c-5p	1.30059	0.0480807	3.69685	1.4722
hsa-miR-6784-3p	1.30151	0.0689139	5.29491	1.47623
hsa-miR-152-3p	1.30184	0.0311338	2.39152	1.47765
hsa-miR-4699-5p	1.3022	0.109245	8.38932	1.4792
hsa-miR-7157-3p	1.30339	0.0404694	3.10494	1.48438
hsa-miR-6845-3p	1.30345	0.078933	6.0557	1.48465
hsa-miR-3973	1.30427	0.0407411	3.12368	1.4882
hsa-miR-130a-3p	1.30551	0.0418612	3.20651	1.4936
hsa-miR-7855-5p	1.3059	0.0775879	5.94133	1.49531
hsa-miR-4671-3p	1.30653	0.0310784	2.3787	1.49805
hsa-miR-548z	1.30691	0.123235	9.42952	1.49968
hsa-miR-7156-3p	1.30806	0.0512566	3.91853	1.50468
hsa-miR-6783-3p	1.30914	0.0362327	2.76766	1.50941
hsa-miR-544a	1.31113	0.0580256	4.42562	1.51804
hsa-miR-520g-5p	1.31153	0.0567677	4.32835	1.51979
hsa-miR-302b-3p	1.3116	0.0511192	3.89746	1.52011
hsa-miR-3186-3p	1.31187	0.059316	4.5215	1.52125
hsa-miR-4291	1.31199	0.0518959	3.95551	1.52179
hsa-miR-3910	1.31423	0.0496733	3.77964	1.53154
hsa-miR-519a-3p	1.31575	0.0412283	3.13343	1.53816
hsa-miR-1273e	1.3173	0.050927	3.86603	1.54487
hsa-miR-4426	1.31995	0.0927707	7.02833	1.55642
hsa-miR-30d-3p	1.32071	0.0401719	3.04168	1.55973
hsa-miR-6791-3p	1.32238	0.0360233	2.72413	1.56697
hsa-miR-7154-5p	1.32481	0.0736233	5.55726	1.57755
hsa-miR-203b-3p	1.32533	0.0365957	2.76125	1.5798
hsa-miR-519b-3p	1.32668	0.0788564	5.94388	1.58568
hsa-miR-1248	1.33092	0.0535922	4.02671	1.6041
hsa-miR-576-5p	1.33098	0.0670737	5.03944	1.60435
hsa-miR-7852-3p	1.33351	0.0534719	4.00986	1.61537
hsa-miR-6880-3p	1.33456	0.0749682	5.61746	1.61992
hsa-miR-6771-3p	1.33512	0.124534	9.32752	1.62238
hsa-miR-362-3p	1.33818	0.0352794	2.63637	1.63569
hsa-miR-181b-5p	1.33842	0.0400085	2.98924	1.63671
hsa-miR-4519	1.33969	0.0585669	4.37168	1.64224
hsa-miR-3666	1.34252	0.0910986	6.78563	1.65457
hsa-miR-3692-3p	1.34269	0.0364121	2.71187	1.65532
hsa-miR-4670-3p	1.34357	0.028901	2.15106	1.65912
hsa-miR-4302	1.34691	0.0773447	5.74239	1.67364
hsa-miR-525-5p	1.34797	0.0424559	3.14962	1.67826
hsa-miR-526b-5p	1.34939	0.0430919	3.19343	1.68444
hsa-miR-487b-5p	1.35007	0.0602312	4.46135	1.68738
hsa-miR-148a-3p	1.35044	0.035327	2.61597	1.68898
hsa-miR-519c-3p	1.35112	0.042454	3.14214	1.69195
hsa-miR-1250-3p	1.35424	0.0575186	4.2473	1.70553
hsa-miR-6791-5p	1.35432	0.104313	7.70223	1.70587
hsa-miR-4473	1.35455	0.0463785	3.42391	1.70687
hsa-miR-6720-5p	1.35633	0.0782077	5.76614	1.7146
hsa-miR-3189-3p	1.35882	0.0903905	6.65216	1.72542
hsa-miR-6805-5p	1.36131	0.0411958	3.02619	1.73625
hsa-miR-6829-5p	1.36153	0.0665583	4.8885	1.73721
hsa-miR-3134	1.36386	0.0668852	4.9041	1.74737
hsa-miR-374b-5p	1.36547	0.0912617	6.68351	1.75438
hsa-miR-320d	1.36908	0.12487	9.12072	1.77007
hsa-miR-4283	1.36976	0.118501	8.65122	1.77304
hsa-miR-3928-5p	1.37078	0.0352302	2.57008	1.77747
hsa-miR-26b-5p	1.37189	0.130066	9.48078	1.78228
hsa-miR-4255	1.37298	0.0539176	3.92705	1.78702
hsa-miR-181a-5p	1.37423	0.0350646	2.55158	1.79246
hsa-miR-4647	1.37557	0.0819187	5.95524	1.7983
hsa-miR-6859-3p	1.37594	0.0838636	6.095	1.7999
hsa-miR-6880-5p	1.38078	0.0495372	3.58763	1.82094
hsa-miR-506-3p	1.38281	0.104025	7.52277	1.82975
hsa-miR-6795-5p	1.38704	0.102655	7.40101	1.84817
hsa-miR-6856-5p	1.38811	0.0642664	4.62979	1.8528
hsa-miR-6803-3p	1.39147	0.0633316	4.55142	1.86742
hsa-miR-6865-5p	1.39549	0.0722887	5.18017	1.88491
hsa-miR-6882-3p	1.40149	0.0539584	3.85006	1.91102
hsa-miR-6780b-5p	1.41011	0.101841	7.22224	1.94847
hsa-miR-6854-3p	1.4175	0.0812168	5.72958	1.98063
hsa-miR-4312	1.41827	0.0620768	4.37695	1.98397
hsa-miR-3140-3p	1.42492	0.0536256	3.76341	2.0129
hsa-miR-6762-5p	1.42585	0.0556067	3.89989	2.01695
hsa-miR-26a-5p	1.42829	0.0502266	3.51656	2.02753
hsa-miR-6743-5p	1.43023	0.0425231	2.97317	2.03596
hsa-miR-627-3p	1.43295	0.128673	8.97959	2.04781
hsa-miR-604	1.43438	0.0576429	4.01866	2.05404
hsa-miR-4527	1.43634	0.0467853	3.25727	2.06254
hsa-miR-4256	1.43676	0.0673631	4.68855	2.06437
hsa-miR-6731-3p	1.43693	0.109927	7.65016	2.0651
hsa-miR-124-3p	1.43982	0.117277	8.14528	2.07768
hsa-miR-6868-5p	1.44504	0.0542484	3.7541	2.1004
hsa-miR-4540	1.44819	0.0583274	4.02761	2.11408
hsa-miR-181c-5p	1.45724	0.0523172	3.59016	2.15344
hsa-miR-1287-5p	1.45885	0.0736433	5.04803	2.16046
hsa-miR-597-3p	1.46288	0.0330878	2.26183	2.17798
hsa-miR-181d-5p	1.46353	0.0320454	2.1896	2.18078
hsa-miR-548aa	1.46788	0.0393772	2.68258	2.19974
hsa-miR-7107-3p	1.48914	0.0681588	4.57705	2.29218
hsa-miR-205-3p	1.49253	0.148979	9.98165	2.30691
hsa-miR-31-5p	1.49451	0.0592982	3.96774	2.31552
hsa-miR-1205	1.50964	0.0827522	5.48158	2.38133
hsa-miR-3149	1.51131	0.0366997	2.42834	2.38859
hsa-miR-4295	1.52043	0.0727868	4.78726	2.42823
hsa-miR-8054	1.52153	0.0784601	5.15666	2.43302
hsa-miR-148b-3p	1.52653	0.0321851	2.10838	2.45476
hsa-miR-6845-5p	1.53798	0.0457629	2.97552	2.50456
hsa-miR-6842-3p	1.54313	0.0976534	6.32825	2.52698
hsa-miR-3616-5p	1.55041	0.0495984	3.19906	2.5586
hsa-miR-744-3p	1.55096	0.0670102	4.32056	2.56101
hsa-miR-221-5p	1.55835	0.112685	7.23105	2.59316
hsa-miR-4465	1.56261	0.0477501	3.0558	2.61166
hsa-miR-488-5p	1.56288	0.0460384	2.94574	2.61286
hsa-miR-1297	1.56427	0.0775918	4.96027	2.61888
hsa-miR-6732-5p	1.57146	0.05062	3.22121	2.65016
hsa-miR-892a	1.57649	0.0454987	2.88608	2.67202
hsa-miR-6815-5p	1.62467	0.0866741	5.33488	2.88155
hsa-miR-765	1.65375	0.0339873	2.05516	3.00803
hsa-miR-944	1.69666	0.0867784	5.11466	3.19463
hsa-miR-3652	1.76083	0.150761	8.56194	3.47369
hsa-miR-4430	1.76542	0.0399143	2.2609	3.49363
hsa-miR-891b	1.76862	0.0554052	3.13268	3.50757
hsa-miR-6499-3p	1.784	0.0633355	3.5502	3.57444
hsa-miR-1238-3p	1.83159	0.041822	2.28338	3.78138
hsa-miR-4262	1.882	0.0570636	3.03207	4.00063
hsa-miR-3619-5p	1.9769	0.0820747	4.15169	4.41332
hsa-miR-3682-5p	2.08699	0.0587263	2.81393	4.89206
hsa-miR-196a-3p	2.11521	0.0442051	2.08987	5.01479
hsa-miR-4470	2.29049	0.0928148	4.05218	5.77705

## Sheet: miRNA Hits
miRNA	Normalization	Error Prop
hsa-miR-24-2-5p	0.283034	0.0198082
hsa-miR-10b-5p	0.371187	0.023596
hsa-miR-10a-5p	0.372749	0.00920215
hsa-miR-491-3p	0.40205	0.0168122
hsa-miR-556-3p	0.404911	0.0125804
hsa-miR-542-3p	0.427889	0.0117374
hsa-miR-4504	0.428139	0.0192256
hsa-miR-339-5p	0.439667	0.0412902
hsa-miR-888-3p	0.440086	0.0335192
hsa-miR-7-5p	0.47092	0.026042
hsa-miR-330-5p	0.479042	0.0443431
hsa-miR-432-3p	0.481016	0.020625
hsa-miR-2114-3p	0.483315	0.0220571
hsa-miR-518a-5p	0.487579	0.0284194
hsa-miR-363-3p	0.491556	0.0171368
hsa-miR-3662	0.496551	0.0134357
hsa-miR-527	0.498081	0.0207747
hsa-miR-25-3p	0.498749	0.0156931
hsa-miR-627-5p	0.505812	0.0430827
hsa-miR-549a	0.511255	0.0334232
NTC	1	0.0234721
hsa-miR-6854-3p	1.4175	0.0812168
hsa-miR-4312	1.41827	0.0620768
hsa-miR-3140-3p	1.42492	0.0536256
hsa-miR-6762-5p	1.42585	0.0556067
hsa-miR-26a-5p	1.42829	0.0502266
hsa-miR-6743-5p	1.43023	0.0425231
hsa-miR-627-3p	1.43295	0.128673
hsa-miR-604	1.43438	0.0576429
hsa-miR-4527	1.43634	0.0467853
hsa-miR-4256	1.43676	0.0673631
hsa-miR-6731-3p	1.43693	0.109927
hsa-miR-124-3p	1.43982	0.117277
hsa-miR-6868-5p	1.44504	0.0542484
hsa-miR-4540	1.44819	0.0583274
hsa-miR-181c-5p	1.45724	0.0523172
hsa-miR-1287-5p	1.45885	0.0736433
hsa-miR-597-3p	1.46288	0.0330878
hsa-miR-181d-5p	1.46353	0.0320454
hsa-miR-548aa	1.46788	0.0393772
hsa-miR-7107-3p	1.48914	0.0681588
hsa-miR-205-3p	1.49253	0.148979
hsa-miR-31-5p	1.49451	0.0592982
hsa-miR-1205	1.50964	0.0827522
hsa-miR-3149	1.51131	0.0366997
hsa-miR-4295	1.52043	0.0727868
hsa-miR-8054	1.52153	0.0784601
hsa-miR-148b-3p	1.52653	0.0321851
hsa-miR-6845-5p	1.53798	0.0457629
hsa-miR-6842-3p	1.54313	0.0976534
hsa-miR-3616-5p	1.55041	0.0495984
hsa-miR-744-3p	1.55096	0.0670102
hsa-miR-221-5p	1.55835	0.112685
hsa-miR-4465	1.56261	0.0477501
hsa-miR-488-5p	1.56288	0.0460384
hsa-miR-1297	1.56427	0.0775918
hsa-miR-6732-5p	1.57146	0.05062
hsa-miR-892a	1.57649	0.0454987
hsa-miR-6815-5p	1.62467	0.0866741
hsa-miR-765	1.65375	0.0339873
hsa-miR-944	1.69666	0.0867784
hsa-miR-3652	1.76083	0.150761
hsa-miR-4430	1.76542	0.0399143
hsa-miR-891b	1.76862	0.0554052
hsa-miR-6499-3p	1.784	0.0633355
hsa-miR-1238-3p	1.83159	0.041822
hsa-miR-4262	1.882	0.0570636
hsa-miR-3619-5p	1.9769	0.0820747
hsa-miR-3682-5p	2.08699	0.0587263
hsa-miR-196a-3p	2.11521	0.0442051
hsa-miR-4470	2.29049	0.0928148
