# Supplementary material for: microRNAs Regulate Cellular Magnesium by Tuning Expression of the Plasma Membrane Protein CNNM4
Source: ACS Chem Biol. 2025 Aug 27;20(9):2159–70. doi: 10.1021/acschembio.5c00296 (PMC12455565; doi:10.1021/acschembio.5c00296)
Supplement: Supplementary file 3 [file cb5c00296_si_003.xlsx]

## Sheet: miRFLUR data overlap
miRFLUR assay hit list				TargetScan prediction
CNNM4				CNNM1	CNNM2	CNNM3	CNNM4
miR-24-2-5p				miR-2114-3p	miR-339-5p	miR-10-5p	miR-10-5p
miR-10b-5p				miR-25-3p/32-5p/92-3p/363-3p/367-3p	miR-10-5p	miR-26-5p	miR-2114-3p
miR-10a-5p				miR-339-5p	miR-944	miR-944	miR-25-3p/32-5p/92-3p/363-3p/367-3p
miR-491-3p				miR-542-3p	miR-31-5p	miR-196-5p	miR-339-5p
miR-556-3p				miR-1287-5p	miR-26-5p	miR-101-3p.1	miR-518d-5p/519-5p
miR-542-3p				miR-26-5p	miR-196-5p	miR-101-3p.2	miR-542-3p
miR-4504				miR-31-5p	miR-181-5p	miR-103-3p/107	miR-556-3p
miR-339-5p				miR-3140-3p	miR-148-3p/152-3p	miR-105-5p	miR-627-5p
miR-888-3p				miR-944	miR-96-5p/1271-5p	miR-1193	miR-7-5p
miR-7-5p				miR-491-5p	miR-95-3p	miR-1197	miR-101-3p.1		highlighted in orange: overlapping with downregulatory miR hits in miRFLuR assay
miR-330-5p				miR-101-3p.2	miR-942-5p	miR-1224-5p	miR-101-3p.2		highlighted in blue: overlapping with upregulatory miR hits in miRFLuR assay
miR-432-3p				miR-105-5p	miR-9-5p	miR-125-5p	miR-103-3p/107
miR-2114-3p				miR-1224-5p	miR-9-3p	miR-1251-5p	miR-1193
miR-518a-5p				miR-1245b-5p	miR-892-5p	miR-1252-5p	miR-125-5p
miR-363-3p				miR-125-5p	miR-888-5p	miR-1266-3p	miR-128-3p
miR-3662				miR-1251-5p	miR-887-3p	miR-1269	miR-1301-3p
miR-527				miR-1266-3p	miR-885-5p	miR-1276	miR-1306-5p
miR-25-3p				miR-1270	miR-877-5p	miR-1278	miR-132-5p
miR-627-5p				miR-1276	miR-876-5p	miR-1287-5p	miR-1323
miR-549a				miR-129-5p	miR-875-5p	miR-1298-5p	miR-133a-3p.1
miR-6854-3p				miR-1306-5p	miR-874-3p	miR-130-3p/301-3p/454-3p	miR-133a-3p.2/133b
miR-4312				miR-132-3p/212-3p	miR-873-5p.2	miR-1307-3p	miR-135-5p
miR-3140-3p				miR-1323	miR-873-5p.1	miR-132-3p/212-3p	miR-136-5p
miR-6762-5p				miR-133a-3p.1	miR-873-3p	miR-1323	miR-137
miR-26a-5p				miR-133a-3p.2/133b	miR-802	miR-1343-3p	miR-141-3p/200a-3p
miR-6743-5p				miR-142-3p.1	miR-770-5p	miR-135-5p	miR-142-5p
miR-627-3p				miR-142-3p.2	miR-769-5p	miR-140-5p	miR-144-3p
miR-604				miR-142-5p	miR-766-5p	miR-141-3p/200a-3p	miR-146-5p
miR-4527				miR-143-3p	miR-760	miR-142-5p	miR-149-5p
miR-4256				miR-145-5p	miR-758-3p	miR-143-3p	miR-150-5p
miR-6731-3p				miR-146-5p	miR-7151-5p	miR-144-3p	miR-153-3p
miR-124-3p				miR-149-5p	miR-7-5p	miR-144-5p	miR-185-5p
miR-6868-5p				miR-155-5p	miR-676-3p	miR-146-5p	miR-186-5p
miR-4540				miR-183-5p.1	miR-6746-5p	miR-15-5p/16-5p/195-5p/424-5p/497-5p	miR-1908-5p
miR-181c-5p				miR-185-5p	miR-6720-5p	miR-154-5p	miR-193-3p
miR-1287-5p				miR-186-5p	miR-670-5p	miR-17-5p/20-5p/93-5p/106-5p/519-3p	miR-197-3p
miR-597-3p				miR-1911-5p	miR-670-3p	miR-18-5p	miR-200bc-3p/429
miR-181d-5p				miR-193a-5p	miR-668-3p	miR-182-5p	miR-203a-3p.2
miR-548aa				miR-197-3p	miR-665	miR-183-5p.1	miR-204-5p/211-5p
miR-7107-3p				miR-200bc-3p/429	miR-660-5p	miR-183-5p.2	miR-214-3p/3619-5p
miR-205-3p				miR-202-5p	miR-656-3p	miR-185-5p	miR-223-3p
miR-31-5p				miR-203a-3p.1	miR-654-5p	miR-186-5p	miR-2278
miR-1205				miR-203a-3p.2	miR-654-3p	miR-188-5p	miR-23-3p
miR-3149				miR-205-5p	miR-651-5p	miR-19-3p	miR-24-3p
miR-4295				miR-208-3p	miR-6509-5p	miR-1908-5p	miR-2467-3p
miR-8054				miR-2115-3p	miR-6509-3p	miR-192-5p/215-5p	miR-2681-3p
miR-148b-3p				miR-2116-3p	miR-642b-5p	miR-197-3p	miR-28-5p/708-5p
miR-6845-5p				miR-214-5p	miR-642a-5p	miR-199-5p	miR-296-5p
miR-6842-3p				miR-2277-5p	miR-641/3617-5p	miR-200bc-3p/429	miR-299-3p
miR-3616-5p				miR-2278	miR-629-5p	miR-202-5p	miR-3064-5p
miR-744-3p				miR-23-3p	miR-628-5p	miR-203a-3p.1	miR-3126-5p
miR-221-5p				miR-2355-5p	miR-625-3p	miR-203a-3p.2	miR-3127-5p
miR-4465				miR-299-3p	miR-624-5p	miR-205-5p	miR-3145-3p
miR-488-5p				miR-3064-5p	miR-624-3p	miR-2114-3p	miR-3150a-3p
miR-1297				miR-3150a-3p	miR-616-3p	miR-2114-5p	miR-3150b-3p
miR-6732-5p				miR-3164	miR-599	miR-2115-3p	miR-3180-3p
miR-892a				miR-3174	miR-588	miR-2116-3p	miR-3194-3p
miR-6815-5p				miR-3179	miR-585-3p	miR-214-3p/3619-5p	miR-3194-5p
hsa-miR-765				miR-3186-3p	miR-582-5p	miR-214-5p	miR-324-3p/1913
miR-944				miR-3187-3p	miR-582-3p	miR-216a-5p	miR-325-3p
miR-3652				miR-3194-3p	miR-580-3p	miR-216b-5p	miR-326
miR-4430				miR-3194-5p	miR-579-3p	miR-217	miR-34-5p/449-5p
miR-891b				miR-320	miR-577	miR-219-5p	miR-345-3p
miR-6499-3p				miR-323-3p	miR-576-5p	miR-2278	miR-361-3p
miR-1238-3p				miR-324-3p/1913	miR-574-5p	miR-2355-5p	miR-3611
miR-4262				miR-325-3p	miR-5691	miR-24-3p	miR-3612
miR-3619-5p				miR-326	miR-561-5p	miR-2467-3p	miR-3614-5p
miR-3682-5p				miR-328-3p	miR-5586-5p	miR-25-3p/32-5p/92-3p/363-3p/367-3p	miR-362-5p/500b-5p
miR-196a-3p				miR-329-3p/362-3p	miR-5581-3p	miR-28-3p	miR-3622a-5p
				miR-33-5p	miR-5579-3p	miR-29-3p	miR-370-3p
				miR-331-3p	miR-556-3p	miR-296-5p	miR-374b-3p
				miR-335-5p	miR-552-5p	miR-302-3p/372-3p/373-3p/520-3p	miR-375
				miR-342-3p	miR-552-3p	miR-3121-3p	miR-378-3p
				miR-345-3p	miR-551-3p	miR-3127-5p	miR-381-3p
				miR-346	miR-545-5p	miR-3150a-3p	miR-382-3p
				miR-361-3p	miR-545-3p	miR-3163	miR-382-5p
				miR-361-5p	miR-544a-5p	miR-3173-5p	miR-3909
				miR-3611	miR-543	miR-3179	miR-3918
				miR-3613-5p	miR-542-3p	miR-3180-3p	miR-423-5p
				miR-371-5p	miR-541-5p	miR-3194-3p	miR-450b-5p
				miR-374b-3p	miR-532-5p	miR-3194-5p	miR-451
				miR-375	miR-532-3p	miR-3200-5p	miR-4637
				miR-376-3p	miR-526b-5p	miR-324-3p/1913	miR-4640-3p
				miR-377-3p	miR-525-5p	miR-329-3p/362-3p	miR-4640-5p
				miR-378g	miR-524-5p	miR-330-3p.2	miR-4677-3p
				miR-381-3p	miR-522-3p	miR-337-3p	miR-4731-5p
				miR-383-5p.1	miR-520g-3p	miR-338-3p	miR-4766-3p
				miR-383-5p.2	miR-5194	miR-34-5p/449-5p	miR-485-5p
				miR-3924	miR-516b-5p	miR-340-5p	miR-486-5p
				miR-421	miR-515-5p/519e-5p	miR-342-3p	miR-491-5p
				miR-432-5p	miR-514a-5p	miR-345-3p	miR-495-3p
				miR-4424	miR-513c-5p/514b-5p	miR-34b-5p/449c-5p	miR-499b-5p
				miR-450-5p	miR-513b-5p	miR-361-3p	miR-500a-3p
				miR-450b-5p	miR-513a-5p	miR-3612	miR-500a-5p
				miR-452-5p/892-3p	miR-512-3p	miR-3614-5p	miR-504-5p.1
				miR-4524-5p	miR-511-3p	miR-362-5p/500b-5p	miR-505-3p.1
				miR-455-3p.2	miR-510-5p	miR-3622b-5p	miR-510-5p
				miR-455-5p	miR-5094	miR-3690	miR-513b-5p
				miR-4640-3p	miR-505-3p.2	miR-371-5p	miR-516b-5p
				miR-4640-5p	miR-505-3p.1	miR-374a-3p	miR-532-5p
				miR-4739	miR-504-5p.1	miR-377-3p	miR-545-3p
				miR-4761-5p	miR-503-5p	miR-378g	miR-545-5p
				miR-4766-5p	miR-5010-5p	miR-380-3p	miR-5581-3p
				miR-490-3p	miR-500a-5p	miR-381-3p	miR-5586-5p
				miR-493-5p	miR-5009-3p	miR-383-5p.2	miR-5691
				miR-498	miR-5000-3p	miR-3918	miR-574-3p
				miR-499a-5p	miR-499b-5p	miR-3942-5p	miR-580-3p
				miR-500a-3p	miR-499a-5p	miR-409-5p	miR-582-5p
				miR-5010-5p	miR-498	miR-410-3p	miR-589-5p
				miR-505-3p.2	miR-496.2	miR-411-3p	miR-616-3p
				miR-509-3p	miR-495-3p	miR-421	miR-642a-5p
				miR-516b-5p	miR-494-3p	miR-425-5p	miR-642b-5p
				miR-519-3p	miR-493-5p	miR-433-3p	miR-6509-3p
				miR-525-5p	miR-493-3p	miR-452-5p/892-3p	miR-651-5p
				miR-532-3p	miR-491-5p	miR-4524-5p	miR-654-5p
				miR-543	miR-490-3p	miR-455-3p.1	miR-656-3p
				miR-544a-5p	miR-489-3p	miR-455-3p.2	miR-660-5p
				miR-552-3p	miR-488-3p	miR-4662-5p	miR-665
				miR-552-5p	miR-486-5p	miR-4677-3p	miR-670-5p
				miR-5581-3p	miR-485-5p	miR-4731-5p	miR-671-5p
				miR-5691	miR-485-3p/539-3p	miR-4739	miR-758-3p
				miR-579-3p	miR-483-3p.2	miR-4761-5p	miR-760
				miR-580-3p	miR-4766-5p	miR-4766-5p	miR-766-5p
				miR-582-5p	miR-4761-5p	miR-483-3p.1	miR-769-5p
				miR-588	miR-4761-3p	miR-483-3p.2	miR-802
				miR-589-5p	miR-4739	miR-485-5p	miR-873-5p.1
				miR-605-3p	miR-4731-5p	miR-486-5p	miR-873-5p.2
				miR-625-5p	miR-4677-3p	miR-488-3p	miR-874-3p
				miR-6509-3p	miR-4662-5p	miR-490-3p	miR-9-5p
				miR-654-5p	miR-4661-5p	miR-491-5p	miR-942-5p
				miR-665	miR-4640-5p	miR-493-5p
				miR-668-3p	miR-4637	miR-494-3p
				miR-671-5p	miR-455-3p.2	miR-495-3p
				miR-6720-5p	miR-455-3p.1	miR-498
				miR-744-5p	miR-4524-5p	miR-499a-5p
				miR-766-5p	miR-452-5p/892-3p	miR-5009-3p
				miR-769-5p	miR-450b-5p	miR-500a-3p
				miR-770-5p	miR-4428	miR-500a-5p
				miR-9-3p	miR-433-3p	miR-503-5p
				miR-9-5p	miR-432-5p	miR-505-3p.2
				miR-942-5p	miR-423-5p	miR-506-5p
					miR-421	miR-508-3p
					miR-411-5p.2	miR-5094
					miR-411-5p.1	miR-510-5p
					miR-411-3p	miR-512-3p
					miR-409-3p	miR-513b-5p
					miR-3944-3p	miR-514a-3p
					miR-3942-5p	miR-516b-5p
					miR-3940-3p	miR-518d-5p/519-5p
					miR-3924	miR-519-3p
					miR-3918	miR-5194
					miR-3909	miR-520g-3p
					miR-383-5p.2	miR-522-3p
					miR-383-5p.1	miR-525-5p
					miR-382-5p	miR-526b-5p
					miR-380-3p	miR-532-5p
					miR-378g	miR-542-3p
					miR-378-3p	miR-543
					miR-377-3p	miR-545-3p
					miR-376c-3p	miR-545-5p
					miR-376-3p	miR-552-3p
					miR-375	miR-5691
					miR-374c-3p	miR-576-5p
					miR-374-5p	miR-580-3p
					miR-371a-3p	miR-599
					miR-371-5p	miR-624-3p
					miR-370-3p	miR-625-3p
					miR-369-3p	miR-627-5p
					miR-3681-5p	miR-628-5p
					miR-3622b-5p	miR-642-3p
					miR-3622a-5p	miR-642b-5p
					miR-362-5p/500b-5p	miR-6509-3p
					miR-3614-5p	miR-651-5p
					miR-3612	miR-653-5p
					miR-3611	miR-654-5p
					miR-361-3p	miR-665
					miR-3605-5p	miR-670-5p
					miR-3605-3p	miR-671-5p
					miR-34b-5p/449c-5p	miR-6720-5p
					miR-346	miR-6746-5p
					miR-345-5p	miR-675-3p
					miR-345-3p	miR-766-5p
					miR-342-3p	miR-769-5p
					miR-340-5p	miR-802
					miR-34-5p/449-5p	miR-873-3p
					miR-338-3p	miR-873-5p.1
					miR-337-3p	miR-874-3p
					miR-335-5p	miR-9-3p
					miR-331-3p	miR-9-5p
					miR-330-3p.2	miR-942-5p
					miR-330-3p	miR-96-5p/1271-5p
					miR-329-3p/362-3p
					miR-326
					miR-325
					miR-324-5p
					miR-324-3p/1913
					miR-3200-5p
					miR-320
					miR-3194-5p
					miR-3194-3p
					miR-3179
					miR-3174
					miR-3173-5p
					miR-3171
					miR-3164
					miR-3163
					miR-3150b-3p
					miR-3150a-3p
					miR-3146
					miR-3145-3p
					miR-3144-3p
					miR-3127-5p
					miR-3126-5p
					miR-3121-3p
					miR-3064-5p
					miR-302-3p/372-3p/373-3p/520-3p
					miR-299-5p
					miR-296-5p
					miR-296-3p
					miR-29-3p
					miR-28-5p/708-5p
					miR-27-3p
					miR-2681-5p
					miR-2681-3p
					miR-25-3p/32-5p/92-3p/363-3p/367-3p
					miR-2467-3p
					miR-24-3p
					miR-2355-5p
					miR-2355-3p
					miR-23-3p
					miR-2278
					miR-224-5p
					miR-223-3p
					miR-221-3p/222-3p
					miR-22-3p
					miR-218-5p
					miR-217
					miR-216b-5p
					miR-216a-5p
					miR-214-5p
					miR-214-3p/3619-5p
					miR-212-5p
					miR-2116-3p
					miR-2115-3p
					miR-2114-3p
					miR-21-5p/590-5p
					miR-208-3p
					miR-205-5p
					miR-204-5p/211-5p
					miR-203a-3p.2
					miR-203a-3p.1
					miR-202-5p
					miR-200bc-3p/429
					miR-199-5p
					miR-199-3p
					miR-197-3p
					miR-194-5p
					miR-193a-5p
					miR-193-3p
					miR-192-5p/215-5p
					miR-19-3p
					miR-188-5p
					miR-186-5p
					miR-185-5p
					miR-184
					miR-183-5p.2
					miR-183-5p.1
					miR-182-5p
					miR-17-5p/20-5p/93-5p/106-5p/519-3p
					miR-154-3p/487-3p
					miR-151-3p
					miR-150-5p
					miR-15-5p/16-5p/195-5p/424-5p/497-5p
					miR-147a
					miR-145-5p
					miR-144-5p
					miR-144-3p
					miR-143-3p
					miR-142-5p
					miR-142-3p.2
					miR-141-3p/200a-3p
					miR-140-5p
					miR-140-3p.2
					miR-140-3p.1
					miR-137
					miR-136-5p
					miR-135-5p
					miR-1343-3p
					miR-134-5p
					miR-133a-3p.2/133b
					miR-1323
					miR-132-5p
					miR-132-3p/212-3p
					miR-1307-3p
					miR-1306-5p
					miR-1301-3p
					miR-1298-5p
					miR-1296-5p
					miR-1294
					miR-129-5p
					miR-1286
					miR-128-3p
					miR-1277-5p
					miR-1277-3p
					miR-1276
					miR-1270
					miR-1269
					miR-1266-3p
					miR-126-5p
					miR-1252-5p
					miR-1251-5p
					miR-125-5p
					miR-1245b-5p
					miR-122-5p
					miR-1197
					miR-1193
					miR-1185-5p
					miR-1180-5p
					miR-1179
					miR-105-5p
					miR-103-3p/107
					miR-101-3p.2
					miR-101-3p.1
					miR-1-3p/206
					let-7-5p/miR-98-5p
