# Supplementary material for: microRNAs Regulate Cellular Magnesium by Tuning Expression of the Plasma Membrane Protein CNNM4
Source: ACS Chem Biol. 2025 Aug 27;20(9):2159–70. doi: 10.1021/acschembio.5c00296 (PMC12455565; doi:10.1021/acschembio.5c00296)
Supplement: Supplementary file 4 [file cb5c00296_si_004.xlsx]

## Sheet: TableS3_Downregulators_mirnet_m
ID	Accession	Target	TargetID	Experiment	Literature	Tissue
hsa-mir-25-3p	MIMAT0000081	NAT1	9	CLASH	23622248	Unspecified
hsa-mir-25-3p	MIMAT0000081	ACP1	52	CLASH	23622248	Unspecified
hsa-mir-25-3p	MIMAT0000081	ACTC1	70	HITS-CLIP	27418678	Unspecified
hsa-mir-25-3p	MIMAT0000081	ACTL6A	86	CLASH	23622248	Unspecified
hsa-mir-25-3p	MIMAT0000081	CRYBG1	202	CLASH	23622248	Unspecified
hsa-mir-25-3p	MIMAT0000081	AMD1	262	PAR-CLIP	26701625	Unspecified
hsa-mir-25-3p	MIMAT0000081	ANXA11	311	CLASH	23622248	Unspecified
hsa-mir-25-3p	MIMAT0000081	FASLG	356	HITS-CLIP	23824327	Unspecified
hsa-mir-25-3p	MIMAT0000081	ARF1	375	PAR-CLIP	21572407	Unspecified
hsa-mir-25-3p	MIMAT0000081	ASGR2	433	PAR-CLIP	23446348|21572407|20371350	Unspecified
hsa-mir-25-3p	MIMAT0000081	ASS1	445	CLASH	23622248	Unspecified
hsa-mir-25-3p	MIMAT0000081	ATOX1	475	PAR-CLIP	20371350	Unspecified
hsa-mir-25-3p	MIMAT0000081	ATP2A2	488	In situ hybridization//Luciferase reporter assay//qRT-PCR//Western blot	24670661	Unspecified
hsa-mir-25-3p	MIMAT0000081	BAK1	578	PAR-CLIP	20371350	Unspecified
hsa-mir-25-3p	MIMAT0000081	BCAT1	586	PAR-CLIP	23446348|20371350	Unspecified
hsa-mir-25-3p	MIMAT0000081	BMPR1A	657	PAR-CLIP	21572407|20371350	Unspecified
hsa-mir-25-3p	MIMAT0000081	CAD	790	PAR-CLIP	27292025	Unspecified
hsa-mir-25-3p	MIMAT0000081	CAPZB	832	PAR-CLIP	26701625	Unspecified
hsa-mir-25-3p	MIMAT0000081	CCNB1	891	PAR-CLIP	26701625	Unspecified
hsa-mir-25-3p	MIMAT0000081	CDC5L	988	PAR-CLIP	23592263	Unspecified
hsa-mir-25-3p	MIMAT0000081	CDH1	999	Luciferase reporter assay//qRT-PCR//Western blot	22450326	Unspecified
hsa-mir-25-3p	MIMAT0000081	CDK4	1019	CLASH	23622248	Unspecified
hsa-mir-25-3p	MIMAT0000081	CDKN1C	1028	Luciferase reporter assay//qRT-PCR//Western blot	19153141	Unspecified
hsa-mir-25-3p	MIMAT0000081	CLIC1	1192	CLASH	23622248	Unspecified
hsa-mir-25-3p	MIMAT0000081	CLTA	1211	PAR-CLIP	21572407	Unspecified
hsa-mir-25-3p	MIMAT0000081	COL1A2	1278	Immunofluorescence//Microarray//qRT-PCR	28059478	Unspecified
hsa-mir-25-3p	MIMAT0000081	CTSE	1510	CLASH	23622248	Unspecified
hsa-mir-25-3p	MIMAT0000081	CYP2B6	1555	EMSA//Luciferase reporter assay//qRT-PCR//Western blot	27311985	Unspecified
hsa-mir-25-3p	MIMAT0000081	CYP2C19	1557	PAR-CLIP	23592263	Unspecified
hsa-mir-25-3p	MIMAT0000081	DCTN1	1639	CLASH	23622248	Unspecified
hsa-mir-25-3p	MIMAT0000081	DDX3X	1654	HITS-CLIP//PAR-CLIP	23446348|21572407	Unspecified
hsa-mir-25-3p	MIMAT0000081	DHX9	1660	CLASH	23622248	Unspecified
hsa-mir-25-3p	MIMAT0000081	DHFR	1719	Luciferase reporter assay//qRT-PCR//Western blot	28188287	Unspecified
hsa-mir-25-3p	MIMAT0000081	DYNC1LI2	1783	PAR-CLIP	27292025	Unspecified
hsa-mir-25-3p	MIMAT0000081	ATN1	1822	CLASH	23622248	Unspecified
hsa-mir-25-3p	MIMAT0000081	DSC2	1824	Luciferase reporter assay//Western blot	23836524	Unspecified
hsa-mir-25-3p	MIMAT0000081	DUSP5	1847	HITS-CLIP//PAR-CLIP	23446348|22012620|21572407|20371350|26701625	Unspecified
hsa-mir-25-3p	MIMAT0000081	EEF1A1	1915	CLASH	23622248	Unspecified
hsa-mir-25-3p	MIMAT0000081	EIF4B	1975	CLASH	23622248	Unspecified
hsa-mir-25-3p	MIMAT0000081	EIF4EBP1	1978	HITS-CLIP	23706177	Unspecified
hsa-mir-25-3p	MIMAT0000081	EIF4EBP2	1979	PAR-CLIP	22012620	Unspecified
hsa-mir-25-3p	MIMAT0000081	EIF4G2	1982	CLASH	23622248	Unspecified
hsa-mir-25-3p	MIMAT0000081	EIF5A	1984	CLASH	23622248	Unspecified
hsa-mir-25-3p	MIMAT0000081	ELF4	2000	CLASH	23622248	Unspecified
hsa-mir-25-3p	MIMAT0000081	EMD	2010	CLASH	23622248	Unspecified
hsa-mir-25-3p	MIMAT0000081	EP300	2033	CLASH	23622248	Unspecified
hsa-mir-25-3p	MIMAT0000081	CLN8	2055	PAR-CLIP	21572407|20371350	Unspecified
hsa-mir-25-3p	MIMAT0000081	ERBB2	2064	Luciferase reporter assay//qRT-PCR//Western blot	25043310	Unspecified
hsa-mir-25-3p	MIMAT0000081	ETFA	2108	CLASH	23622248	Unspecified
hsa-mir-25-3p	MIMAT0000081	EZH2	2146	Luciferase reporter assay//qRT-PCR//Western blot	22399519	Unspecified
hsa-mir-25-3p	MIMAT0000081	BPTF	2186	CLASH//PAR-CLIP	23622248|26701625	Unspecified
hsa-mir-25-3p	MIMAT0000081	FECH	2235	CLASH	23622248	Unspecified
hsa-mir-25-3p	MIMAT0000081	FGF2	2247	HITS-CLIP//PAR-CLIP	23592263|23446348|22012620|21572407|20371350	Unspecified
hsa-mir-25-3p	MIMAT0000081	FKBP1A	2280	PAR-CLIP	22100165|22291592	Unspecified
hsa-mir-25-3p	MIMAT0000081	GAPDH	2597	CLASH	23622248	Unspecified
hsa-mir-25-3p	MIMAT0000081	GATA6	2627	PAR-CLIP	21572407	Unspecified
hsa-mir-25-3p	MIMAT0000081	GGCX	2677	PAR-CLIP	27292025	Unspecified
hsa-mir-25-3p	MIMAT0000081	GM2A	2760	PAR-CLIP	23592263	Unspecified
hsa-mir-25-3p	MIMAT0000081	GNAQ	2776	PAR-CLIP	20371350	Unspecified
hsa-mir-25-3p	MIMAT0000081	GOLGA3	2802	PAR-CLIP	22012620|21572407	Unspecified
hsa-mir-25-3p	MIMAT0000081	MKNK2	2872	PAR-CLIP	23592263	Unspecified
hsa-mir-25-3p	MIMAT0000081	RAPGEF1	2889	CLASH	23622248	Unspecified
hsa-mir-25-3p	MIMAT0000081	GTF2A1	2957	HITS-CLIP//PAR-CLIP	23446348|20371350|21572407	Unspecified
hsa-mir-25-3p	MIMAT0000081	GTF2E1	2960	PAR-CLIP	21572407	Unspecified
hsa-mir-25-3p	MIMAT0000081	H3F3B	3021	PAR-CLIP	23592263|23446348|21572407|20371350	Unspecified
hsa-mir-25-3p	MIMAT0000081	HIVEP1	3096	PAR-CLIP	23592263|23446348|21572407|20371350	Unspecified
hsa-mir-25-3p	MIMAT0000081	HMBS	3145	CLASH	23622248	Unspecified
hsa-mir-25-3p	MIMAT0000081	HNRNPA1	3178	CLASH	23622248	Unspecified
hsa-mir-25-3p	MIMAT0000081	HOXA13	3209	PAR-CLIP	20371350	Unspecified
hsa-mir-25-3p	MIMAT0000081	HOXC8	3224	PAR-CLIP	21572407	Unspecified
hsa-mir-25-3p	MIMAT0000081	HSPA1B	3304	CLASH	23622248	Unspecified
hsa-mir-25-3p	MIMAT0000081	HSPA8	3312	CLASH	23622248	Unspecified
hsa-mir-25-3p	MIMAT0000081	HSP90AA1	3320	CLASH	23622248	Unspecified
hsa-mir-25-3p	MIMAT0000081	FOXN2	3344	PAR-CLIP	22100165|22291592|24398324|23446348|21572407|20371350	Unspecified
hsa-mir-25-3p	MIMAT0000081	HYAL1	3373	CLASH	23622248	Unspecified
hsa-mir-25-3p	MIMAT0000081	RBPJ	3516	PAR-CLIP	26701625	Unspecified
hsa-mir-25-3p	MIMAT0000081	IL6ST	3572	HITS-CLIP//PAR-CLIP	23592263|23446348|22012620|21572407|20371350	Unspecified
hsa-mir-25-3p	MIMAT0000081	INCENP	3619	PAR-CLIP	23446348|21572407	Unspecified
hsa-mir-25-3p	MIMAT0000081	INSIG1	3638	PAR-CLIP	23592263	Unspecified
hsa-mir-25-3p	MIMAT0000081	IPP	3652	PAR-CLIP	21572407	Unspecified
hsa-mir-25-3p	MIMAT0000081	ITGB1	3688	CLASH	23622248	Unspecified
hsa-mir-25-3p	MIMAT0000081	ITGB8	3696	PAR-CLIP	26701625|27292025	Unspecified
hsa-mir-25-3p	MIMAT0000081	ITPR1	3708	PAR-CLIP	23592263|21572407|20371350	Unspecified
hsa-mir-25-3p	MIMAT0000081	KCNC4	3749	PAR-CLIP	26701625	Unspecified
hsa-mir-25-3p	MIMAT0000081	KIF5B	3799	PAR-CLIP	21572407	Unspecified
hsa-mir-25-3p	MIMAT0000081	RPSA	3921	CLASH	23622248	Unspecified
hsa-mir-25-3p	MIMAT0000081	LETM1	3954	PAR-CLIP	21572407	Unspecified
hsa-mir-25-3p	MIMAT0000081	CD180	4064	PAR-CLIP	26701625	Unspecified
hsa-mir-25-3p	MIMAT0000081	SMAD7	4092	Luciferase reporter assay//qRT-PCR//Western blot	23435373|22286770	Unspecified
hsa-mir-25-3p	MIMAT0000081	MAP1B	4131	PAR-CLIP	23446348|20371350	Unspecified
hsa-mir-25-3p	MIMAT0000081	MBD1	4152	CLASH	23622248	Unspecified
hsa-mir-25-3p	MIMAT0000081	DNAJB9	4189	PAR-CLIP	23592263|23446348|22012620|21572407|20371350|26701625	Unspecified
hsa-mir-25-3p	MIMAT0000081	MDM2	4193	Luciferase reporter assay//PAR-CLIP//qRT-PCR//Western blot	22431589|23592263	Unspecified
hsa-mir-25-3p	MIMAT0000081	MYC	4609	qRT-PCR//TRAP	24510096|24955218	Unspecified
hsa-mir-25-3p	MIMAT0000081	NF2	4771	PAR-CLIP	20371350	Unspecified
hsa-mir-25-3p	MIMAT0000081	NFYB	4801	PAR-CLIP	21572407	Unspecified
hsa-mir-25-3p	MIMAT0000081	CNOT2	4848	PAR-CLIP	23446348|22012620|21572407|20371350	Unspecified
hsa-mir-25-3p	MIMAT0000081	CNOT4	4850	PAR-CLIP	23592263|21572407|20371350|27292025	Unspecified
hsa-mir-25-3p	MIMAT0000081	NOTCH2	4853	CLASH	23622248	Unspecified
hsa-mir-25-3p	MIMAT0000081	NPM1	4869	CLASH	23622248	Unspecified
hsa-mir-25-3p	MIMAT0000081	NRAS	4893	PAR-CLIP	23446348|20371350	Unspecified
hsa-mir-25-3p	MIMAT0000081	YBX1	4904	CLASH	23622248	Unspecified
hsa-mir-25-3p	MIMAT0000081	NVL	4931	CLASH	23622248	Unspecified
hsa-mir-25-3p	MIMAT0000081	PAWR	5074	PAR-CLIP	23446348|21572407|20371350	Unspecified
hsa-mir-25-3p	MIMAT0000081	PAX9	5083	PAR-CLIP	21572407	Unspecified
hsa-mir-25-3p	MIMAT0000081	PCDH7	5099	CLASH	23622248	Unspecified
hsa-mir-25-3p	MIMAT0000081	PDGFRL	5157	CLASH	23622248	Unspecified
hsa-mir-25-3p	MIMAT0000081	PDK2	5164	CLASH	23622248	Unspecified
hsa-mir-25-3p	MIMAT0000081	PHKA1	5255	CLASH	23622248	Unspecified
hsa-mir-25-3p	MIMAT0000081	PIK3CD	5293	PAR-CLIP	26701625	Unspecified
hsa-mir-25-3p	MIMAT0000081	PKNOX1	5316	PAR-CLIP	27292025	Unspecified
hsa-mir-25-3p	MIMAT0000081	PPIC	5480	PAR-CLIP	22100165	Unspecified
hsa-mir-25-3p	MIMAT0000081	PPP1R3D	5509	HITS-CLIP	21572407	Unspecified
hsa-mir-25-3p	MIMAT0000081	NPY4R	5540	PAR-CLIP	21572407	Unspecified
hsa-mir-25-3p	MIMAT0000081	PRKAR1A	5573	CLASH	23622248	Unspecified
hsa-mir-25-3p	MIMAT0000081	PRPS1	5631	PAR-CLIP	26701625	Unspecified
hsa-mir-25-3p	MIMAT0000081	PSMB4	5692	CLASH	23622248	Unspecified
hsa-mir-25-3p	MIMAT0000081	PTEN	5728	Luciferase reporter assay	20388916	Unspecified
hsa-mir-25-3p	MIMAT0000081	TWF1	5756	PAR-CLIP	23592263|20371350	Unspecified
hsa-mir-25-3p	MIMAT0000081	PEX5	5830	CLASH	23622248	Unspecified
hsa-mir-25-3p	MIMAT0000081	RAD51	5888	PAR-CLIP	26701625	Unspecified
hsa-mir-25-3p	MIMAT0000081	RBMS2	5939	PAR-CLIP	27292025	Unspecified
hsa-mir-25-3p	MIMAT0000081	REL	5966	PAR-CLIP	21572407	Unspecified
hsa-mir-25-3p	MIMAT0000081	REV3L	5980	Luciferase reporter assay//PAR-CLIP	22349819|20371350	Unspecified
hsa-mir-25-3p	MIMAT0000081	RGS3	5998	Luciferase reporter assay//qRT-PCR//Western blot	26416661	Unspecified
hsa-mir-25-3p	MIMAT0000081	RNF4	6047	PAR-CLIP	20371350|26701625	Unspecified
hsa-mir-25-3p	MIMAT0000081	ROBO1	6091	CLASH	23622248	Unspecified
hsa-mir-25-3p	MIMAT0000081	RPL7A	6130	CLASH	23622248	Unspecified
hsa-mir-25-3p	MIMAT0000081	RPL9	6133	PAR-CLIP	23446348|21572407|20371350	Unspecified
hsa-mir-25-3p	MIMAT0000081	RPL24	6152	PAR-CLIP	27292025	Unspecified
hsa-mir-25-3p	MIMAT0000081	RPL26	6154	CLASH	23622248	Unspecified
hsa-mir-25-3p	MIMAT0000081	RPS3A	6189	CLASH	23622248	Unspecified
hsa-mir-25-3p	MIMAT0000081	RPS14	6208	CLASH	23622248	Unspecified
hsa-mir-25-3p	MIMAT0000081	RPS28	6234	CLASH	23622248	Unspecified
hsa-mir-25-3p	MIMAT0000081	RYR2	6262	CLASH	23622248	Unspecified
hsa-mir-25-3p	MIMAT0000081	TSPAN31	6302	PAR-CLIP	26701625	Unspecified
hsa-mir-25-3p	MIMAT0000081	TRAPPC2	6399	CLASH	23622248	Unspecified
hsa-mir-25-3p	MIMAT0000081	MAP2K4	6416	PAR-CLIP//Western blot	21572407|27353001	Unspecified
hsa-mir-25-3p	MIMAT0000081	SLC12A4	6560	CLASH	23622248	Unspecified
hsa-mir-25-3p	MIMAT0000081	SNRPD1	6632	PAR-CLIP	23592263	Unspecified
hsa-mir-25-3p	MIMAT0000081	SNTB2	6645	CLASH	23622248	Unspecified
hsa-mir-25-3p	MIMAT0000081	SOX4	6659	HITS-CLIP//PAR-CLIP	23592263|24398324|23446348|22012620|21572407|20371350	Unspecified
hsa-mir-25-3p	MIMAT0000081	SOX11	6664	PAR-CLIP	22012620	Unspecified
hsa-mir-25-3p	MIMAT0000081	SREBF1	6720	CLASH	23622248	Unspecified
hsa-mir-25-3p	MIMAT0000081	SRPRA	6734	CLASH	23622248	Unspecified
hsa-mir-25-3p	MIMAT0000081	SSFA2	6744	PAR-CLIP	24398324|23446348|21572407|20371350	Unspecified
hsa-mir-25-3p	MIMAT0000081	SSRP1	6749	CLASH	23622248	Unspecified
hsa-mir-25-3p	MIMAT0000081	STAT2	6773	PAR-CLIP	27292025	Unspecified
hsa-mir-25-3p	MIMAT0000081	AURKA	6790	PAR-CLIP	21572407	Unspecified
hsa-mir-25-3p	MIMAT0000081	STXBP1	6812	CLASH	23622248	Unspecified
hsa-mir-25-3p	MIMAT0000081	ELOA	6924	PAR-CLIP	21572407	Unspecified
hsa-mir-25-3p	MIMAT0000081	TEF	7008	PAR-CLIP	20371350	Unspecified
hsa-mir-25-3p	MIMAT0000081	TLN1	7094	CLASH	23622248	Unspecified
hsa-mir-25-3p	MIMAT0000081	TLR3	7098	PAR-CLIP	20371350	Unspecified
hsa-mir-25-3p	MIMAT0000081	TMF1	7110	HITS-CLIP//PAR-CLIP	23446348|22012620|21572407|20371350	Unspecified
hsa-mir-25-3p	MIMAT0000081	TP53	7157	Luciferase reporter assay//qRT-PCR//Western blot	20935678	Unspecified
hsa-mir-25-3p	MIMAT0000081	UGDH	7358	PAR-CLIP	27292025	Unspecified
hsa-mir-25-3p	MIMAT0000081	UCK2	7371	PAR-CLIP	21572407	Unspecified
hsa-mir-25-3p	MIMAT0000081	UQCRFS1	7386	HITS-CLIP	28735896	Unspecified
hsa-mir-25-3p	MIMAT0000081	EZR	7430	CLASH	23622248	Unspecified
hsa-mir-25-3p	MIMAT0000081	XPC	7508	CLASH	23622248	Unspecified
hsa-mir-25-3p	MIMAT0000081	ZNF24	7572	PAR-CLIP	22012620|21572407	Unspecified
hsa-mir-25-3p	MIMAT0000081	ZNF75A	7627	PAR-CLIP	21572407	Unspecified
hsa-mir-25-3p	MIMAT0000081	ZNF134	7693	PAR-CLIP	23446348|21572407|20371350	Unspecified
hsa-mir-25-3p	MIMAT0000081	ZNF157	7712	PAR-CLIP	27292025	Unspecified
hsa-mir-25-3p	MIMAT0000081	BTG2	7832	PAR-CLIP	24398324|21572407|20371350	Unspecified
hsa-mir-25-3p	MIMAT0000081	PRRC2A	7916	CLASH	23622248	Unspecified
hsa-mir-25-3p	MIMAT0000081	TUSC3	7991	CLASH	23622248	Unspecified
hsa-mir-25-3p	MIMAT0000081	HMGA2	8091	PAR-CLIP	21572407|26701625	Unspecified
hsa-mir-25-3p	MIMAT0000081	HIST2H2AA3	8337	CLASH	23622248	Unspecified
hsa-mir-25-3p	MIMAT0000081	RECK	8434	Luciferase reporter assay//qRT-PCR//Western blot	24078004	Unspecified
hsa-mir-25-3p	MIMAT0000081	NSMAF	8439	CLASH	23622248	Unspecified
hsa-mir-25-3p	MIMAT0000081	SMARCA5	8467	PAR-CLIP	21572407	Unspecified
hsa-mir-25-3p	MIMAT0000081	GEMIN2	8487	PAR-CLIP	21572407	Unspecified
hsa-mir-25-3p	MIMAT0000081	IFITM1	8519	PAR-CLIP	27292025	Unspecified
hsa-mir-25-3p	MIMAT0000081	COPS3	8533	CLASH	23622248	Unspecified
hsa-mir-25-3p	MIMAT0000081	CHST1	8534	PAR-CLIP	26701625	Unspecified
hsa-mir-25-3p	MIMAT0000081	RNGTT	8732	CLASH	23622248	Unspecified
hsa-mir-25-3p	MIMAT0000081	TNFSF10	8743	Western blot	27353001	Unspecified
hsa-mir-25-3p	MIMAT0000081	KAT2B	8850	Luciferase reporter assay//Western blot	18728182	Unspecified
hsa-mir-25-3p	MIMAT0000081	CDK5R1	8851	PAR-CLIP	21572407|20371350	Unspecified
hsa-mir-25-3p	MIMAT0000081	PER2	8864	HITS-CLIP	19536157	Unspecified
hsa-mir-25-3p	MIMAT0000081	WASL	8976	PAR-CLIP	22012620|21572407|20371350	Unspecified
hsa-mir-25-3p	MIMAT0000081	CCNE2	9134	CLASH	23622248	Unspecified
hsa-mir-25-3p	MIMAT0000081	OSMR	9180	HITS-CLIP	19536157	Unspecified
hsa-mir-25-3p	MIMAT0000081	SLC33A1	9197	HITS-CLIP//PAR-CLIP	23592263|23706177	Unspecified
hsa-mir-25-3p	MIMAT0000081	GCNT3	9245	PAR-CLIP	27292025	Unspecified
hsa-mir-25-3p	MIMAT0000081	CYTH2	9266	PAR-CLIP	26701625	Unspecified
hsa-mir-25-3p	MIMAT0000081	KLF4	9314	Luciferase reporter assay//Western blot	19541842|25923408	Unspecified
hsa-mir-25-3p	MIMAT0000081	TCEAL1	9338	Flow//Luciferase reporter assay//qRT-PCR//Western blot	23028803	Unspecified
hsa-mir-25-3p	MIMAT0000081	RPL23	9349	PAR-CLIP	27292025	Unspecified
hsa-mir-25-3p	MIMAT0000081	DDX23	9416	CLASH	23622248	Unspecified
hsa-mir-25-3p	MIMAT0000081	ZNF264	9422	PAR-CLIP	23446348	Unspecified
hsa-mir-25-3p	MIMAT0000081	MED7	9443	HITS-CLIP	19536157	Unspecified
hsa-mir-25-3p	MIMAT0000081	ITM2B	9445	CLASH	23622248	Unspecified
hsa-mir-25-3p	MIMAT0000081	HAND2	9464	Luciferase reporter assay	24161931	Unspecified
hsa-mir-25-3p	MIMAT0000081	KIF23	9493	CLASH	23622248	Unspecified
hsa-mir-25-3p	MIMAT0000081	SLC4A7	9497	CLASH	23622248	Unspecified
hsa-mir-25-3p	MIMAT0000081	VPS4B	9525	PAR-CLIP	21572407	Unspecified
hsa-mir-25-3p	MIMAT0000081	RAB3D	9545	PAR-CLIP	21572407	Unspecified
hsa-mir-25-3p	MIMAT0000081	BZW1	9689	CLASH	23622248	Unspecified
hsa-mir-25-3p	MIMAT0000081	EDEM1	9695	PAR-CLIP	23592263|22012620|21572407	Unspecified
hsa-mir-25-3p	MIMAT0000081	TRAM2	9697	PAR-CLIP	23446348|21572407|20371350	Unspecified
hsa-mir-25-3p	MIMAT0000081	SNPH	9751	CLASH	23622248	Unspecified
hsa-mir-25-3p	MIMAT0000081	ZSCAN12	9753	PAR-CLIP	21572407	Unspecified
hsa-mir-25-3p	MIMAT0000081	MLEC	9761	CLASH	23622248	Unspecified
hsa-mir-25-3p	MIMAT0000081	C2CD5	9847	CLASH	23622248	Unspecified
hsa-mir-25-3p	MIMAT0000081	UBAP2L	9898	CLASH	23622248	Unspecified
hsa-mir-25-3p	MIMAT0000081	AP5Z1	9907	PAR-CLIP	21572407|20371350	Unspecified
hsa-mir-25-3p	MIMAT0000081	SUPT7L	9913	PAR-CLIP	26701625	Unspecified
hsa-mir-25-3p	MIMAT0000081	GFPT2	9945	PAR-CLIP	22012620|21572407	Unspecified
hsa-mir-25-3p	MIMAT0000081	TANK	10010	PAR-CLIP	27292025	Unspecified
hsa-mir-25-3p	MIMAT0000081	BCL2L11	10018	Flow//HITS-CLIP//Luciferase reporter assay//Microarray//PAR-CLIP//qRT-PCR//Western blot	18328430|19422085|22076535|23028803|23592263|23446348|21572407|20371350|26701625	Unspecified
hsa-mir-25-3p	MIMAT0000081	SH2B3	10019	HITS-CLIP	23824327	Unspecified
hsa-mir-25-3p	MIMAT0000081	DNM1L	10059	CLASH	23622248	Unspecified
hsa-mir-25-3p	MIMAT0000081	ABCF2	10061	HITS-CLIP//PAR-CLIP	24398324|23446348|21572407|20371350|26701625	Unspecified
hsa-mir-25-3p	MIMAT0000081	ARPC3	10094	CLASH	23622248	Unspecified
hsa-mir-25-3p	MIMAT0000081	TSFM	10102	CLASH	23622248	Unspecified
hsa-mir-25-3p	MIMAT0000081	TRAP1	10131	CLASH	23622248	Unspecified
hsa-mir-25-3p	MIMAT0000081	TOB1	10140	PAR-CLIP	22012620|21572407|20371350	Unspecified
hsa-mir-25-3p	MIMAT0000081	CNIH1	10175	PAR-CLIP	23446348|21572407|20371350	Unspecified
hsa-mir-25-3p	MIMAT0000081	LHFPL2	10184	PAR-CLIP	21572407|20371350	Unspecified
hsa-mir-25-3p	MIMAT0000081	EIF1	10209	PAR-CLIP	23592263|24398324|23446348|21572407|20371350	Unspecified
hsa-mir-25-3p	MIMAT0000081	CTDSPL	10217	PAR-CLIP	23446348	Unspecified
hsa-mir-25-3p	MIMAT0000081	AP3S2	10239	PAR-CLIP	26701625|27292025	Unspecified
hsa-mir-25-3p	MIMAT0000081	DENND4A	10260	CLASH	23622248	Unspecified
hsa-mir-25-3p	MIMAT0000081	STAG1	10274	CLASH	23622248	Unspecified
hsa-mir-25-3p	MIMAT0000081	2024-03-06	10299	CLASH	23622248	Unspecified
hsa-mir-25-3p	MIMAT0000081	KATNB1	10300	CLASH	23622248	Unspecified
hsa-mir-25-3p	MIMAT0000081	ZNF267	10308	HITS-CLIP	23313552	Unspecified
hsa-mir-25-3p	MIMAT0000081	CCL26	10344	Luciferase reporter assay//qRT-PCR//Western blot	22431589	Unspecified
hsa-mir-25-3p	MIMAT0000081	TUBB4B	10383	CLASH	23622248	Unspecified
hsa-mir-25-3p	MIMAT0000081	PRMT5	10419	Western blot	18694959	Unspecified
hsa-mir-25-3p	MIMAT0000081	SEMA4D	10507	CLASH	23622248	Unspecified
hsa-mir-25-3p	MIMAT0000081	DEAF1	10522	CLASH	23622248	Unspecified
hsa-mir-25-3p	MIMAT0000081	RNASEH2A	10535	CLASH	23622248	Unspecified
hsa-mir-25-3p	MIMAT0000081	PRPF8	10594	CLASH	23622248	Unspecified
hsa-mir-25-3p	MIMAT0000081	PAIP1	10605	PAR-CLIP	21572407	Unspecified
hsa-mir-25-3p	MIMAT0000081	EXOC5	10640	PAR-CLIP	21572407	Unspecified
hsa-mir-25-3p	MIMAT0000081	CD226	10666	PAR-CLIP	26701625	Unspecified
hsa-mir-25-3p	MIMAT0000081	POLQ	10721	HITS-CLIP	23824327	Unspecified
hsa-mir-25-3p	MIMAT0000081	PHTF1	10745	CLASH	23622248	Unspecified
hsa-mir-25-3p	MIMAT0000081	WDR4	10785	Luciferase reporter assay//qRT-PCR//Western blot	21953056	Unspecified
hsa-mir-25-3p	MIMAT0000081	ZNF460	10794	PAR-CLIP	21572407|20371350	Unspecified
hsa-mir-25-3p	MIMAT0000081	PGRMC1	10857	CLASH	23622248	Unspecified
hsa-mir-25-3p	MIMAT0000081	LILRA2	11027	PAR-CLIP	26701625	Unspecified
hsa-mir-25-3p	MIMAT0000081	PAPD7	11044	PAR-CLIP	23446348|22012620|21572407|20371350	Unspecified
hsa-mir-25-3p	MIMAT0000081	TPPP	11076	HITS-CLIP//PAR-CLIP	23446348|21572407|20371350	Unspecified
hsa-mir-25-3p	MIMAT0000081	TBC1D8	11138	PAR-CLIP	21572407	Unspecified
hsa-mir-25-3p	MIMAT0000081	ZNF277	11179	PAR-CLIP	20371350	Unspecified
hsa-mir-25-3p	MIMAT0000081	SUPT16H	11198	CLASH	23622248	Unspecified
hsa-mir-25-3p	MIMAT0000081	AKAP10	11216	PAR-CLIP	21572407	Unspecified
hsa-mir-25-3p	MIMAT0000081	B4GALT7	11285	PAR-CLIP	27292025	Unspecified
hsa-mir-25-3p	MIMAT0000081	FKBP9	11328	HITS-CLIP	23824327	Unspecified
hsa-mir-25-3p	MIMAT0000081	PHB2	11331	CLASH	23622248	Unspecified
hsa-mir-25-3p	MIMAT0000081	RNF44	22838	PAR-CLIP	20371350	Unspecified
hsa-mir-25-3p	MIMAT0000081	CPEB3	22849	PAR-CLIP	20371350	Unspecified
hsa-mir-25-3p	MIMAT0000081	SBNO2	22904	CLASH	23622248	Unspecified
hsa-mir-25-3p	MIMAT0000081	KLHDC10	23008	PAR-CLIP	21572407	Unspecified
hsa-mir-25-3p	MIMAT0000081	GOLGA8A	23015	PAR-CLIP	23592263|24398324|23446348|21572407|20371350	Unspecified
hsa-mir-25-3p	MIMAT0000081	PHLPP2	23035	PAR-CLIP	21572407|20371350	Unspecified
hsa-mir-25-3p	MIMAT0000081	FNBP1	23048	CLASH	23622248	Unspecified
hsa-mir-25-3p	MIMAT0000081	SETD1B	23067	CLASH	23622248	Unspecified
hsa-mir-25-3p	MIMAT0000081	MCF2L2	23101	HITS-CLIP	23313552	Unspecified
hsa-mir-25-3p	MIMAT0000081	GRAMD4	23151	PAR-CLIP	22012620	Unspecified
hsa-mir-25-3p	MIMAT0000081	CIC	23152	PAR-CLIP	24398324|21572407|20371350|26701625	Unspecified
hsa-mir-25-3p	MIMAT0000081	RCOR1	23186	CLASH	23622248	Unspecified
hsa-mir-25-3p	MIMAT0000081	UBXN4	23190	PAR-CLIP	22291592|23446348|21572407|20371350	Unspecified
hsa-mir-25-3p	MIMAT0000081	EXOC6B	23233	CLASH	23622248	Unspecified
hsa-mir-25-3p	MIMAT0000081	DENND5A	23258	CLASH	23622248	Unspecified
hsa-mir-25-3p	MIMAT0000081	SASH1	23328	PAR-CLIP	27292025	Unspecified
hsa-mir-25-3p	MIMAT0000081	PIP5K1C	23396	PAR-CLIP	21572407	Unspecified
hsa-mir-25-3p	MIMAT0000081	SLC39A14	23516	PAR-CLIP	22012620	Unspecified
hsa-mir-25-3p	MIMAT0000081	CABIN1	23523	CLASH	23622248	Unspecified
hsa-mir-25-3p	MIMAT0000081	SRRM2	23524	CLASH	23622248	Unspecified
hsa-mir-25-3p	MIMAT0000081	RBFOX2	23543	PAR-CLIP	23592263|23446348|21572407|20371350	Unspecified
hsa-mir-25-3p	MIMAT0000081	ZNF346	23567	CLASH	23622248	Unspecified
hsa-mir-25-3p	MIMAT0000081	SLC7A11	23657	PAR-CLIP	22012620	Unspecified
hsa-mir-25-3p	MIMAT0000081	TMEM184B	25829	PAR-CLIP	27292025	Unspecified
hsa-mir-25-3p	MIMAT0000081	NDUFAF3	25915	CLASH	23622248	Unspecified
hsa-mir-25-3p	MIMAT0000081	ZDHHC5	25921	HITS-CLIP	23824327	Unspecified
hsa-mir-25-3p	MIMAT0000081	SPATS2L	26010	PAR-CLIP	27292025	Unspecified
hsa-mir-25-3p	MIMAT0000081	SZRD1	26099	PAR-CLIP	21572407	Unspecified
hsa-mir-25-3p	MIMAT0000081	TRAF3IP1	26146	CLASH	23622248	Unspecified
hsa-mir-25-3p	MIMAT0000081	FBXW2	26190	PAR-CLIP	27292025	Unspecified
hsa-mir-25-3p	MIMAT0000081	NARF	26502	HITS-CLIP	23313552	Unspecified
hsa-mir-25-3p	MIMAT0000081	CNNM4	26504	PAR-CLIP	21572407	Unspecified
hsa-mir-25-3p	MIMAT0000081	AGO1	26523	CLASH	23622248	Unspecified
hsa-mir-25-3p	MIMAT0000081	LATS2	26524	Luciferase reporter assay//qRT-PCR//Western blot	25824045	Unspecified
hsa-mir-25-3p	MIMAT0000081	RANBP6	26953	PAR-CLIP	27292025	Unspecified
hsa-mir-25-3p	MIMAT0000081	AP3M1	26985	CLASH	23622248	Unspecified
hsa-mir-25-3p	MIMAT0000081	PELP1	27043	HITS-CLIP	23824327|27418678	Unspecified
hsa-mir-25-3p	MIMAT0000081	DKK4	27121	CLASH	23622248	Unspecified
hsa-mir-25-3p	MIMAT0000081	TUBGCP4	27229	CLASH	23622248	Unspecified
hsa-mir-25-3p	MIMAT0000081	TOR1B	27348	PAR-CLIP	23592263|27292025	Unspecified
hsa-mir-25-3p	MIMAT0000081	CCDC113	29070	HITS-CLIP	23824327	Unspecified
hsa-mir-25-3p	MIMAT0000081	C1GALT1C1	29071	PAR-CLIP	27292025	Unspecified
hsa-mir-25-3p	MIMAT0000081	MYLIP	29116	HITS-CLIP//PAR-CLIP	21572407|20371350|23313552	Unspecified
hsa-mir-25-3p	MIMAT0000081	ZDHHC8	29801	CLASH	23622248	Unspecified
hsa-mir-25-3p	MIMAT0000081	PURG	29942	PAR-CLIP	23446348|22012620|21572407|20371350	Unspecified
hsa-mir-25-3p	MIMAT0000081	SERTAD3	29946	CLASH//PAR-CLIP	23622248|23446348|21572407	Unspecified
hsa-mir-25-3p	MIMAT0000081	BAZ2B	29994	PAR-CLIP	23592263	Unspecified
hsa-mir-25-3p	MIMAT0000081	TNPO2	30000	CLASH	23622248	Unspecified
hsa-mir-25-3p	MIMAT0000081	HP1BP3	50809	PAR-CLIP	26701625	Unspecified
hsa-mir-25-3p	MIMAT0000081	F11R	50848	PAR-CLIP	26701625	Unspecified
hsa-mir-25-3p	MIMAT0000081	MRPS16	51021	HITS-CLIP	19536157	Unspecified
hsa-mir-25-3p	MIMAT0000081	TVP23B	51030	CLASH	23622248	Unspecified
hsa-mir-25-3p	MIMAT0000081	RLIM	51132	PAR-CLIP	27292025	Unspecified
hsa-mir-25-3p	MIMAT0000081	ERGIC2	51290	PAR-CLIP	22012620|20371350	Unspecified
hsa-mir-25-3p	MIMAT0000081	NRN1	51299	CLASH	23622248	Unspecified
hsa-mir-25-3p	MIMAT0000081	GULP1	51454	PAR-CLIP	22012620	Unspecified
hsa-mir-25-3p	MIMAT0000081	MPP6	51678	CLASH	23622248	Unspecified
hsa-mir-25-3p	MIMAT0000081	GALNT7	51809	PAR-CLIP	22012620|21572407|20371350	Unspecified
hsa-mir-25-3p	MIMAT0000081	C11orf24	53838	PAR-CLIP	20371350	Unspecified
hsa-mir-25-3p	MIMAT0000081	PELO	53918	CLASH	23622248	Unspecified
hsa-mir-25-3p	MIMAT0000081	CHRAC1	54108	CLASH	23622248	Unspecified
hsa-mir-25-3p	MIMAT0000081	RBM27	54439	CLASH//HITS-CLIP	23622248|23824327	Unspecified
hsa-mir-25-3p	MIMAT0000081	MRPS21	54460	PAR-CLIP	23592263|27292025	Unspecified
hsa-mir-25-3p	MIMAT0000081	CCSER2	54462	PAR-CLIP	22012620|21572407	Unspecified
hsa-mir-25-3p	MIMAT0000081	ANKIB1	54467	CLASH	23622248	Unspecified
hsa-mir-25-3p	MIMAT0000081	PLEKHA5	54477	CLASH	23622248	Unspecified
hsa-mir-25-3p	MIMAT0000081	DDIT4	54541	PAR-CLIP	23446348|20371350	Unspecified
hsa-mir-25-3p	MIMAT0000081	DDX49	54555	CLASH	23622248	Unspecified
hsa-mir-25-3p	MIMAT0000081	RSBN1	54665	PAR-CLIP	23446348|22012620|21572407|20371350	Unspecified
hsa-mir-25-3p	MIMAT0000081	RRN3	54700	PAR-CLIP	24398324|21572407	Unspecified
hsa-mir-25-3p	MIMAT0000081	NDE1	54820	CLASH	23622248	Unspecified
hsa-mir-25-3p	MIMAT0000081	ESRP1	54845	HITS-CLIP	23824327	Unspecified
hsa-mir-25-3p	MIMAT0000081	PGPEP1	54858	PAR-CLIP	27292025	Unspecified
hsa-mir-25-3p	MIMAT0000081	TOR4A	54863	PAR-CLIP	21572407	Unspecified
hsa-mir-25-3p	MIMAT0000081	UHRF1BP1	54887	PAR-CLIP	21572407	Unspecified
hsa-mir-25-3p	MIMAT0000081	NCAPG2	54892	PAR-CLIP	27292025	Unspecified
hsa-mir-25-3p	MIMAT0000081	MTMR10	54893	PAR-CLIP	26701625	Unspecified
hsa-mir-25-3p	MIMAT0000081	LAX1	54900	HITS-CLIP	23313552	Unspecified
hsa-mir-25-3p	MIMAT0000081	SEMA4C	54910	Luciferase reporter assay//qRT-PCR//Western blot	27743413	Unspecified
hsa-mir-25-3p	MIMAT0000081	DUS2	54920	PAR-CLIP	26701625	Unspecified
hsa-mir-25-3p	MIMAT0000081	CCDC186	55088	CLASH	23622248	Unspecified
hsa-mir-25-3p	MIMAT0000081	ARHGAP17	55114	CLASH	23622248	Unspecified
hsa-mir-25-3p	MIMAT0000081	RBM28	55131	HITS-CLIP//PAR-CLIP	23706177|27292025	Unspecified
hsa-mir-25-3p	MIMAT0000081	TMEM33	55161	PAR-CLIP	27292025	Unspecified
hsa-mir-25-3p	MIMAT0000081	SLC25A36	55186	PAR-CLIP	23446348|21572407|20371350	Unspecified
hsa-mir-25-3p	MIMAT0000081	SMU1	55234	PAR-CLIP	21572407	Unspecified
hsa-mir-25-3p	MIMAT0000081	FBXW7	55294	Immunofluorescence//Immunohistochemistry//Luciferase reporter assay//qRT-PCR//Western blot	25944166|25512615|26464659	Unspecified
hsa-mir-25-3p	MIMAT0000081	PARL	55486	CLASH	23622248	Unspecified
hsa-mir-25-3p	MIMAT0000081	TRIM36	55521	PAR-CLIP	21572407|20371350	Unspecified
hsa-mir-25-3p	MIMAT0000081	PLXNA3	55558	HITS-CLIP	23313552	Unspecified
hsa-mir-25-3p	MIMAT0000081	CNOT11	55571	CLASH	23622248	Unspecified
hsa-mir-25-3p	MIMAT0000081	MED29	55588	PAR-CLIP	21572407|20371350	Unspecified
hsa-mir-25-3p	MIMAT0000081	G2E3	55632	HITS-CLIP	19536157	Unspecified
hsa-mir-25-3p	MIMAT0000081	NHP2	55651	CLASH	23622248	Unspecified
hsa-mir-25-3p	MIMAT0000081	WDR11	55717	CLASH	23622248	Unspecified
hsa-mir-25-3p	MIMAT0000081	BTBD7	55727	CLASH	23622248	Unspecified
hsa-mir-25-3p	MIMAT0000081	ATF7IP	55729	PAR-CLIP	23592263	Unspecified
hsa-mir-25-3p	MIMAT0000081	NSMCE3	56160	CLASH	23622248	Unspecified
hsa-mir-25-3p	MIMAT0000081	CTNNBL1	56259	CLASH	23622248	Unspecified
hsa-mir-25-3p	MIMAT0000081	EIF5A2	56648	CLASH//PAR-CLIP	23622248|27292025	Unspecified
hsa-mir-25-3p	MIMAT0000081	PNO1	56902	HITS-CLIP	23313552	Unspecified
hsa-mir-25-3p	MIMAT0000081	PMEPA1	56937	PAR-CLIP	21572407	Unspecified
hsa-mir-25-3p	MIMAT0000081	ARNTL2	56938	PAR-CLIP	20371350	Unspecified
hsa-mir-25-3p	MIMAT0000081	MFF	56947	PAR-CLIP	23592263|23446348|20371350	Unspecified
hsa-mir-25-3p	MIMAT0000081	OTUD7B	56957	HITS-CLIP	23824327	Unspecified
hsa-mir-25-3p	MIMAT0000081	TULP4	56995	PAR-CLIP	23446348	Unspecified
hsa-mir-25-3p	MIMAT0000081	PDXP	57026	CLASH	23622248	Unspecified
hsa-mir-25-3p	MIMAT0000081	ZNF695	57116	PAR-CLIP	21572407|20371350	Unspecified
hsa-mir-25-3p	MIMAT0000081	CYP20A1	57404	PAR-CLIP	27292025	Unspecified
hsa-mir-25-3p	MIMAT0000081	GATAD2B	57459	HITS-CLIP	23313552	Unspecified
hsa-mir-25-3p	MIMAT0000081	SCAF4	57466	CLASH	23622248	Unspecified
hsa-mir-25-3p	MIMAT0000081	SLC12A5	57468	PAR-CLIP	24398324	Unspecified
hsa-mir-25-3p	MIMAT0000081	ARID1B	57492	PAR-CLIP	23446348|22012620|21572407	Unspecified
hsa-mir-25-3p	MIMAT0000081	CASKIN1	57524	PAR-CLIP	23592263	Unspecified
hsa-mir-25-3p	MIMAT0000081	NUFIP2	57532	PAR-CLIP	21572407	Unspecified
hsa-mir-25-3p	MIMAT0000081	TSHZ3	57616	CLASH	23622248	Unspecified
hsa-mir-25-3p	MIMAT0000081	USP28	57646	PAR-CLIP	21572407	Unspecified
hsa-mir-25-3p	MIMAT0000081	KIAA1586	57691	PAR-CLIP	23592263	Unspecified
hsa-mir-25-3p	MIMAT0000081	ZNF317	57693	PAR-CLIP	26701625	Unspecified
hsa-mir-25-3p	MIMAT0000081	PLEKHA1	59338	HITS-CLIP//PAR-CLIP	23592263|24398324|23446348|22012620|21572407|20371350	Unspecified
hsa-mir-25-3p	MIMAT0000081	GPBP1L1	60313	PAR-CLIP	20371350	Unspecified
hsa-mir-25-3p	MIMAT0000081	AGBL5	60509	PAR-CLIP	21572407	Unspecified
hsa-mir-25-3p	MIMAT0000081	GUF1	60558	PAR-CLIP	26701625	Unspecified
hsa-mir-25-3p	MIMAT0000081	SPCS3	60559	PAR-CLIP	21572407	Unspecified
hsa-mir-25-3p	MIMAT0000081	SMAP1	60682	CLASH	23622248	Unspecified
hsa-mir-25-3p	MIMAT0000081	CIDEC	63924	PAR-CLIP	21572407	Unspecified
hsa-mir-25-3p	MIMAT0000081	CLSPN	63967	CLASH	23622248	Unspecified
hsa-mir-25-3p	MIMAT0000081	MOAP1	64112	PAR-CLIP	23446348|22012620|20371350|27292025	Unspecified
hsa-mir-25-3p	MIMAT0000081	C17orf75	64149	PAR-CLIP	26701625|27292025	Unspecified
hsa-mir-25-3p	MIMAT0000081	CPEB1	64506	Luciferase reporter assay	25923408	Unspecified
hsa-mir-25-3p	MIMAT0000081	NUCKS1	64710	PAR-CLIP	21572407	Unspecified
hsa-mir-25-3p	MIMAT0000081	SMAP2	64744	CLASH	23622248	Unspecified
hsa-mir-25-3p	MIMAT0000081	FNDC3B	64778	CLASH	23622248	Unspecified
hsa-mir-25-3p	MIMAT0000081	AEN	64782	PAR-CLIP	21572407	Unspecified
hsa-mir-25-3p	MIMAT0000081	CEP85	64793	CLASH	23622248	Unspecified
hsa-mir-25-3p	MIMAT0000081	BCL11B	64919	PAR-CLIP	24398324|23446348|21572407|20371350	Unspecified
hsa-mir-25-3p	MIMAT0000081	GPBP1	65056	CLASH	23622248	Unspecified
hsa-mir-25-3p	MIMAT0000081	UBE2Z	65264	PAR-CLIP	24398324|21572407	Unspecified
hsa-mir-25-3p	MIMAT0000081	GID4	79018	PAR-CLIP	23446348|21572407|20371350	Unspecified
hsa-mir-25-3p	MIMAT0000081	ZFYVE21	79038	PAR-CLIP	21572407	Unspecified
hsa-mir-25-3p	MIMAT0000081	KCTD15	79047	CLASH	23622248	Unspecified
hsa-mir-25-3p	MIMAT0000081	PRRG4	79056	PAR-CLIP	21572407	Unspecified
hsa-mir-25-3p	MIMAT0000081	NOL12	79159	CLASH	23622248	Unspecified
hsa-mir-25-3p	MIMAT0000081	C1orf35	79169	PAR-CLIP	23446348	Unspecified
hsa-mir-25-3p	MIMAT0000081	ZNF557	79230	CLASH	23622248	Unspecified
hsa-mir-25-3p	MIMAT0000081	OR2A4	79541	PAR-CLIP	27292025	Unspecified
hsa-mir-25-3p	MIMAT0000081	NKAP	79576	PAR-CLIP	27292025	Unspecified
hsa-mir-25-3p	MIMAT0000081	TXNDC15	79770	PAR-CLIP	27292025	Unspecified
hsa-mir-25-3p	MIMAT0000081	AGMAT	79814	HITS-CLIP	23313552	Unspecified
hsa-mir-25-3p	MIMAT0000081	LONRF3	79836	HITS-CLIP//PAR-CLIP	21572407	Unspecified
hsa-mir-25-3p	MIMAT0000081	TRMT2B	79979	HITS-CLIP	27418678	Unspecified
hsa-mir-25-3p	MIMAT0000081	GPR157	80045	CLASH	23622248	Unspecified
hsa-mir-25-3p	MIMAT0000081	PTGES2	80142	PAR-CLIP	23592263	Unspecified
hsa-mir-25-3p	MIMAT0000081	CTC1	80169	CLASH	23622248	Unspecified
hsa-mir-25-3p	MIMAT0000081	OPA3	80207	PAR-CLIP	23592263|26701625	Unspecified
hsa-mir-25-3p	MIMAT0000081	ORAI2	80228	HITS-CLIP	23824327	Unspecified
hsa-mir-25-3p	MIMAT0000081	KLHL15	80311	PAR-CLIP	23446348|21572407|20371350	Unspecified
hsa-mir-25-3p	MIMAT0000081	CPEB4	80315	PAR-CLIP	23446348|21572407	Unspecified
hsa-mir-25-3p	MIMAT0000081	SLC25A32	81034	PAR-CLIP	23446348|21572407|20371350	Unspecified
hsa-mir-25-3p	MIMAT0000081	FAM49A	81553	PAR-CLIP	27292025	Unspecified
hsa-mir-25-3p	MIMAT0000081	ANP32E	81611	PAR-CLIP	22012620|21572407|20371350|27292025	Unspecified
hsa-mir-25-3p	MIMAT0000081	VMP1	81671	CLASH	23622248	Unspecified
hsa-mir-25-3p	MIMAT0000081	ARPC5L	81873	CLASH	23622248	Unspecified
hsa-mir-25-3p	MIMAT0000081	TMUB1	83590	CLASH	23622248	Unspecified
hsa-mir-25-3p	MIMAT0000081	MRO	83876	PAR-CLIP	21572407	Unspecified
hsa-mir-25-3p	MIMAT0000081	PCBD2	84105	PAR-CLIP	27292025	Unspecified
hsa-mir-25-3p	MIMAT0000081	ZNRF3	84133	PAR-CLIP	23592263	Unspecified
hsa-mir-25-3p	MIMAT0000081	KIAA1109	84162	PAR-CLIP	24398324|21572407	Unspecified
hsa-mir-25-3p	MIMAT0000081	YIPF4	84272	HITS-CLIP	23824327	Unspecified
hsa-mir-25-3p	MIMAT0000081	DDI2	84301	PAR-CLIP	23592263	Unspecified
hsa-mir-25-3p	MIMAT0000081	LCOR	84458	PAR-CLIP	22012620	Unspecified
hsa-mir-25-3p	MIMAT0000081	SLX4	84464	PAR-CLIP	21572407	Unspecified
hsa-mir-25-3p	MIMAT0000081	ACSS1	84532	CLASH	23622248	Unspecified
hsa-mir-25-3p	MIMAT0000081	PARD6B	84612	PAR-CLIP	23592263	Unspecified
hsa-mir-25-3p	MIMAT0000081	CARD6	84674	PAR-CLIP	27292025	Unspecified
hsa-mir-25-3p	MIMAT0000081	PRRC2B	84726	PAR-CLIP	20371350	Unspecified
hsa-mir-25-3p	MIMAT0000081	ZNF607	84775	PAR-CLIP	27292025	Unspecified
hsa-mir-25-3p	MIMAT0000081	ZIC5	85416	HITS-CLIP//PAR-CLIP	23446348|21572407|20371350	Unspecified
hsa-mir-25-3p	MIMAT0000081	TMEM41A	90407	PAR-CLIP	20371350	Unspecified
hsa-mir-25-3p	MIMAT0000081	ZNF598	90850	PAR-CLIP	21572407	Unspecified
hsa-mir-25-3p	MIMAT0000081	ZNF682	91120	CLASH	23622248	Unspecified
hsa-mir-25-3p	MIMAT0000081	PKDCC	91461	CLASH	23622248	Unspecified
hsa-mir-25-3p	MIMAT0000081	ZC3HAV1L	92092	PAR-CLIP	23592263	Unspecified
hsa-mir-25-3p	MIMAT0000081	DPH7	92715	CLASH	23622248	Unspecified
hsa-mir-25-3p	MIMAT0000081	ADAMTSL1	92949	CLASH	23622248	Unspecified
hsa-mir-25-3p	MIMAT0000081	TMEM44	93109	PAR-CLIP	27292025	Unspecified
hsa-mir-25-3p	MIMAT0000081	FNIP1	96459	PAR-CLIP	21572407	Unspecified
hsa-mir-25-3p	MIMAT0000081	TIRAP	114609	PAR-CLIP	26701625	Unspecified
hsa-mir-25-3p	MIMAT0000081	PCMTD1	115294	PAR-CLIP	23446348|22012620|21572407	Unspecified
hsa-mir-25-3p	MIMAT0000081	TNFRSF13C	115650	PAR-CLIP	23592263	Unspecified
hsa-mir-25-3p	MIMAT0000081	COX20	116228	PAR-CLIP	23446348|22012620|21572407|20371350	Unspecified
hsa-mir-25-3p	MIMAT0000081	FAM129A	116496	PAR-CLIP	23446348|21572407|20371350	Unspecified
hsa-mir-25-3p	MIMAT0000081	ZNF354B	117608	PAR-CLIP	23446348|22012620	Unspecified
hsa-mir-25-3p	MIMAT0000081	PDZD8	118987	PAR-CLIP	21572407	Unspecified
hsa-mir-25-3p	MIMAT0000081	FOPNL	123811	PAR-CLIP	23592263	Unspecified
hsa-mir-25-3p	MIMAT0000081	WDR81	124997	PAR-CLIP	21572407	Unspecified
hsa-mir-25-3p	MIMAT0000081	LOXHD1	125336	CLASH	23622248	Unspecified
hsa-mir-25-3p	MIMAT0000081	EID2B	126272	PAR-CLIP	23446348	Unspecified
hsa-mir-25-3p	MIMAT0000081	IRGQ	126298	PAR-CLIP	23446348	Unspecified
hsa-mir-25-3p	MIMAT0000081	SHE	126669	HITS-CLIP	19536157	Unspecified
hsa-mir-25-3p	MIMAT0000081	TATDN3	128387	PAR-CLIP	27292025	Unspecified
hsa-mir-25-3p	MIMAT0000081	TAF8	129685	PAR-CLIP	23592263|22291592|27292025	Unspecified
hsa-mir-25-3p	MIMAT0000081	SYNPR	132204	CLASH	23622248	Unspecified
hsa-mir-25-3p	MIMAT0000081	C5orf24	134553	PAR-CLIP	20371350	Unspecified
hsa-mir-25-3p	MIMAT0000081	SESN3	143686	PAR-CLIP	21572407	Unspecified
hsa-mir-25-3p	MIMAT0000081	ZNF417	147687	PAR-CLIP	21572407	Unspecified
hsa-mir-25-3p	MIMAT0000081	ENTHD1	150350	HITS-CLIP	23824327	Unspecified
hsa-mir-25-3p	MIMAT0000081	SRFBP1	153443	PAR-CLIP	20371350	Unspecified
hsa-mir-25-3p	MIMAT0000081	KIAA1958	158405	PAR-CLIP	21572407	Unspecified
hsa-mir-25-3p	MIMAT0000081	ZNF383	163087	PAR-CLIP	27292025	Unspecified
hsa-mir-25-3p	MIMAT0000081	DENND2C	163259	PAR-CLIP	27292025	Unspecified
hsa-mir-25-3p	MIMAT0000081	FUT11	170384	HITS-CLIP//PAR-CLIP	23592263|24398324|23446348|21572407|20371350	Unspecified
hsa-mir-25-3p	MIMAT0000081	ANKRD24	170961	Microarray	22995316	Unspecified
hsa-mir-25-3p	MIMAT0000081	AAED1	195827	HITS-CLIP	23706177	Unspecified
hsa-mir-25-3p	MIMAT0000081	ZFC3H1	196441	PAR-CLIP	22012620|20371350	Unspecified
hsa-mir-25-3p	MIMAT0000081	UBR1	197131	CLASH	23622248	Unspecified
hsa-mir-25-3p	MIMAT0000081	EME2	197342	CLASH	23622248	Unspecified
hsa-mir-25-3p	MIMAT0000081	DAND5	199699	HITS-CLIP	23313552	Unspecified
hsa-mir-25-3p	MIMAT0000081	ALG14	199857	HITS-CLIP	23824327	Unspecified
hsa-mir-25-3p	MIMAT0000081	TXLNA	200081	PAR-CLIP	23592263|21572407	Unspecified
hsa-mir-25-3p	MIMAT0000081	APOBEC3F	200316	PAR-CLIP	27292025	Unspecified
hsa-mir-25-3p	MIMAT0000081	FLCN	201163	PAR-CLIP	27292025	Unspecified
hsa-mir-25-3p	MIMAT0000081	TUBB	203068	CLASH	23622248	Unspecified
hsa-mir-25-3p	MIMAT0000081	CCDC171	203238	HITS-CLIP	23824327	Unspecified
hsa-mir-25-3p	MIMAT0000081	VMA21	203547	PAR-CLIP	21572407|20371350	Unspecified
hsa-mir-25-3p	MIMAT0000081	MED19	219541	PAR-CLIP	21572407	Unspecified
hsa-mir-25-3p	MIMAT0000081	ANKRD18A	253650	CLASH	23622248	Unspecified
hsa-mir-25-3p	MIMAT0000081	ZDHHC24	254359	PAR-CLIP	27292025	Unspecified
hsa-mir-25-3p	MIMAT0000081	MCOLN2	255231	PAR-CLIP	23592263|23446348|21572407|20371350	Unspecified
hsa-mir-25-3p	MIMAT0000081	CNEP1R1	255919	PAR-CLIP	21572407	Unspecified
hsa-mir-25-3p	MIMAT0000081	CCDC96	257236	CLASH	23622248	Unspecified
hsa-mir-25-3p	MIMAT0000081	SPRYD4	283377	PAR-CLIP	21572407	Unspecified
hsa-mir-25-3p	MIMAT0000081	CEP170B	283638	CLASH	23622248	Unspecified
hsa-mir-25-3p	MIMAT0000081	GOLGA8IP	283796	PAR-CLIP	23446348|21572407|20371350	Unspecified
hsa-mir-25-3p	MIMAT0000081	ZADH2	284273	PAR-CLIP	21572407	Unspecified
hsa-mir-25-3p	MIMAT0000081	PPP1R37	284352	PAR-CLIP	21572407	Unspecified
hsa-mir-25-3p	MIMAT0000081	NLRP9	338321	PAR-CLIP	23592263|27292025	Unspecified
hsa-mir-25-3p	MIMAT0000081	ZBTB8OS	339487	CLASH	23622248	Unspecified
hsa-mir-25-3p	MIMAT0000081	TMEM173	340061	CLASH	23622248	Unspecified
hsa-mir-25-3p	MIMAT0000081	ZDHHC21	340481	HITS-CLIP//PAR-CLIP	24398324|21572407|23824327	Unspecified
hsa-mir-25-3p	MIMAT0000081	FMN1	342184	PAR-CLIP	20371350	Unspecified
hsa-mir-25-3p	MIMAT0000081	ZNF850	342892	PAR-CLIP	26701625	Unspecified
hsa-mir-25-3p	MIMAT0000081	XKR7	343702	PAR-CLIP	23446348|20371350	Unspecified
hsa-mir-25-3p	MIMAT0000081	NUP43	348995	PAR-CLIP	21572407	Unspecified
hsa-mir-25-3p	MIMAT0000081	BMP8A	353500	PAR-CLIP	23446348	Unspecified
hsa-mir-25-3p	MIMAT0000081	PTAR1	375743	PAR-CLIP	22012620|21572407	Unspecified
hsa-mir-25-3p	MIMAT0000081	NUGGC	389643	PAR-CLIP	26701625	Unspecified
hsa-mir-25-3p	MIMAT0000081	VHLL	391104	PAR-CLIP	27292025	Unspecified
hsa-mir-25-3p	MIMAT0000081	MUC21	394263	HITS-CLIP	19536157	Unspecified
hsa-mir-25-3p	MIMAT0000081	ZNF772	400720	PAR-CLIP	22012620|21572407|20371350	Unspecified
hsa-mir-25-3p	MIMAT0000081	CHCHD10	400916	CLASH	23622248	Unspecified
hsa-mir-25-3p	MIMAT0000081	ZBTB34	403341	PAR-CLIP	27292025	Unspecified
hsa-mir-25-3p	MIMAT0000081	H3F3C	440093	PAR-CLIP	23592263|24398324|23446348|21572407|20371350|26701625|27292025	Unspecified
hsa-mir-25-3p	MIMAT0000081	GOLGA8B	440270	PAR-CLIP	23446348|21572407|20371350	Unspecified
hsa-mir-25-3p	MIMAT0000081	HIST2H2BF	440689	CLASH	23622248	Unspecified
hsa-mir-25-3p	MIMAT0000081	PGAM4	441531	PAR-CLIP	21572407|20371350	Unspecified
hsa-mir-25-3p	MIMAT0000081	ARGFX	503582	PAR-CLIP	27292025	Unspecified
hsa-mir-25-3p	MIMAT0000081	ZFP62	643836	PAR-CLIP	23446348|21572407|20371350	Unspecified
hsa-mir-25-3p	MIMAT0000081	GOLGA8J	653073	PAR-CLIP	23446348|21572407|20371350	Unspecified
hsa-mir-25-3p	MIMAT0000081	ZBTB8B	728116	HITS-CLIP//PAR-CLIP	23592263|23824327	Unspecified
hsa-mir-25-3p	MIMAT0000081	TMEM239	100288797	PAR-CLIP	23592263|23446348	Unspecified
hsa-mir-25-3p	MIMAT0000081	C15orf38-AP3S2	100526783	PAR-CLIP	26701625|27292025	Unspecified
hsa-mir-25-3p	MIMAT0000081	MYZAP	100820829	PAR-CLIP	21572407	Unspecified
hsa-mir-7-5p	MIMAT0000252	ACTC1	70	HITS-CLIP	27418678	Unspecified
hsa-mir-7-5p	MIMAT0000252	ACTN2	88	Microarray	17612493	Unspecified
hsa-mir-7-5p	MIMAT0000252	ACVR1B	91	Microarray	17612493	Unspecified
hsa-mir-7-5p	MIMAT0000252	ADCY9	115	Microarray	19073608	Unspecified
hsa-mir-7-5p	MIMAT0000252	PARP1	142	PAR-CLIP	21572407	Unspecified
hsa-mir-7-5p	MIMAT0000252	ALDH1A3	220	Microarray	17612493	Unspecified
hsa-mir-7-5p	MIMAT0000252	ALDH3B2	222	Microarray	17612493	Unspecified
hsa-mir-7-5p	MIMAT0000252	ALDH3A2	224	Microarray	19073608	Unspecified
hsa-mir-7-5p	MIMAT0000252	ANXA11	311	Microarray	19073608	Unspecified
hsa-mir-7-5p	MIMAT0000252	XIAP	331	qRT-PCR//Western blot	23742934	Unspecified
hsa-mir-7-5p	MIMAT0000252	APLP2	334	Microarray	17612493|19073608	Unspecified
hsa-mir-7-5p	MIMAT0000252	ARF4	378	Microarray	19073608	Unspecified
hsa-mir-7-5p	MIMAT0000252	ARG1	383	Microarray	17612493	Unspecified
hsa-mir-7-5p	MIMAT0000252	ATP1B3	483	Microarray	19073608	Unspecified
hsa-mir-7-5p	MIMAT0000252	AUP1	550	Microarray	19073608	Unspecified
hsa-mir-7-5p	MIMAT0000252	BAX	581	Luciferase reporter assay	27158385	Unspecified
hsa-mir-7-5p	MIMAT0000252	BCAT1	586	PAR-CLIP	23592263|20371350	Unspecified
hsa-mir-7-5p	MIMAT0000252	BCL2	596	GFP reporter assay//Luciferase reporter assay//qRT-PCR//Reporter assay//Western blot	21750649|26464649	Unspecified
hsa-mir-7-5p	MIMAT0000252	BMPR2	659	Microarray	17612493	Unspecified
hsa-mir-7-5p	MIMAT0000252	CALM3	808	Microarray//PAR-CLIP	19073608|23592263|24398324|23446348|21572407|20371350|26701625	Unspecified
hsa-mir-7-5p	MIMAT0000252	CALU	813	Microarray	17612493	Unspecified
hsa-mir-7-5p	MIMAT0000252	CAMK2D	817	Microarray	19073608	Unspecified
hsa-mir-7-5p	MIMAT0000252	CANX	821	PAR-CLIP	23592263|24398324|20371350	Unspecified
hsa-mir-7-5p	MIMAT0000252	CAPN2	824	Sequencing	20371350	Unspecified
hsa-mir-7-5p	MIMAT0000252	CAPZA1	829	Microarray	19073608|17612493	Unspecified
hsa-mir-7-5p	MIMAT0000252	CAPZB	832	PAR-CLIP	23592263	Unspecified
hsa-mir-7-5p	MIMAT0000252	CASP9	842	Microarray	19073608	Unspecified
hsa-mir-7-5p	MIMAT0000252	CAV1	857	Microarray//PAR-CLIP	19073608|20371350	Unspecified
hsa-mir-7-5p	MIMAT0000252	CBS	875	PAR-CLIP	23592263|20371350	Unspecified
hsa-mir-7-5p	MIMAT0000252	CCNE1	898	Flow//Luciferase reporter assay//qRT-PCR//Western blot	24370822|27391479	Unspecified
hsa-mir-7-5p	MIMAT0000252	CCNT2	905	PAR-CLIP	21572407	Unspecified
hsa-mir-7-5p	MIMAT0000252	SCARB2	950	Microarray	17612493|19073608	Unspecified
hsa-mir-7-5p	MIMAT0000252	ENTPD6	955	Microarray	19073608	Unspecified
hsa-mir-7-5p	MIMAT0000252	CDC25B	994	Microarray	19073608	Unspecified
hsa-mir-7-5p	MIMAT0000252	CHRNA2	1135	Microarray	17612493	Unspecified
hsa-mir-7-5p	MIMAT0000252	ERCC8	1161	PAR-CLIP	20371350	Unspecified
hsa-mir-7-5p	MIMAT0000252	CKS2	1164	HITS-CLIP	19536157	Unspecified
hsa-mir-7-5p	MIMAT0000252	CLK3	1198	Sequencing	20371350	Unspecified
hsa-mir-7-5p	MIMAT0000252	TPP1	1200	Microarray	22995316	Unspecified
hsa-mir-7-5p	MIMAT0000252	CLN3	1201	Microarray	19073608	Unspecified
hsa-mir-7-5p	MIMAT0000252	CNN3	1266	Microarray//PAR-CLIP	19073608|21572407	Unspecified
hsa-mir-7-5p	MIMAT0000252	CRKL	1399	PAR-CLIP	23446348|21572407|20371350	Unspecified
hsa-mir-7-5p	MIMAT0000252	DCTD	1635	Sequencing	20371350	Unspecified
hsa-mir-7-5p	MIMAT0000252	DEFA5	1670	Microarray	17612493	Unspecified
hsa-mir-7-5p	MIMAT0000252	DHCR7	1717	PAR-CLIP	21572407	Unspecified
hsa-mir-7-5p	MIMAT0000252	SLC26A3	1811	Microarray	17612493	Unspecified
hsa-mir-7-5p	MIMAT0000252	DSC2	1824	Microarray	17612493	Unspecified
hsa-mir-7-5p	MIMAT0000252	DTYMK	1841	Microarray	19073608	Unspecified
hsa-mir-7-5p	MIMAT0000252	E2F2	1870	CLASH	23622248	Unspecified
hsa-mir-7-5p	MIMAT0000252	PHC2	1912	Microarray	19073608	Unspecified
hsa-mir-7-5p	MIMAT0000252	EGFR	1956	Flow//Immunohistochemistry//In situ hybridization//Luciferase reporter assay//Microarray//qRT-PCR//real-time RT-PCR//Reporter assay//Western blot	18483236|19073608|19029026|19033458|20864407|17612493|22853714|24816687|23115635|24573489|23319046|24134702|25475098	Unspecified
hsa-mir-7-5p	MIMAT0000252	EIF2S3	1968	Microarray	19073608	Unspecified
hsa-mir-7-5p	MIMAT0000252	EIF4E	1977	Microarray//PAR-CLIP	17612493|20371350	Unspecified
hsa-mir-7-5p	MIMAT0000252	EIF4EBP2	1979	Microarray	19073608	Unspecified
hsa-mir-7-5p	MIMAT0000252	ENSA	2029	PAR-CLIP	20371350	Unspecified
hsa-mir-7-5p	MIMAT0000252	FGF1	2246	Microarray	17612493	Unspecified
hsa-mir-7-5p	MIMAT0000252	FLNA	2316	Microarray	19073608	Unspecified
hsa-mir-7-5p	MIMAT0000252	FOS	2353	ChIP-seq//Immunofluorescence//Immunohistochemistry//In situ hybridization//Luciferase reporter assay//Northern blot//qRT-PCR//Western blot	26261179	Unspecified
hsa-mir-7-5p	MIMAT0000252	GALNT2	2590	Microarray	19073608	Unspecified
hsa-mir-7-5p	MIMAT0000252	GALNT3	2591	PAR-CLIP	22012620	Unspecified
hsa-mir-7-5p	MIMAT0000252	GATA6	2627	PAR-CLIP	21572407	Unspecified
hsa-mir-7-5p	MIMAT0000252	GDNF	2668	Microarray	17612493	Unspecified
hsa-mir-7-5p	MIMAT0000252	GFI1	2672	qRT-PCR	24707474	Unspecified
hsa-mir-7-5p	MIMAT0000252	GFRA1	2674	Microarray	17612493	Unspecified
hsa-mir-7-5p	MIMAT0000252	GGCX	2677	PAR-CLIP	21572407	Unspecified
hsa-mir-7-5p	MIMAT0000252	GLO1	2739	Microarray	19073608	Unspecified
hsa-mir-7-5p	MIMAT0000252	GLS	2744	Microarray	17612493|19073608	Unspecified
hsa-mir-7-5p	MIMAT0000252	GNA12	2768	PAR-CLIP	26701625	Unspecified
hsa-mir-7-5p	MIMAT0000252	GPR19	2842	Microarray	17612493	Unspecified
hsa-mir-7-5p	MIMAT0000252	GPR20	2843	PAR-CLIP	23592263|20371350|26701625	Unspecified
hsa-mir-7-5p	MIMAT0000252	GRB2	2885	Sequencing	20371350	Unspecified
hsa-mir-7-5p	MIMAT0000252	GRIN2D	2906	PAR-CLIP	23592263|20371350|26701625	Unspecified
hsa-mir-7-5p	MIMAT0000252	GRINA	2907	Microarray//Sequencing	20371350|19073608	Unspecified
hsa-mir-7-5p	MIMAT0000252	PDIA3	2923	HITS-CLIP//Sequencing	20371350|19536157	Unspecified
hsa-mir-7-5p	MIMAT0000252	HDLBP	3069	Microarray	19073608	Unspecified
hsa-mir-7-5p	MIMAT0000252	HELLS	3070	Luciferase reporter assay	18823940	Unspecified
hsa-mir-7-5p	MIMAT0000252	SLC29A2	3177	PAR-CLIP	24398324	Unspecified
hsa-mir-7-5p	MIMAT0000252	HNRNPU	3192	Sequencing	20371350	Unspecified
hsa-mir-7-5p	MIMAT0000252	HOXA3	3200	Sequencing	20371350	Unspecified
hsa-mir-7-5p	MIMAT0000252	HOXB3	3213	Luciferase reporter assay	22705304	Unspecified
hsa-mir-7-5p	MIMAT0000252	HOXB5	3215	Immunohistochemistry//Luciferase reporter assay//qRT-PCR//Western blot	22768238	Unspecified
hsa-mir-7-5p	MIMAT0000252	HOXC12	3228	Microarray	17612493	Unspecified
hsa-mir-7-5p	MIMAT0000252	HPCAL1	3241	Microarray	19073608	Unspecified
hsa-mir-7-5p	MIMAT0000252	HRH2	3274	PAR-CLIP	20371350	Unspecified
hsa-mir-7-5p	MIMAT0000252	IGSF3	3321	Microarray	19073608	Unspecified
hsa-mir-7-5p	MIMAT0000252	IDE	3416	Microarray	17612493|19073608	Unspecified
hsa-mir-7-5p	MIMAT0000252	IDH3A	3419	PAR-CLIP	23592263	Unspecified
hsa-mir-7-5p	MIMAT0000252	IGF1R	3480	Flow//Luciferase reporter assay//qRT-PCR//Reporter assay//Western blot	20819078|22614005	Unspecified
hsa-mir-7-5p	MIMAT0000252	IGFBP4	3487	Microarray	19073608	Unspecified
hsa-mir-7-5p	MIMAT0000252	IGFBP5	3488	HITS-CLIP//PAR-CLIP	20371350|19536157	Unspecified
hsa-mir-7-5p	MIMAT0000252	RBPJ	3516	PAR-CLIP	20371350	Unspecified
hsa-mir-7-5p	MIMAT0000252	IL12RB2	3595	Microarray	17612493	Unspecified
hsa-mir-7-5p	MIMAT0000252	FOXK2	3607	PAR-CLIP	23446348|21572407	Unspecified
hsa-mir-7-5p	MIMAT0000252	ILF2	3608	Microarray//Northern blot//qRT-PCR//Western blot	28259961|27519414	Unspecified
hsa-mir-7-5p	MIMAT0000252	ILF3	3609	Microarray//Northern blot//qRT-PCR//Western blot	19073608|27519414	Unspecified
hsa-mir-7-5p	MIMAT0000252	IRS1	3667	Western blot	18483236	Unspecified
hsa-mir-7-5p	MIMAT0000252	JARID2	3720	qRT-PCR	24707474	Unspecified
hsa-mir-7-5p	MIMAT0000252	KCNH2	3757	Microarray	19073608	Unspecified
hsa-mir-7-5p	MIMAT0000252	KCNJ10	3766	PAR-CLIP	20371350	Unspecified
hsa-mir-7-5p	MIMAT0000252	KCNJ14	3770	Microarray	19073608	Unspecified
hsa-mir-7-5p	MIMAT0000252	KIF5B	3799	PAR-CLIP	20371350	Unspecified
hsa-mir-7-5p	MIMAT0000252	KPNB1	3837	CLASH	23622248	Unspecified
hsa-mir-7-5p	MIMAT0000252	KRT7	3855	Microarray	19073608	Unspecified
hsa-mir-7-5p	MIMAT0000252	LAMC2	3918	Microarray	19073608	Unspecified
hsa-mir-7-5p	MIMAT0000252	LGALS3BP	3959	Microarray	19073608	Unspecified
hsa-mir-7-5p	MIMAT0000252	LRP6	4040	Sequencing	20371350	Unspecified
hsa-mir-7-5p	MIMAT0000252	MAP1B	4131	Microarray//PAR-CLIP	17612493|23446348|20371350	Unspecified
hsa-mir-7-5p	MIMAT0000252	MAZ	4150	PAR-CLIP	26701625	Unspecified
hsa-mir-7-5p	MIMAT0000252	MEF2D	4209	PAR-CLIP	26701625	Unspecified
hsa-mir-7-5p	MIMAT0000252	ATXN3	4287	PAR-CLIP	20371350	Unspecified
hsa-mir-7-5p	MIMAT0000252	ABCC1	4363	Immunohistochemistry//Luciferase reporter assay//Microarray//qRT-PCR//Western blot	20099276|19073608|26108539	Unspecified
hsa-mir-7-5p	MIMAT0000252	MSH3	4437	Immunohistochemistry//Luciferase reporter assay//qRT-PCR	26108539	Unspecified
hsa-mir-7-5p	MIMAT0000252	MYC	4609	qRT-PCR	24707474	Unspecified
hsa-mir-7-5p	MIMAT0000252	MYLK	4638	PAR-CLIP	20371350	Unspecified
hsa-mir-7-5p	MIMAT0000252	NBL1	4681	Microarray	19073608	Unspecified
hsa-mir-7-5p	MIMAT0000252	NDUFA4	4697	Immunohistochemistry//Luciferase reporter assay//Microarray//qRT-PCR//Western blot	19073608|28325285	Unspecified
hsa-mir-7-5p	MIMAT0000252	2024-09-02	4735	PAR-CLIP	23446348|21572407|20371350	Unspecified
hsa-mir-7-5p	MIMAT0000252	NFYA	4800	Sequencing	20371350	Unspecified
hsa-mir-7-5p	MIMAT0000252	NRAS	4893	PAR-CLIP	23592263	Unspecified
hsa-mir-7-5p	MIMAT0000252	ROR1	4919	Microarray	19073608	Unspecified
hsa-mir-7-5p	MIMAT0000252	OAS2	4939	Microarray	17612493	Unspecified
hsa-mir-7-5p	MIMAT0000252	PA2G4	5036	PAR-CLIP	20371350	Unspecified
hsa-mir-7-5p	MIMAT0000252	PRDX1	5052	Sequencing	20371350	Unspecified
hsa-mir-7-5p	MIMAT0000252	PAK1	5058	Luciferase reporter assay//Microarray//qRT-PCR//Western blot	18922890|19073608|27430434	Unspecified
hsa-mir-7-5p	MIMAT0000252	PAPPA	5069	Microarray	19073608	Unspecified
hsa-mir-7-5p	MIMAT0000252	PAX6	5080	//Luciferase reporter assay//Western blot	24185687|25089088|26135959	Unspecified
hsa-mir-7-5p	MIMAT0000252	PDE4D	5144	Microarray	17612493	Unspecified
hsa-mir-7-5p	MIMAT0000252	PFN2	5217	Microarray	19073608	Unspecified
hsa-mir-7-5p	MIMAT0000252	SERPINB5	5268	ChIP-seq//Immunohistochemistry//Immunoprecipitaion//Luciferase reporter assay//Microarray//qRT-PCR//Western blot	26296971|27409165	Unspecified
hsa-mir-7-5p	MIMAT0000252	PIGH	5283	Microarray	17612493	Unspecified
hsa-mir-7-5p	MIMAT0000252	PIK3CB	5291	Microarray	19073608	Unspecified
hsa-mir-7-5p	MIMAT0000252	PIK3CD	5293	Luciferase reporter assay//qRT-PCR//Western blot	22234835|27391479	Unspecified
hsa-mir-7-5p	MIMAT0000252	PIK3CG	5294	Luciferase reporter assay//Western blot	24603851	Unspecified
hsa-mir-7-5p	MIMAT0000252	PLAGL2	5326	PAR-CLIP	20371350|26701625	Unspecified
hsa-mir-7-5p	MIMAT0000252	PLEC	5339	Microarray	19073608	Unspecified
hsa-mir-7-5p	MIMAT0000252	PMP2	5375	Microarray	17612493	Unspecified
hsa-mir-7-5p	MIMAT0000252	POLR2E	5434	Microarray	19073608	Unspecified
hsa-mir-7-5p	MIMAT0000252	PPP2R1B	5519	Microarray	19073608	Unspecified
hsa-mir-7-5p	MIMAT0000252	MAPK9	5601	Sequencing	20371350	Unspecified
hsa-mir-7-5p	MIMAT0000252	MAP2K2	5605	Microarray	19073608	Unspecified
hsa-mir-7-5p	MIMAT0000252	THAP12	5612	Microarray	19073608	Unspecified
hsa-mir-7-5p	MIMAT0000252	PTK2	5747	Immunoblot//Immunohistochemistry//Luciferase reporter assay//qRT-PCR//Western blot	22876288|27764812|25785020	Unspecified
hsa-mir-7-5p	MIMAT0000252	PTK7	5754	PAR-CLIP//Sequencing	20371350|26701625	Unspecified
hsa-mir-7-5p	MIMAT0000252	PURB	5814	PAR-CLIP	21572407	Unspecified
hsa-mir-7-5p	MIMAT0000252	RAB3A	5864	PAR-CLIP	26701625	Unspecified
hsa-mir-7-5p	MIMAT0000252	RAF1	5894	Luciferase reporter assay//Microarray//PAR-CLIP//qRT-PCR//Reporter assay//Western blot	19073608|21572407|24603851	Unspecified
hsa-mir-7-5p	MIMAT0000252	RALA	5898	CLASH	23622248	Unspecified
hsa-mir-7-5p	MIMAT0000252	REL	5966	Luciferase reporter assay//qRT-PCR//Western blot	27203220	Unspecified
hsa-mir-7-5p	MIMAT0000252	RELA	5970	ChIP-seq//Immunofluorescence//Immunohistochemistry//In situ hybridization//Luciferase reporter assay//Microarray//Northern blot//PAR-CLIP//qRT-PCR//Sequencing//Western blot	20371350|17612493|19073608|25232110|26261179|25814668	Unspecified
hsa-mir-7-5p	MIMAT0000252	RPL15	6138	Microarray	19073608|17612493	Unspecified
hsa-mir-7-5p	MIMAT0000252	RPS3A	6189	CLASH	23622248	Unspecified
hsa-mir-7-5p	MIMAT0000252	RSU1	6251	Microarray	19073608	Unspecified
hsa-mir-7-5p	MIMAT0000252	RYK	6259	Microarray	17612493	Unspecified
hsa-mir-7-5p	MIMAT0000252	ATXN1	6310	PAR-CLIP	20371350	Unspecified
hsa-mir-7-5p	MIMAT0000252	CXCL5	6374	Microarray	19073608	Unspecified
hsa-mir-7-5p	MIMAT0000252	SDHC	6391	Microarray	19073608	Unspecified
hsa-mir-7-5p	MIMAT0000252	SRSF1	6426	Luciferase reporter assay//Northern blot//qRT-PCR//Western blot	20385090	Unspecified
hsa-mir-7-5p	MIMAT0000252	SKP2	6502	GFP reporter assay	23762407	Unspecified
hsa-mir-7-5p	MIMAT0000252	SLC5A3	6526	PAR-CLIP	20371350	Unspecified
hsa-mir-7-5p	MIMAT0000252	SLC6A9	6536	PAR-CLIP//Sequencing	20371350	Unspecified
hsa-mir-7-5p	MIMAT0000252	SLIT3	6586	PAR-CLIP	26701625|27292025	Unspecified
hsa-mir-7-5p	MIMAT0000252	SLPI	6590	PAR-CLIP	20371350	Unspecified
hsa-mir-7-5p	MIMAT0000252	SMARCD1	6602	Luciferase reporter assay//Microarray//PAR-CLIP//qRT-PCR//Sequencing//Western blot	20371350|17612493|23592263|26542803|26701625	Unspecified
hsa-mir-7-5p	MIMAT0000252	SNCA	6622	Immunocytochemistry//Luciferase reporter assay//qRT-PCR//Western blot	19628698|20106983	Unspecified
hsa-mir-7-5p	MIMAT0000252	SOD2	6648	PAR-CLIP	20371350	Unspecified
hsa-mir-7-5p	MIMAT0000252	CAPN15	6650	Microarray	19073608	Unspecified
hsa-mir-7-5p	MIMAT0000252	SRM	6723	Microarray	19073608	Unspecified
hsa-mir-7-5p	MIMAT0000252	SRPK1	6732	PAR-CLIP	20371350	Unspecified
hsa-mir-7-5p	MIMAT0000252	SSX1	6756	Microarray	17612493	Unspecified
hsa-mir-7-5p	MIMAT0000252	STK11	6794	PAR-CLIP	20371350	Unspecified
hsa-mir-7-5p	MIMAT0000252	SULT1C2	6819	Microarray	19073608	Unspecified
hsa-mir-7-5p	MIMAT0000252	SUPT4H1	6827	Microarray	19073608	Unspecified
hsa-mir-7-5p	MIMAT0000252	SURF6	6838	PAR-CLIP	26701625	Unspecified
hsa-mir-7-5p	MIMAT0000252	TAF1	6872	Microarray	17612493	Unspecified
hsa-mir-7-5p	MIMAT0000252	TAF4	6874	CLASH	23622248	Unspecified
hsa-mir-7-5p	MIMAT0000252	TAGLN	6876	Microarray	17612493	Unspecified
hsa-mir-7-5p	MIMAT0000252	TAPBP	6892	Microarray	19073608	Unspecified
hsa-mir-7-5p	MIMAT0000252	TCOF1	6949	Microarray	19073608	Unspecified
hsa-mir-7-5p	MIMAT0000252	PPP1R11	6992	PAR-CLIP	23592263|27292025	Unspecified
hsa-mir-7-5p	MIMAT0000252	TFPI	7035	Microarray//PAR-CLIP	17612493|19073608|22100165	Unspecified
hsa-mir-7-5p	MIMAT0000252	TFRC	7037	HITS-CLIP	23313552	Unspecified
hsa-mir-7-5p	MIMAT0000252	TGM2	7052	Microarray	19073608	Unspecified
hsa-mir-7-5p	MIMAT0000252	TLR4	7099	PAR-CLIP	22100165	Unspecified
hsa-mir-7-5p	MIMAT0000252	TNFAIP2	7127	Microarray	19073608	Unspecified
hsa-mir-7-5p	MIMAT0000252	TNP1	7141	Microarray	17612493	Unspecified
hsa-mir-7-5p	MIMAT0000252	TOP2A	7153	CLASH	23622248	Unspecified
hsa-mir-7-5p	MIMAT0000252	TSN	7247	Microarray	19073608	Unspecified
hsa-mir-7-5p	MIMAT0000252	UBE2A	7319	Luciferase reporter assay	27929395	Unspecified
hsa-mir-7-5p	MIMAT0000252	NR1H2	7376	Microarray	17612493	Unspecified
hsa-mir-7-5p	MIMAT0000252	VDAC1	7416	Luciferase reporter assay	26801612	Unspecified
hsa-mir-7-5p	MIMAT0000252	WFS1	7466	Microarray	19073608	Unspecified
hsa-mir-7-5p	MIMAT0000252	WNT8B	7479	Microarray	17612493	Unspecified
hsa-mir-7-5p	MIMAT0000252	XRCC2	7516	Luciferase reporter assay//qRT-PCR//Western blot	24570594	Unspecified
hsa-mir-7-5p	MIMAT0000252	XRCC5	7520	CLASH	23622248	Unspecified
hsa-mir-7-5p	MIMAT0000252	YY1	7528	Luciferase reporter assay//Western blot	23208495	Unspecified
hsa-mir-7-5p	MIMAT0000252	ZP3	7784	Microarray	19073608	Unspecified
hsa-mir-7-5p	MIMAT0000252	ZXDA	7789	PAR-CLIP	20371350	Unspecified
hsa-mir-7-5p	MIMAT0000252	ZYX	7791	Microarray	19073608	Unspecified
hsa-mir-7-5p	MIMAT0000252	LUZP1	7798	PAR-CLIP	26701625	Unspecified
hsa-mir-7-5p	MIMAT0000252	DNALI1	7802	PAR-CLIP	23592263	Unspecified
hsa-mir-7-5p	MIMAT0000252	BTG2	7832	Sequencing	20371350	Unspecified
hsa-mir-7-5p	MIMAT0000252	CUL5	8065	Flow//GFP reporter assay//qRT-PCR//Western blot	24339204	Unspecified
hsa-mir-7-5p	MIMAT0000252	PTP4A2	8073	Sequencing	20371350	Unspecified
hsa-mir-7-5p	MIMAT0000252	SSPN	8082	PAR-CLIP	23592263|20371350	Unspecified
hsa-mir-7-5p	MIMAT0000252	FXR1	8087	PAR-CLIP	20371350	Unspecified
hsa-mir-7-5p	MIMAT0000252	GAN	8139	PAR-CLIP	26701625	Unspecified
hsa-mir-7-5p	MIMAT0000252	SLC7A5	8140	Immunofluorescence//Immunoprecipitation//Luciferase reporter assay//qRT-PCR//Western blot	19892711	Unspecified
hsa-mir-7-5p	MIMAT0000252	AKAP1	8165	PAR-CLIP	22100165	Unspecified
hsa-mir-7-5p	MIMAT0000252	GDF5	8200	Luciferase reporter assay//qRT-PCR//Western blot	27583982	Unspecified
hsa-mir-7-5p	MIMAT0000252	OR1A1	8383	Microarray	17612493	Unspecified
hsa-mir-7-5p	MIMAT0000252	RGS5	8490	Luciferase reporter assay	25810883	Unspecified
hsa-mir-7-5p	MIMAT0000252	PIK3R3	8503	ELISA//Luciferase reporter assay//qRT-PCR//Western blot	23135998	Unspecified
hsa-mir-7-5p	MIMAT0000252	YARS	8565	PAR-CLIP	26701625	Unspecified
hsa-mir-7-5p	MIMAT0000252	AKR7A2	8574	Microarray	19073608	Unspecified
hsa-mir-7-5p	MIMAT0000252	RDH16	8608	Microarray	17612493	Unspecified
hsa-mir-7-5p	MIMAT0000252	PLPP3	8613	Microarray	19073608	Unspecified
hsa-mir-7-5p	MIMAT0000252	IRS2	8660	Reporter assay//Western blot	18483236	Unspecified
hsa-mir-7-5p	MIMAT0000252	VAMP8	8673	Microarray//PAR-CLIP	17612493|20371350	Unspecified
hsa-mir-7-5p	MIMAT0000252	GBF1	8729	Microarray	19073608	Unspecified
hsa-mir-7-5p	MIMAT0000252	GPAA1	8733	Microarray	19073608	Unspecified
hsa-mir-7-5p	MIMAT0000252	FADD	8772	Sequencing	20371350	Unspecified
hsa-mir-7-5p	MIMAT0000252	SOCS2	8835	Microarray	17612493	Unspecified
hsa-mir-7-5p	MIMAT0000252	CFLAR	8837	Microarray	19073608	Unspecified
hsa-mir-7-5p	MIMAT0000252	ST3GAL5	8869	CLASH	23622248	Unspecified
hsa-mir-7-5p	MIMAT0000252	SQSTM1	8878	Microarray	19073608	Unspecified
hsa-mir-7-5p	MIMAT0000252	SGPL1	8879	Microarray	19073608	Unspecified
hsa-mir-7-5p	MIMAT0000252	AP1M1	8907	Microarray//Sequencing	19073608|20371350	Unspecified
hsa-mir-7-5p	MIMAT0000252	TRPA1	8989	Microarray	17612493	Unspecified
hsa-mir-7-5p	MIMAT0000252	HAP1	9001	HITS-CLIP	19536157	Unspecified
hsa-mir-7-5p	MIMAT0000252	UNC119	9094	CLASH	23622248	Unspecified
hsa-mir-7-5p	MIMAT0000252	XPR1	9213	Microarray	19073608	Unspecified
hsa-mir-7-5p	MIMAT0000252	ZBTB22	9278	PAR-CLIP	24398324|21572407	Unspecified
hsa-mir-7-5p	MIMAT0000252	KLF4	9314	Immunoblot//Luciferase reporter assay//qRT-PCR//Western blot	23384942|24200387|27431648|26172296|28239300	Unspecified
hsa-mir-7-5p	MIMAT0000252	NREP	9315	PAR-CLIP	20371350	Unspecified
hsa-mir-7-5p	MIMAT0000252	GTF3C5	9328	Sequencing	20371350	Unspecified
hsa-mir-7-5p	MIMAT0000252	CNOT8	9337	Microarray//Sequencing	19073608|20371350	Unspecified
hsa-mir-7-5p	MIMAT0000252	SNAP29	9342	Microarray	19073608	Unspecified
hsa-mir-7-5p	MIMAT0000252	ZNF264	9422	Microarray	17612493	Unspecified
hsa-mir-7-5p	MIMAT0000252	LITAF	9516	Microarray	17612493|19073608	Unspecified
hsa-mir-7-5p	MIMAT0000252	MPDU1	9526	Microarray	19073608	Unspecified
hsa-mir-7-5p	MIMAT0000252	VPS26A	9559	Microarray	17612493|19073608	Unspecified
hsa-mir-7-5p	MIMAT0000252	TCL1B	9623	Microarray	17612493	Unspecified
hsa-mir-7-5p	MIMAT0000252	SLC25A44	9673	Sequencing	20371350	Unspecified
hsa-mir-7-5p	MIMAT0000252	UBE3C	9690	Microarray	19073608	Unspecified
hsa-mir-7-5p	MIMAT0000252	TRAM2	9697	Sequencing	20371350	Unspecified
hsa-mir-7-5p	MIMAT0000252	SECISBP2L	9728	PAR-CLIP	26701625	Unspecified
hsa-mir-7-5p	MIMAT0000252	SUSD6	9766	Microarray	19073608	Unspecified
hsa-mir-7-5p	MIMAT0000252	JADE3	9767	Microarray	19073608	Unspecified
hsa-mir-7-5p	MIMAT0000252	MATR3	9782	Microarray	19073608	Unspecified
hsa-mir-7-5p	MIMAT0000252	SERTAD2	9792	Sequencing	20371350	Unspecified
hsa-mir-7-5p	MIMAT0000252	DAZAP2	9802	Microarray	19073608	Unspecified
hsa-mir-7-5p	MIMAT0000252	KEAP1	9817	Luciferase reporter assay//qRT-PCR//Sequencing//Western blot	20371350|26453926	Unspecified
hsa-mir-7-5p	MIMAT0000252	SPATA2	9825	Sequencing	20371350	Unspecified
hsa-mir-7-5p	MIMAT0000252	TRIM14	9830	Microarray	19073608	Unspecified
hsa-mir-7-5p	MIMAT0000252	GINS1	9837	Microarray	19073608	Unspecified
hsa-mir-7-5p	MIMAT0000252	AKT3	10000	PAR-CLIP	20371350	Unspecified
hsa-mir-7-5p	MIMAT0000252	GJC1	10052	Microarray	19073608	Unspecified
hsa-mir-7-5p	MIMAT0000252	SCAMP2	10066	Microarray	19073608	Unspecified
hsa-mir-7-5p	MIMAT0000252	PPIF	10105	Microarray//PAR-CLIP//Sequencing	20371350|19073608|21572407	Unspecified
hsa-mir-7-5p	MIMAT0000252	WASF2	10163	CLASH//Microarray	19073608|23622248	Unspecified
hsa-mir-7-5p	MIMAT0000252	SLC25A15	10166	Microarray	19073608|17612493	Unspecified
hsa-mir-7-5p	MIMAT0000252	RNF41	10193	PAR-CLIP//Sequencing	20371350|23592263	Unspecified
hsa-mir-7-5p	MIMAT0000252	ALG3	10195	Microarray	19073608	Unspecified
hsa-mir-7-5p	MIMAT0000252	PSME3	10197	FACS//GFP reporter assay//Immunohistochemistry//Luciferase reporter assay//Microarray//qRT-PCR//Western blot	19073608|23762407|24281003|24281414	Unspecified
hsa-mir-7-5p	MIMAT0000252	MFSD10	10227	Microarray	19073608	Unspecified
hsa-mir-7-5p	MIMAT0000252	DCAF7	10238	Microarray	19073608	Unspecified
hsa-mir-7-5p	MIMAT0000252	SIGMAR1	10280	Microarray	19073608	Unspecified
hsa-mir-7-5p	MIMAT0000252	BCKDK	10295	Microarray	19073608	Unspecified
hsa-mir-7-5p	MIMAT0000252	LANCL1	10314	Microarray	19073608	Unspecified
hsa-mir-7-5p	MIMAT0000252	HMGN4	10473	Microarray	19073608	Unspecified
hsa-mir-7-5p	MIMAT0000252	CRTAP	10491	Microarray//PAR-CLIP	19073608|23592263|20371350	Unspecified
hsa-mir-7-5p	MIMAT0000252	FBLN5	10516	PAR-CLIP	23592263	Unspecified
hsa-mir-7-5p	MIMAT0000252	IPO7	10527	PAR-CLIP	27292025	Unspecified
hsa-mir-7-5p	MIMAT0000252	AGPAT1	10554	Microarray	19073608	Unspecified
hsa-mir-7-5p	MIMAT0000252	TGOLN2	10618	Microarray	19073608	Unspecified
hsa-mir-7-5p	MIMAT0000252	PNMA2	10687	PAR-CLIP	23446348|21572407|20371350	Unspecified
hsa-mir-7-5p	MIMAT0000252	ZNF460	10794	Sequencing	20371350	Unspecified
hsa-mir-7-5p	MIMAT0000252	FRS2	10818	Sequencing	20371350	Unspecified
hsa-mir-7-5p	MIMAT0000252	ZNF275	10838	PAR-CLIP	21572407|20371350	Unspecified
hsa-mir-7-5p	MIMAT0000252	EHD1	10938	Microarray	17612493|19073608	Unspecified
hsa-mir-7-5p	MIMAT0000252	TMED2	10959	CLASH	23622248	Unspecified
hsa-mir-7-5p	MIMAT0000252	CKAP4	10970	Microarray//Sequencing	19073608|20371350	Unspecified
hsa-mir-7-5p	MIMAT0000252	TMED10	10972	Microarray//PAR-CLIP	19073608|20371350	Unspecified
hsa-mir-7-5p	MIMAT0000252	RAB32	10981	PAR-CLIP	22012620	Unspecified
hsa-mir-7-5p	MIMAT0000252	CDC37	11140	Microarray	19073608	Unspecified
hsa-mir-7-5p	MIMAT0000252	WDR45	11152	Microarray	19073608	Unspecified
hsa-mir-7-5p	MIMAT0000252	FICD	11153	PAR-CLIP	23446348|20371350	Unspecified
hsa-mir-7-5p	MIMAT0000252	AKAP11	11215	PAR-CLIP	21572407	Unspecified
hsa-mir-7-5p	MIMAT0000252	CHP1	11261	PAR-CLIP	26701625	Unspecified
hsa-mir-7-5p	MIMAT0000252	LYPLA2	11313	Microarray	19073608	Unspecified
hsa-mir-7-5p	MIMAT0000252	TUSC2	11334	Microarray	17612493	Unspecified
hsa-mir-7-5p	MIMAT0000252	EXOC3	11336	Microarray	19073608	Unspecified
hsa-mir-7-5p	MIMAT0000252	MGLL	11343	Microarray	19073608	Unspecified
hsa-mir-7-5p	MIMAT0000252	RRAS2	22800	PAR-CLIP//Sequencing	20371350|21572407	Unspecified
hsa-mir-7-5p	MIMAT0000252	MRAS	22808	PAR-CLIP	27292025	Unspecified
hsa-mir-7-5p	MIMAT0000252	ATF5	22809	Microarray	19073608	Unspecified
hsa-mir-7-5p	MIMAT0000252	ZNF507	22847	CLASH	23622248	Unspecified
hsa-mir-7-5p	MIMAT0000252	ZNF365	22891	Microarray	17612493	Unspecified
hsa-mir-7-5p	MIMAT0000252	SIRT2	22933	Luciferase reporter assay//Sequencing	20371350|27158385	Unspecified
hsa-mir-7-5p	MIMAT0000252	MYH15	22989	HITS-CLIP	28735896	Unspecified
hsa-mir-7-5p	MIMAT0000252	SETD1B	23067	Sequencing	20371350	Unspecified
hsa-mir-7-5p	MIMAT0000252	PPRC1	23082	Microarray	19073608	Unspecified
hsa-mir-7-5p	MIMAT0000252	TBC1D2B	23102	Microarray	19073608	Unspecified
hsa-mir-7-5p	MIMAT0000252	TNRC6B	23112	Sequencing	20371350	Unspecified
hsa-mir-7-5p	MIMAT0000252	RAD54L2	23132	PAR-CLIP	20371350	Unspecified
hsa-mir-7-5p	MIMAT0000252	TTLL12	23170	Microarray	19073608	Unspecified
hsa-mir-7-5p	MIMAT0000252	ZCCHC14	23174	PAR-CLIP	20371350	Unspecified
hsa-mir-7-5p	MIMAT0000252	ZC3H4	23211	PAR-CLIP	21572407|26701625	Unspecified
hsa-mir-7-5p	MIMAT0000252	RPRD2	23248	PAR-CLIP	20371350	Unspecified
hsa-mir-7-5p	MIMAT0000252	PPIP5K2	23262	PAR-CLIP	20371350	Unspecified
hsa-mir-7-5p	MIMAT0000252	ICOSLG	23308	PAR-CLIP	23592263	Unspecified
hsa-mir-7-5p	MIMAT0000252	ARHGEF12	23365	HITS-CLIP	23313552	Unspecified
hsa-mir-7-5p	MIMAT0000252	SRGAP2	23380	Sequencing	20371350	Unspecified
hsa-mir-7-5p	MIMAT0000252	NUDCD3	23386	Microarray	19073608	Unspecified
hsa-mir-7-5p	MIMAT0000252	EXOSC2	23404	Microarray//PAR-CLIP	19073608|20371350	Unspecified
hsa-mir-7-5p	MIMAT0000252	CBX7	23492	PAR-CLIP	23592263	Unspecified
hsa-mir-7-5p	MIMAT0000252	SNAPIN	23557	Microarray	19073608	Unspecified
hsa-mir-7-5p	MIMAT0000252	CDC42EP4	23580	Microarray	19073608	Unspecified
hsa-mir-7-5p	MIMAT0000252	RUSC1	23623	Microarray	19073608	Unspecified
hsa-mir-7-5p	MIMAT0000252	FAM89B	23625	Microarray	19073608	Unspecified
hsa-mir-7-5p	MIMAT0000252	KPNA6	23633	PAR-CLIP	20371350	Unspecified
hsa-mir-7-5p	MIMAT0000252	HSPBP1	23640	Microarray	19073608	Unspecified
hsa-mir-7-5p	MIMAT0000252	SH3BP4	23677	Microarray	19073608	Unspecified
hsa-mir-7-5p	MIMAT0000252	DCAF12	25853	Sequencing	20371350	Unspecified
hsa-mir-7-5p	MIMAT0000252	TPGS2	25941	Microarray	17612493|19073608	Unspecified
hsa-mir-7-5p	MIMAT0000252	ZNF385A	25946	PAR-CLIP	26701625	Unspecified
hsa-mir-7-5p	MIMAT0000252	PNISR	25957	CLASH	23622248	Unspecified
hsa-mir-7-5p	MIMAT0000252	TSKU	25987	Microarray	19073608	Unspecified
hsa-mir-7-5p	MIMAT0000252	TMEM98	26022	PAR-CLIP	20371350	Unspecified
hsa-mir-7-5p	MIMAT0000252	CNTNAP2	26047	PAR-CLIP	20371350	Unspecified
hsa-mir-7-5p	MIMAT0000252	RAB11FIP5	26056	Microarray	19073608	Unspecified
hsa-mir-7-5p	MIMAT0000252	SZRD1	26099	Microarray	19073608	Unspecified
hsa-mir-7-5p	MIMAT0000252	PITPNC1	26207	Microarray	17612493	Unspecified
hsa-mir-7-5p	MIMAT0000252	LHX6	26468	PAR-CLIP	26701625	Unspecified
hsa-mir-7-5p	MIMAT0000252	CNNM4	26504	PAR-CLIP	20371350	Unspecified
hsa-mir-7-5p	MIMAT0000252	MYEOV	26579	Microarray	19073608	Unspecified
hsa-mir-7-5p	MIMAT0000252	CHORDC1	26973	PAR-CLIP	20371350	Unspecified
hsa-mir-7-5p	MIMAT0000252	AP3M1	26985	Microarray	19073608	Unspecified
hsa-mir-7-5p	MIMAT0000252	RNF11	26994	PAR-CLIP	20371350	Unspecified
hsa-mir-7-5p	MIMAT0000252	LYPD3	27076	Microarray	17612493	Unspecified
hsa-mir-7-5p	MIMAT0000252	CACNG5	27091	Microarray	17612493	Unspecified
hsa-mir-7-5p	MIMAT0000252	EIF2AK1	27102	Microarray	19073608	Unspecified
hsa-mir-7-5p	MIMAT0000252	INTU	27152	PAR-CLIP	24398324|20371350	Unspecified
hsa-mir-7-5p	MIMAT0000252	VPS4A	27183	Microarray	19073608	Unspecified
hsa-mir-7-5p	MIMAT0000252	SERP1	27230	Microarray	19073608	Unspecified
hsa-mir-7-5p	MIMAT0000252	LSM3	27258	PAR-CLIP	20371350	Unspecified
hsa-mir-7-5p	MIMAT0000252	SULT1B1	27284	PAR-CLIP	20371350	Unspecified
hsa-mir-7-5p	MIMAT0000252	CRCP	27297	PAR-CLIP	26701625	Unspecified
hsa-mir-7-5p	MIMAT0000252	RBMS3	27303	PAR-CLIP	22100165	Unspecified
hsa-mir-7-5p	MIMAT0000252	MOCS3	27304	CLASH	23622248	Unspecified
hsa-mir-7-5p	MIMAT0000252	TNRC6A	27327	PAR-CLIP	21572407	Unspecified
hsa-mir-7-5p	MIMAT0000252	ANGPTL3	27329	PAR-CLIP	20371350	Unspecified
hsa-mir-7-5p	MIMAT0000252	TMEM97	27346	Microarray//PAR-CLIP	17612493|19073608|21572407|20371350	Unspecified
hsa-mir-7-5p	MIMAT0000252	GIT1	28964	Microarray	19073608	Unspecified
hsa-mir-7-5p	MIMAT0000252	DBNL	28988	Microarray	19073608	Unspecified
hsa-mir-7-5p	MIMAT0000252	SSU72	29101	Microarray	19073608	Unspecified
hsa-mir-7-5p	MIMAT0000252	UHRF1	29128	Microarray	19073608	Unspecified
hsa-mir-7-5p	MIMAT0000252	SERTAD3	29946	PAR-CLIP//Sequencing	20371350|21572407|26701625	Unspecified
hsa-mir-7-5p	MIMAT0000252	DNTTIP2	30836	PAR-CLIP	24398324|23446348|21572407|20371350	Unspecified
hsa-mir-7-5p	MIMAT0000252	EHD3	30845	Microarray	19073608	Unspecified
hsa-mir-7-5p	MIMAT0000252	IL21R	50615	Microarray//PAR-CLIP	17612493|20371350	Unspecified
hsa-mir-7-5p	MIMAT0000252	CRIM1	51232	PAR-CLIP	23446348|21572407|20371350	Unspecified
hsa-mir-7-5p	MIMAT0000252	SHISA5	51246	Microarray	19073608	Unspecified
hsa-mir-7-5p	MIMAT0000252	TMEM69	51249	Microarray//PAR-CLIP	19073608|20371350	Unspecified
hsa-mir-7-5p	MIMAT0000252	DNAJC27	51277	Sequencing	20371350	Unspecified
hsa-mir-7-5p	MIMAT0000252	ZDHHC3	51304	Microarray	19073608	Unspecified
hsa-mir-7-5p	MIMAT0000252	SLC25A37	51312	Sequencing	20371350	Unspecified
hsa-mir-7-5p	MIMAT0000252	MS4A4A	51338	Microarray	17612493	Unspecified
hsa-mir-7-5p	MIMAT0000252	EIF3L	51386	CLASH	23622248	Unspecified
hsa-mir-7-5p	MIMAT0000252	RWDD1	51389	CLASH	23622248	Unspecified
hsa-mir-7-5p	MIMAT0000252	UBE2D4	51619	PAR-CLIP	22012620|20371350	Unspecified
hsa-mir-7-5p	MIMAT0000252	SLC25A39	51629	Microarray//Sequencing	19073608|20371350	Unspecified
hsa-mir-7-5p	MIMAT0000252	LUC7L2	51631	Microarray	17612493	Unspecified
hsa-mir-7-5p	MIMAT0000252	ASB2	51676	Microarray	17612493	Unspecified
hsa-mir-7-5p	MIMAT0000252	C11orf24	53838	Microarray	19073608	Unspecified
hsa-mir-7-5p	MIMAT0000252	POLE3	54107	Microarray	19073608	Unspecified
hsa-mir-7-5p	MIMAT0000252	DNAJC10	54431	PAR-CLIP	20371350	Unspecified
hsa-mir-7-5p	MIMAT0000252	ARMCX6	54470	PAR-CLIP	23592263	Unspecified
hsa-mir-7-5p	MIMAT0000252	TRMT13	54482	Microarray	17612493	Unspecified
hsa-mir-7-5p	MIMAT0000252	MIER2	54531	PAR-CLIP	26701625	Unspecified
hsa-mir-7-5p	MIMAT0000252	NDFIP2	54602	Microarray	19073608	Unspecified
hsa-mir-7-5p	MIMAT0000252	ARL15	54622	Sequencing	20371350	Unspecified
hsa-mir-7-5p	MIMAT0000252	MINDY2	54629	PAR-CLIP	22012620	Unspecified
hsa-mir-7-5p	MIMAT0000252	TMEM106B	54664	PAR-CLIP	24398324|23446348|21572407|20371350	Unspecified
hsa-mir-7-5p	MIMAT0000252	CRLS1	54675	Sequencing	20371350	Unspecified
hsa-mir-7-5p	MIMAT0000252	TET2	54790	Luciferase reporter assay	24120864	Unspecified
hsa-mir-7-5p	MIMAT0000252	UBE2R2	54926	Microarray	19073608	Unspecified
hsa-mir-7-5p	MIMAT0000252	DUSP23	54935	Microarray	19073608	Unspecified
hsa-mir-7-5p	MIMAT0000252	SLC35A5	55032	Microarray	19073608	Unspecified
hsa-mir-7-5p	MIMAT0000252	RBM23	55147	PAR-CLIP	20371350|26701625	Unspecified
hsa-mir-7-5p	MIMAT0000252	TMEM38B	55151	Microarray	17612493	Unspecified
hsa-mir-7-5p	MIMAT0000252	VPS13D	55187	Microarray	19073608	Unspecified
hsa-mir-7-5p	MIMAT0000252	GOLPH3L	55204	PAR-CLIP	20371350	Unspecified
hsa-mir-7-5p	MIMAT0000252	PHF10	55274	CLASH	23622248	Unspecified
hsa-mir-7-5p	MIMAT0000252	C5orf22	55322	Microarray	17612493	Unspecified
hsa-mir-7-5p	MIMAT0000252	LRRC59	55379	Microarray//PAR-CLIP	19073608|20371350	Unspecified
hsa-mir-7-5p	MIMAT0000252	YOD1	55432	PAR-CLIP	23592263|27292025	Unspecified
hsa-mir-7-5p	MIMAT0000252	KIF16B	55614	Microarray	17612493	Unspecified
hsa-mir-7-5p	MIMAT0000252	PACS1	55690	HITS-CLIP	23824327	Unspecified
hsa-mir-7-5p	MIMAT0000252	NDC1	55706	Microarray	19073608	Unspecified
hsa-mir-7-5p	MIMAT0000252	DNAJC11	55735	Sequencing	20371350	Unspecified
hsa-mir-7-5p	MIMAT0000252	AGK	55750	Microarray	19073608	Unspecified
hsa-mir-7-5p	MIMAT0000252	RNF114	55905	Microarray	19073608	Unspecified
hsa-mir-7-5p	MIMAT0000252	NXT2	55916	Microarray	19073608	Unspecified
hsa-mir-7-5p	MIMAT0000252	RCC2	55920	Microarray	17612493	Unspecified
hsa-mir-7-5p	MIMAT0000252	C20orf24	55969	PAR-CLIP	21572407|20371350	Unspecified
hsa-mir-7-5p	MIMAT0000252	PDGFC	56034	Microarray	17612493	Unspecified
hsa-mir-7-5p	MIMAT0000252	SERTAD4	56256	Microarray	17612493	Unspecified
hsa-mir-7-5p	MIMAT0000252	MEPCE	56257	Microarray	19073608	Unspecified
hsa-mir-7-5p	MIMAT0000252	BCCIP	56647	Microarray	19073608	Unspecified
hsa-mir-7-5p	MIMAT0000252	EIF5A2	56648	Microarray	17612493	Unspecified
hsa-mir-7-5p	MIMAT0000252	POLE4	56655	Microarray	19073608	Unspecified
hsa-mir-7-5p	MIMAT0000252	KCNK13	56659	Microarray	17612493	Unspecified
hsa-mir-7-5p	MIMAT0000252	JPH1	56704	Sequencing	20371350	Unspecified
hsa-mir-7-5p	MIMAT0000252	UBQLN4	56893	Microarray	17612493	Unspecified
hsa-mir-7-5p	MIMAT0000252	PMEPA1	56937	Microarray	19073608	Unspecified
hsa-mir-7-5p	MIMAT0000252	PRDM8	56978	Microarray	17612493	Unspecified
hsa-mir-7-5p	MIMAT0000252	PARP11	57097	Microarray	17612493	Unspecified
hsa-mir-7-5p	MIMAT0000252	NIPAL3	57185	PAR-CLIP	23446348|20371350|26701625	Unspecified
hsa-mir-7-5p	MIMAT0000252	MIF4GD	57409	Microarray	19073608	Unspecified
hsa-mir-7-5p	MIMAT0000252	REXO1	57455	PAR-CLIP	26701625	Unspecified
hsa-mir-7-5p	MIMAT0000252	KIAA1143	57456	PAR-CLIP	21572407|20371350	Unspecified
hsa-mir-7-5p	MIMAT0000252	GATAD2B	57459	PAR-CLIP	23592263	Unspecified
hsa-mir-7-5p	MIMAT0000252	PLEKHH1	57475	Microarray	19073608	Unspecified
hsa-mir-7-5p	MIMAT0000252	USP31	57478	Microarray	19073608	Unspecified
hsa-mir-7-5p	MIMAT0000252	NCEH1	57552	Microarray	19073608	Unspecified
hsa-mir-7-5p	MIMAT0000252	POGK	57645	PAR-CLIP	20371350	Unspecified
hsa-mir-7-5p	MIMAT0000252	GRAMD1A	57655	Microarray	19073608	Unspecified
hsa-mir-7-5p	MIMAT0000252	CTDSP1	58190	Microarray	19073608	Unspecified
hsa-mir-7-5p	MIMAT0000252	PLEKHB1	58473	Microarray	17612493	Unspecified
hsa-mir-7-5p	MIMAT0000252	CACNG7	59284	PAR-CLIP	20371350	Unspecified
hsa-mir-7-5p	MIMAT0000252	SAMSN1	64092	Microarray	17612493	Unspecified
hsa-mir-7-5p	MIMAT0000252	DUS1L	64118	Microarray	19073608	Unspecified
hsa-mir-7-5p	MIMAT0000252	RBSN	64145	Microarray	17612493	Unspecified
hsa-mir-7-5p	MIMAT0000252	NSD1	64324	PAR-CLIP	24398324	Unspecified
hsa-mir-7-5p	MIMAT0000252	ZNF106	64397	PAR-CLIP	24398324|20371350	Unspecified
hsa-mir-7-5p	MIMAT0000252	MPP5	64398	Sequencing	20371350	Unspecified
hsa-mir-7-5p	MIMAT0000252	CRTC3	64784	Microarray	19073608	Unspecified
hsa-mir-7-5p	MIMAT0000252	FNDC4	64838	Sequencing	20371350	Unspecified
hsa-mir-7-5p	MIMAT0000252	MARCKSL1	65108	Microarray	19073608	Unspecified
hsa-mir-7-5p	MIMAT0000252	UBE2Z	65264	HITS-CLIP	23313552	Unspecified
hsa-mir-7-5p	MIMAT0000252	TRIR	79002	PAR-CLIP	26701625	Unspecified
hsa-mir-7-5p	MIMAT0000252	ZNF655	79027	Microarray	19073608	Unspecified
hsa-mir-7-5p	MIMAT0000252	TSEN34	79042	Microarray	19073608	Unspecified
hsa-mir-7-5p	MIMAT0000252	ATG9A	79065	PAR-CLIP	24398324|21572407|20371350	Unspecified
hsa-mir-7-5p	MIMAT0000252	SLC25A23	79085	PAR-CLIP	26701625	Unspecified
hsa-mir-7-5p	MIMAT0000252	TMUB2	79089	Sequencing	20371350	Unspecified
hsa-mir-7-5p	MIMAT0000252	EFHD2	79180	Microarray//PAR-CLIP	19073608|20371350	Unspecified
hsa-mir-7-5p	MIMAT0000252	TMEM43	79188	Microarray	19073608	Unspecified
hsa-mir-7-5p	MIMAT0000252	ZNF557	79230	PAR-CLIP	20371350	Unspecified
hsa-mir-7-5p	MIMAT0000252	FYCO1	79443	PAR-CLIP	21572407	Unspecified
hsa-mir-7-5p	MIMAT0000252	SLC52A2	79581	Microarray	19073608	Unspecified
hsa-mir-7-5p	MIMAT0000252	RNF128	79589	Microarray	17612493	Unspecified
hsa-mir-7-5p	MIMAT0000252	RHBDF2	79651	Microarray	19073608	Unspecified
hsa-mir-7-5p	MIMAT0000252	HECTD3	79654	Microarray	19073608	Unspecified
hsa-mir-7-5p	MIMAT0000252	ALG9	79796	PAR-CLIP	23592263	Unspecified
hsa-mir-7-5p	MIMAT0000252	HPS6	79803	Microarray	19073608	Unspecified
hsa-mir-7-5p	MIMAT0000252	DOCK5	80005	Microarray	17612493	Unspecified
hsa-mir-7-5p	MIMAT0000252	NRSN2	80023	Sequencing	20371350	Unspecified
hsa-mir-7-5p	MIMAT0000252	SEMA6D	80031	PAR-CLIP	20371350	Unspecified
hsa-mir-7-5p	MIMAT0000252	ATF7IP2	80063	Microarray	17612493	Unspecified
hsa-mir-7-5p	MIMAT0000252	DCAF17	80067	Microarray	19073608	Unspecified
hsa-mir-7-5p	MIMAT0000252	TMEM134	80194	Microarray	19073608	Unspecified
hsa-mir-7-5p	MIMAT0000252	CHD9	80205	Microarray	17612493	Unspecified
hsa-mir-7-5p	MIMAT0000252	OPA3	80207	PAR-CLIP	20371350	Unspecified
hsa-mir-7-5p	MIMAT0000252	DNAJC5	80331	Microarray	19073608	Unspecified
hsa-mir-7-5p	MIMAT0000252	ZNF436	80818	Sequencing	20371350	Unspecified
hsa-mir-7-5p	MIMAT0000252	SETD7	80854	PAR-CLIP	26701625	Unspecified
hsa-mir-7-5p	MIMAT0000252	COLEC12	81035	Sequencing	20371350	Unspecified
hsa-mir-7-5p	MIMAT0000252	C1orf21	81563	Microarray	17612493	Unspecified
hsa-mir-7-5p	MIMAT0000252	TRIM8	81603	Microarray	19073608	Unspecified
hsa-mir-7-5p	MIMAT0000252	TSC22D4	81628	Sequencing	20371350	Unspecified
hsa-mir-7-5p	MIMAT0000252	GLT8D2	83468	Microarray	17612493	Unspecified
hsa-mir-7-5p	MIMAT0000252	BCL2L12	83596	PAR-CLIP	20371350	Unspecified
hsa-mir-7-5p	MIMAT0000252	C19orf12	83636	Sequencing	20371350	Unspecified
hsa-mir-7-5p	MIMAT0000252	ARMC10	83787	Microarray//PAR-CLIP	19073608|20371350	Unspecified
hsa-mir-7-5p	MIMAT0000252	TM2D2	83877	PAR-CLIP	20371350	Unspecified
hsa-mir-7-5p	MIMAT0000252	STK40	83931	Sequencing	20371350	Unspecified
hsa-mir-7-5p	MIMAT0000252	CHCHD5	84269	HITS-CLIP	23824327	Unspecified
hsa-mir-7-5p	MIMAT0000252	LLPH	84298	PAR-CLIP	20371350	Unspecified
hsa-mir-7-5p	MIMAT0000252	DDI2	84301	CLASH	23622248	Unspecified
hsa-mir-7-5p	MIMAT0000252	MFSD14B	84641	Microarray//PAR-CLIP	19073608|21572407|20371350|26701625	Unspecified
hsa-mir-7-5p	MIMAT0000252	MFSD9	84804	PAR-CLIP	20371350	Unspecified
hsa-mir-7-5p	MIMAT0000252	LMNB2	84823	PAR-CLIP	26701625	Unspecified
hsa-mir-7-5p	MIMAT0000252	RIOX2	84864	Microarray	17612493	Unspecified
hsa-mir-7-5p	MIMAT0000252	ADO	84890	Microarray	19073608	Unspecified
hsa-mir-7-5p	MIMAT0000252	FAM136A	84908	PAR-CLIP	23592263	Unspecified
hsa-mir-7-5p	MIMAT0000252	CORO6	84940	Microarray	19073608	Unspecified
hsa-mir-7-5p	MIMAT0000252	MFSD5	84975	Microarray	19073608	Unspecified
hsa-mir-7-5p	MIMAT0000252	RBM17	84991	CLASH	23622248	Unspecified
hsa-mir-7-5p	MIMAT0000252	KRTAP4-2	85291	Microarray	17612493	Unspecified
hsa-mir-7-5p	MIMAT0000252	MICALL1	85377	Microarray	19073608	Unspecified
hsa-mir-7-5p	MIMAT0000252	ZIC5	85416	PAR-CLIP	23592263	Unspecified
hsa-mir-7-5p	MIMAT0000252	CCDC65	85478	Microarray	17612493	Unspecified
hsa-mir-7-5p	MIMAT0000252	NAV1	89796	CLASH	23622248	Unspecified
hsa-mir-7-5p	MIMAT0000252	RSPRY1	89970	Microarray	19073608	Unspecified
hsa-mir-7-5p	MIMAT0000252	ZNF625	90589	Microarray	17612493	Unspecified
hsa-mir-7-5p	MIMAT0000252	TRIM47	91107	Microarray	19073608	Unspecified
hsa-mir-7-5p	MIMAT0000252	PCED1B	91523	Microarray	19073608	Unspecified
hsa-mir-7-5p	MIMAT0000252	RPS19BP1	91582	Microarray	19073608	Unspecified
hsa-mir-7-5p	MIMAT0000252	SLFN11	91607	PAR-CLIP	20371350	Unspecified
hsa-mir-7-5p	MIMAT0000252	SNX29	92017	CLASH	23622248	Unspecified
hsa-mir-7-5p	MIMAT0000252	TIMM50	92609	Microarray	19073608	Unspecified
hsa-mir-7-5p	MIMAT0000252	FAM114A1	92689	PAR-CLIP	20371350	Unspecified
hsa-mir-7-5p	MIMAT0000252	PRDM6	93166	PAR-CLIP	20371350	Unspecified
hsa-mir-7-5p	MIMAT0000252	IGSF8	93185	Microarray//PAR-CLIP	17612493|27292025	Unspecified
hsa-mir-7-5p	MIMAT0000252	ZFAND4	93550	Microarray	17612493	Unspecified
hsa-mir-7-5p	MIMAT0000252	TJAP1	93643	PAR-CLIP	24398324	Unspecified
hsa-mir-7-5p	MIMAT0000252	ERI2	112479	Sequencing	20371350	Unspecified
hsa-mir-7-5p	MIMAT0000252	NACC1	112939	PAR-CLIP	23592263	Unspecified
hsa-mir-7-5p	MIMAT0000252	TEX261	113419	PAR-CLIP	26701625	Unspecified
hsa-mir-7-5p	MIMAT0000252	OSBPL8	114882	Sequencing	20371350	Unspecified
hsa-mir-7-5p	MIMAT0000252	OSBPL11	114885	Microarray	17612493	Unspecified
hsa-mir-7-5p	MIMAT0000252	MAS1L	116511	Microarray	17612493	Unspecified
hsa-mir-7-5p	MIMAT0000252	RFFL	117584	Microarray	19073608	Unspecified
hsa-mir-7-5p	MIMAT0000252	SP7	121340	Microarray	17612493	Unspecified
hsa-mir-7-5p	MIMAT0000252	ACOT4	122970	Microarray	17612493	Unspecified
hsa-mir-7-5p	MIMAT0000252	CANT1	124583	Microarray	19073608	Unspecified
hsa-mir-7-5p	MIMAT0000252	LSM12	124801	PAR-CLIP	20371350	Unspecified
hsa-mir-7-5p	MIMAT0000252	MRPL10	124995	Microarray	19073608	Unspecified
hsa-mir-7-5p	MIMAT0000252	TANGO2	128989	PAR-CLIP	22012620	Unspecified
hsa-mir-7-5p	MIMAT0000252	EMID1	129080	PAR-CLIP	23592263	Unspecified
hsa-mir-7-5p	MIMAT0000252	TAF8	129685	PAR-CLIP	20371350	Unspecified
hsa-mir-7-5p	MIMAT0000252	ENPP6	133121	PAR-CLIP	22012620	Unspecified
hsa-mir-7-5p	MIMAT0000252	MPLKIP	136647	PAR-CLIP	23592263	Unspecified
hsa-mir-7-5p	MIMAT0000252	UBXN2B	137886	PAR-CLIP	20371350	Unspecified
hsa-mir-7-5p	MIMAT0000252	RNF183	138065	Immunofluorescence//Immunohistochemistry//Luciferase reporter assay//qRT-PCR//Western blot	26818663	Unspecified
hsa-mir-7-5p	MIMAT0000252	SPTY2D1	144108	PAR-CLIP	20371350|26701625	Unspecified
hsa-mir-7-5p	MIMAT0000252	KRT80	144501	Microarray	19073608	Unspecified
hsa-mir-7-5p	MIMAT0000252	ZNF555	148254	Microarray	17612493	Unspecified
hsa-mir-7-5p	MIMAT0000252	COMMD7	149951	Microarray	19073608	Unspecified
hsa-mir-7-5p	MIMAT0000252	DUSP18	150290	HITS-CLIP	27418678	Unspecified
hsa-mir-7-5p	MIMAT0000252	BTLA	151888	PAR-CLIP	23446348|22012620|21572407|20371350	Unspecified
hsa-mir-7-5p	MIMAT0000252	RNF38	152006	Sequencing	20371350	Unspecified
hsa-mir-7-5p	MIMAT0000252	C8orf37	157657	PAR-CLIP	20371350	Unspecified
hsa-mir-7-5p	MIMAT0000252	SLC35G1	159371	PAR-CLIP	20371350	Unspecified
hsa-mir-7-5p	MIMAT0000252	SDE2	163859	PAR-CLIP	24398324|21572407|20371350|26701625	Unspecified
hsa-mir-7-5p	MIMAT0000252	SPTSSB	165679	PAR-CLIP	24398324	Unspecified
hsa-mir-7-5p	MIMAT0000252	ADAMTS17	170691	Microarray	17612493	Unspecified
hsa-mir-7-5p	MIMAT0000252	ASXL1	171023	PAR-CLIP	23592263	Unspecified
hsa-mir-7-5p	MIMAT0000252	FAM9C	171484	HITS-CLIP	19536157	Unspecified
hsa-mir-7-5p	MIMAT0000252	LDHD	197257	PAR-CLIP	20371350	Unspecified
hsa-mir-7-5p	MIMAT0000252	CASP16P	197350	PAR-CLIP	22012620|20371350	Unspecified
hsa-mir-7-5p	MIMAT0000252	ALG14	199857	PAR-CLIP	20371350	Unspecified
hsa-mir-7-5p	MIMAT0000252	SLC39A11	201266	Microarray	17612493	Unspecified
hsa-mir-7-5p	MIMAT0000252	HTRA4	203100	Microarray	17612493	Unspecified
hsa-mir-7-5p	MIMAT0000252	CYB561A3	220002	Microarray	19073608	Unspecified
hsa-mir-7-5p	MIMAT0000252	CPNE2	221184	Microarray	17612493|19073608	Unspecified
hsa-mir-7-5p	MIMAT0000252	UNC5CL	222643	PAR-CLIP	27292025	Unspecified
hsa-mir-7-5p	MIMAT0000252	ANKRD31	256006	Microarray	17612493	Unspecified
hsa-mir-7-5p	MIMAT0000252	BCL9L	283149	Microarray	19073608	Unspecified
hsa-mir-7-5p	MIMAT0000252	CHAMP1	283489	Microarray	19073608	Unspecified
hsa-mir-7-5p	MIMAT0000252	C17orf78	284099	Microarray	17612493	Unspecified
hsa-mir-7-5p	MIMAT0000252	FAM126B	285172	Sequencing	20371350	Unspecified
hsa-mir-7-5p	MIMAT0000252	C3orf38	285237	CLASH	23622248	Unspecified
hsa-mir-7-5p	MIMAT0000252	PRRT3	285368	Microarray	19073608	Unspecified
hsa-mir-7-5p	MIMAT0000252	CAGE1	285782	Microarray	17612493	Unspecified
hsa-mir-7-5p	MIMAT0000252	POTED	317754	PAR-CLIP	20371350	Unspecified
hsa-mir-7-5p	MIMAT0000252	KRTAP11-1	337880	Microarray	17612493	Unspecified
hsa-mir-7-5p	MIMAT0000252	IFNE	338376	Microarray	19073608	Unspecified
hsa-mir-7-5p	MIMAT0000252	CLEC4G	339390	Microarray	17612493	Unspecified
hsa-mir-7-5p	MIMAT0000252	GLDN	342035	Microarray	17612493	Unspecified
hsa-mir-7-5p	MIMAT0000252	KIF24	347240	Microarray	19073608	Unspecified
hsa-mir-7-5p	MIMAT0000252	LCE1B	353132	PAR-CLIP	20371350	Unspecified
hsa-mir-7-5p	MIMAT0000252	LCE1E	353135	Microarray	17612493	Unspecified
hsa-mir-7-5p	MIMAT0000252	NCR3LG1	374383	PAR-CLIP	23592263	Unspecified
hsa-mir-7-5p	MIMAT0000252	ANKRD36	375248	PAR-CLIP	20371350	Unspecified
hsa-mir-7-5p	MIMAT0000252	PTAR1	375743	Microarray	17612493	Unspecified
hsa-mir-7-5p	MIMAT0000252	PNPLA7	375775	PAR-CLIP	27292025	Unspecified
hsa-mir-7-5p	MIMAT0000252	KMT5A	387893	Luciferase reporter assay//Microarray//Western blot	19073608|23720754	Unspecified
hsa-mir-7-5p	MIMAT0000252	TMEM81	388730	Microarray	17612493	Unspecified
hsa-mir-7-5p	MIMAT0000252	ZNF805	390980	Sequencing	20371350	Unspecified
hsa-mir-7-5p	MIMAT0000252	C10orf105	414152	Microarray	17612493	Unspecified
hsa-mir-7-5p	MIMAT0000252	TMEM236	653567	PAR-CLIP	20371350	Unspecified
hsa-mir-7-5p	MIMAT0000252	RHOXF2B	727940	PAR-CLIP	23592263	Unspecified
hsa-mir-7-5p	MIMAT0000252	SIGLEC14	100049587	PAR-CLIP	20371350	Unspecified
hsa-mir-7-5p	MIMAT0000252	KRTAP4-7	100132476	Microarray	19073608	Unspecified
hsa-mir-7-5p	MIMAT0000252	SMIM9	100132963	PAR-CLIP	20371350	Unspecified
hsa-mir-10a-5p	MIMAT0000253	ABCB7	22	CLASH	23622248	Unspecified
hsa-mir-10a-5p	MIMAT0000253	ACAA1	30	CLASH	23622248	Unspecified
hsa-mir-10a-5p	MIMAT0000253	ACTG1	71	CLASH//GFP reporter assay//Microarray//qRT-PCR//Western blot	23622248|22815788|28383561	Unspecified
hsa-mir-10a-5p	MIMAT0000253	ACVR2A	92	PAR-CLIP//Sequencing	20371350	Unspecified
hsa-mir-10a-5p	MIMAT0000253	ADCY9	115	CLASH	23622248	Unspecified
hsa-mir-10a-5p	MIMAT0000253	AGER	177	CLASH	23622248	Unspecified
hsa-mir-10a-5p	MIMAT0000253	AHCY	191	HITS-CLIP	23313552	Unspecified
hsa-mir-10a-5p	MIMAT0000253	AMPD1	270	CLASH	23622248	Unspecified
hsa-mir-10a-5p	MIMAT0000253	AMPD2	271	CLASH	23622248	Unspecified
hsa-mir-10a-5p	MIMAT0000253	SLC25A5	292	CLASH	23622248	Unspecified
hsa-mir-10a-5p	MIMAT0000253	XIAP	331	HITS-CLIP	23313552	Unspecified
hsa-mir-10a-5p	MIMAT0000253	BIRC5	332	Sequencing	20371350	Unspecified
hsa-mir-10a-5p	MIMAT0000253	APOC3	345	HITS-CLIP	23313552	Unspecified
hsa-mir-10a-5p	MIMAT0000253	APRT	353	CLASH	23622248	Unspecified
hsa-mir-10a-5p	MIMAT0000253	ARF3	377	CLASH	23622248	Unspecified
hsa-mir-10a-5p	MIMAT0000253	ATIC	471	PAR-CLIP	27292025	Unspecified
hsa-mir-10a-5p	MIMAT0000253	ATP1A2	477	CLASH	23622248	Unspecified
hsa-mir-10a-5p	MIMAT0000253	ATP5F1	515	CLASH	23622248	Unspecified
hsa-mir-10a-5p	MIMAT0000253	AXL	558	HITS-CLIP	21572407	Unspecified
hsa-mir-10a-5p	MIMAT0000253	BCL6	604	Luciferase reporter assay//Western blot	26590574	Unspecified
hsa-mir-10a-5p	MIMAT0000253	BCR	613	CLASH	23622248	Unspecified
hsa-mir-10a-5p	MIMAT0000253	BDNF	627	Luciferase reporter assay//qRT-PCR	28112253	Unspecified
hsa-mir-10a-5p	MIMAT0000253	C5	727	CLASH	23622248	Unspecified
hsa-mir-10a-5p	MIMAT0000253	CCNG1	900	HITS-CLIP	23824327	Unspecified
hsa-mir-10a-5p	MIMAT0000253	CD3D	915	PAR-CLIP	27292025	Unspecified
hsa-mir-10a-5p	MIMAT0000253	CD59	966	CLASH	23622248	Unspecified
hsa-mir-10a-5p	MIMAT0000253	CDC6	990	HITS-CLIP	21572407	Unspecified
hsa-mir-10a-5p	MIMAT0000253	CDK8	1024	CLASH	23622248	Unspecified
hsa-mir-10a-5p	MIMAT0000253	CHRNA5	1138	CLASH	23622248	Unspecified
hsa-mir-10a-5p	MIMAT0000253	COL4A2	1284	CLASH	23622248	Unspecified
hsa-mir-10a-5p	MIMAT0000253	COL4A3	1285	CLASH	23622248	Unspecified
hsa-mir-10a-5p	MIMAT0000253	COL6A2	1292	CLASH	23622248	Unspecified
hsa-mir-10a-5p	MIMAT0000253	COPA	1314	CLASH	23622248	Unspecified
hsa-mir-10a-5p	MIMAT0000253	COX7B	1349	CLASH	23622248	Unspecified
hsa-mir-10a-5p	MIMAT0000253	CRK	1398	Sequencing	20371350	Unspecified
hsa-mir-10a-5p	MIMAT0000253	CRY2	1408	HITS-CLIP	19536157	Unspecified
hsa-mir-10a-5p	MIMAT0000253	CSNK2A1	1457	CLASH//PAR-CLIP	23622248|22012620	Unspecified
hsa-mir-10a-5p	MIMAT0000253	CTNND1	1500	CLASH	23622248	Unspecified
hsa-mir-10a-5p	MIMAT0000253	CYP8B1	1582	CLASH	23622248	Unspecified
hsa-mir-10a-5p	MIMAT0000253	DLG4	1742	CLASH	23622248	Unspecified
hsa-mir-10a-5p	MIMAT0000253	DPYSL2	1808	CLASH	23622248	Unspecified
hsa-mir-10a-5p	MIMAT0000253	SLC26A2	1836	CLASH	23622248	Unspecified
hsa-mir-10a-5p	MIMAT0000253	DUSP3	1845	Sequencing	20371350	Unspecified
hsa-mir-10a-5p	MIMAT0000253	DVL1	1855	CLASH	23622248	Unspecified
hsa-mir-10a-5p	MIMAT0000253	DVL3	1857	PAR-CLIP	23446348	Unspecified
hsa-mir-10a-5p	MIMAT0000253	E2F1	1869	CLASH	23622248	Unspecified
hsa-mir-10a-5p	MIMAT0000253	EEF2	1938	CLASH	23622248	Unspecified
hsa-mir-10a-5p	MIMAT0000253	EPB41L2	2037	CLASH	23622248	Unspecified
hsa-mir-10a-5p	MIMAT0000253	EPHA4	2043	CLASH//GFP reporter assay//Immunohistochemistry//qRT-PCR//Western blot	22996586|23622248	Unspecified
hsa-mir-10a-5p	MIMAT0000253	CLN8	2055	HITS-CLIP	23313552	Unspecified
hsa-mir-10a-5p	MIMAT0000253	ETS1	2113	CLASH	23622248	Unspecified
hsa-mir-10a-5p	MIMAT0000253	EXTL3	2137	CLASH	23622248	Unspecified
hsa-mir-10a-5p	MIMAT0000253	FASN	2194	CLASH	23622248	Unspecified
hsa-mir-10a-5p	MIMAT0000253	FAT2	2196	CLASH	23622248	Unspecified
hsa-mir-10a-5p	MIMAT0000253	FGFR1	2260	CLASH	23622248	Unspecified
hsa-mir-10a-5p	MIMAT0000253	FHL2	2274	PAR-CLIP	23446348|21572407	Unspecified
hsa-mir-10a-5p	MIMAT0000253	FUS	2521	CLASH	23622248	Unspecified
hsa-mir-10a-5p	MIMAT0000253	FUT1	2523	HITS-CLIP//PAR-CLIP	21572407|23824327|23706177|27292025|27418678	Unspecified
hsa-mir-10a-5p	MIMAT0000253	FZD2	2535	HITS-CLIP	23313552	Unspecified
hsa-mir-10a-5p	MIMAT0000253	GALNT1	2589	CLASH	23622248	Unspecified
hsa-mir-10a-5p	MIMAT0000253	NIPSNAP2	2631	CLASH	23622248	Unspecified
hsa-mir-10a-5p	MIMAT0000253	GNAL	2774	CLASH	23622248	Unspecified
hsa-mir-10a-5p	MIMAT0000253	GP1BA	2811	Luciferase reporter assay//qRT-PCR	27834869	Unspecified
hsa-mir-10a-5p	MIMAT0000253	MLNR	2862	CLASH	23622248	Unspecified
hsa-mir-10a-5p	MIMAT0000253	GRK6	2870	PAR-CLIP	22291592	Unspecified
hsa-mir-10a-5p	MIMAT0000253	MKNK2	2872	PAR-CLIP	23592263	Unspecified
hsa-mir-10a-5p	MIMAT0000253	GSR	2936	HITS-CLIP	23824327	Unspecified
hsa-mir-10a-5p	MIMAT0000253	GSS	2937	PAR-CLIP	22012620	Unspecified
hsa-mir-10a-5p	MIMAT0000253	GTF3C2	2976	CLASH	23622248	Unspecified
hsa-mir-10a-5p	MIMAT0000253	H3F3B	3021	PAR-CLIP	23592263|23446348|21572407|20371350	Unspecified
hsa-mir-10a-5p	MIMAT0000253	HK1	3098	CLASH	23622248	Unspecified
hsa-mir-10a-5p	MIMAT0000253	HLA-E	3133	HITS-CLIP	23824327	Unspecified
hsa-mir-10a-5p	MIMAT0000253	HMGN2	3151	PAR-CLIP	22012620|26701625	Unspecified
hsa-mir-10a-5p	MIMAT0000253	HNRNPF	3185	CLASH	23622248	Unspecified
hsa-mir-10a-5p	MIMAT0000253	HOXA1	3198	Luciferase reporter assay//qRT-PCR//Reporter assay//Western blot	16549775|24498243	Unspecified
hsa-mir-10a-5p	MIMAT0000253	HOXA3	3200	CLASH	23622248	Unspecified
hsa-mir-10a-5p	MIMAT0000253	HOXB3	3213	PAR-CLIP//Sequencing	20371350|23446348|21572407	Unspecified
hsa-mir-10a-5p	MIMAT0000253	HOXD13	3239	CLASH	23622248	Unspecified
hsa-mir-10a-5p	MIMAT0000253	HSPA1B	3304	CLASH	23622248	Unspecified
hsa-mir-10a-5p	MIMAT0000253	HSPA4	3308	CLASH	23622248	Unspecified
hsa-mir-10a-5p	MIMAT0000253	HSPA8	3312	CLASH	23622248	Unspecified
hsa-mir-10a-5p	MIMAT0000253	HSP90AA1	3320	CLASH	23622248	Unspecified
hsa-mir-10a-5p	MIMAT0000253	DNAJB1	3337	CLASH	23622248	Unspecified
hsa-mir-10a-5p	MIMAT0000253	ID4	3400	PAR-CLIP	23446348|22012620|20371350	Unspecified
hsa-mir-10a-5p	MIMAT0000253	IGSF1	3547	CLASH	23622248	Unspecified
hsa-mir-10a-5p	MIMAT0000253	IL12A	3592	ELISA//qRT-PCR	25281418	Unspecified
hsa-mir-10a-5p	MIMAT0000253	STT3A	3703	CLASH	23622248	Unspecified
hsa-mir-10a-5p	MIMAT0000253	LAMC1	3915	CLASH	23622248	Unspecified
hsa-mir-10a-5p	MIMAT0000253	LRP3	4037	CLASH	23622248	Unspecified
hsa-mir-10a-5p	MIMAT0000253	LSS	4047	CLASH	23622248	Unspecified
hsa-mir-10a-5p	MIMAT0000253	MARS	4141	CLASH	23622248	Unspecified
hsa-mir-10a-5p	MIMAT0000253	MBD1	4152	CLASH	23622248	Unspecified
hsa-mir-10a-5p	MIMAT0000253	MMP14	4323	GFP reporter assay//qRT-PCR//Western blot	28383561	Unspecified
hsa-mir-10a-5p	MIMAT0000253	MTR	4548	CLASH	23622248	Unspecified
hsa-mir-10a-5p	MIMAT0000253	PPP1R12A	4659	CLASH	23622248	Unspecified
hsa-mir-10a-5p	MIMAT0000253	NAP1L1	4673	CLASH	23622248	Unspecified
hsa-mir-10a-5p	MIMAT0000253	NDUFB5	4711	PAR-CLIP	21572407	Unspecified
hsa-mir-10a-5p	MIMAT0000253	NDUFB6	4712	Sequencing	20371350	Unspecified
hsa-mir-10a-5p	MIMAT0000253	NF2	4771	CLASH	23622248	Unspecified
hsa-mir-10a-5p	MIMAT0000253	NOP2	4839	CLASH	23622248	Unspecified
hsa-mir-10a-5p	MIMAT0000253	NPTX1	4884	CLASH	23622248	Unspecified
hsa-mir-10a-5p	MIMAT0000253	SLC11A2	4891	HITS-CLIP	23824327	Unspecified
hsa-mir-10a-5p	MIMAT0000253	OAZ1	4946	CLASH	23622248	Unspecified
hsa-mir-10a-5p	MIMAT0000253	OCRL	4952	CLASH	23622248	Unspecified
hsa-mir-10a-5p	MIMAT0000253	ORC1	4998	HITS-CLIP//PAR-CLIP	21572407|23313552	Unspecified
hsa-mir-10a-5p	MIMAT0000253	PABPC3	5042	CLASH	23622248	Unspecified
hsa-mir-10a-5p	MIMAT0000253	PAFAH1B1	5048	PAR-CLIP	23446348	Unspecified
hsa-mir-10a-5p	MIMAT0000253	SERPINE1	5054	ELISA//Luciferase reporter assay//qRT-PCR//Western blot	25554417	Unspecified
hsa-mir-10a-5p	MIMAT0000253	PDK3	5165	HITS-CLIP	21572407	Unspecified
hsa-mir-10a-5p	MIMAT0000253	PDPK1	5170	Sequencing	20371350	Unspecified
hsa-mir-10a-5p	MIMAT0000253	PFAS	5198	CLASH	23622248	Unspecified
hsa-mir-10a-5p	MIMAT0000253	PIK3CG	5294	Luciferase reporter assay//qRT-PCR//Western blot	24522205	Unspecified
hsa-mir-10a-5p	MIMAT0000253	PLA2G4A	5321	CLASH	23622248	Unspecified
hsa-mir-10a-5p	MIMAT0000253	PLSCR1	5359	CLASH	23622248	Unspecified
hsa-mir-10a-5p	MIMAT0000253	POLR2A	5430	CLASH	23622248	Unspecified
hsa-mir-10a-5p	MIMAT0000253	POLR2H	5437	CLASH	23622248	Unspecified
hsa-mir-10a-5p	MIMAT0000253	POU2F2	5452	HITS-CLIP	23824327	Unspecified
hsa-mir-10a-5p	MIMAT0000253	MED1	5469	CLASH	23622248	Unspecified
hsa-mir-10a-5p	MIMAT0000253	PPM1G	5496	CLASH	23622248	Unspecified
hsa-mir-10a-5p	MIMAT0000253	MAPK8	5599	Sequencing	20371350	Unspecified
hsa-mir-10a-5p	MIMAT0000253	RELN	5649	CLASH	23622248	Unspecified
hsa-mir-10a-5p	MIMAT0000253	PSMB1	5689	CLASH	23622248	Unspecified
hsa-mir-10a-5p	MIMAT0000253	PSMD13	5719	CLASH	23622248	Unspecified
hsa-mir-10a-5p	MIMAT0000253	PTEN	5728	Luciferase reporter assay//Western blot	24100613|26317552	Unspecified
hsa-mir-10a-5p	MIMAT0000253	PTPRG	5793	CLASH	23622248	Unspecified
hsa-mir-10a-5p	MIMAT0000253	PYGL	5836	CLASH	23622248	Unspecified
hsa-mir-10a-5p	MIMAT0000253	RAP2A	5911	Microarray//qRT-PCR	22815788	Unspecified
hsa-mir-10a-5p	MIMAT0000253	RNF2	6045	HITS-CLIP	23824327	Unspecified
hsa-mir-10a-5p	MIMAT0000253	RORA	6095	PAR-CLIP	21572407|20371350	Unspecified
hsa-mir-10a-5p	MIMAT0000253	RPL15	6138	CLASH	23622248	Unspecified
hsa-mir-10a-5p	MIMAT0000253	RPS9	6203	CLASH	23622248	Unspecified
hsa-mir-10a-5p	MIMAT0000253	RPS15A	6210	PAR-CLIP	21572407	Unspecified
hsa-mir-10a-5p	MIMAT0000253	RPS29	6235	CLASH	23622248	Unspecified
hsa-mir-10a-5p	MIMAT0000253	SCD	6319	CLASH	23622248	Unspecified
hsa-mir-10a-5p	MIMAT0000253	SFPQ	6421	CLASH	23622248	Unspecified
hsa-mir-10a-5p	MIMAT0000253	SFRP1	6422	PAR-CLIP	22100165	Unspecified
hsa-mir-10a-5p	MIMAT0000253	SRSF1	6426	Luciferase reporter assay	21118818	Unspecified
hsa-mir-10a-5p	MIMAT0000253	TRA2B	6434	HITS-CLIP//Luciferase reporter assay	21118818|21572407	Unspecified
hsa-mir-10a-5p	MIMAT0000253	SHBG	6462	CLASH	23622248	Unspecified
hsa-mir-10a-5p	MIMAT0000253	SLC2A3	6515	CLASH	23622248	Unspecified
hsa-mir-10a-5p	MIMAT0000253	SLC3A2	6520	CLASH	23622248	Unspecified
hsa-mir-10a-5p	MIMAT0000253	SLC5A5	6528	HITS-CLIP	23313552	Unspecified
hsa-mir-10a-5p	MIMAT0000253	SNTB2	6645	CLASH	23622248	Unspecified
hsa-mir-10a-5p	MIMAT0000253	SON	6651	PAR-CLIP	23446348|21572407|20371350	Unspecified
hsa-mir-10a-5p	MIMAT0000253	SORD	6652	CLASH	23622248	Unspecified
hsa-mir-10a-5p	MIMAT0000253	SPARC	6678	CLASH	23622248	Unspecified
hsa-mir-10a-5p	MIMAT0000253	SREBF1	6720	CLASH	23622248	Unspecified
hsa-mir-10a-5p	MIMAT0000253	SRP19	6728	PAR-CLIP	27292025	Unspecified
hsa-mir-10a-5p	MIMAT0000253	SUPT6H	6830	CLASH	23622248	Unspecified
hsa-mir-10a-5p	MIMAT0000253	MAP3K7	6885	Luciferase reporter assay//Microarray//qRT-PCR//Reporter assay//Western blot	20624982	Unspecified
hsa-mir-10a-5p	MIMAT0000253	TCF15	6939	HITS-CLIP	23824327	Unspecified
hsa-mir-10a-5p	MIMAT0000253	PRDX2	7001	CLASH	23622248	Unspecified
hsa-mir-10a-5p	MIMAT0000253	TFAP2C	7022	PAR-CLIP//Sequencing	20371350|21572407	Unspecified
hsa-mir-10a-5p	MIMAT0000253	TFPI	7035	PAR-CLIP	23446348	Unspecified
hsa-mir-10a-5p	MIMAT0000253	TGFB3	7043	CLASH	23622248	Unspecified
hsa-mir-10a-5p	MIMAT0000253	TIAM1	7074	Microarray//qRT-PCR	22815788	Unspecified
hsa-mir-10a-5p	MIMAT0000253	TLE3	7090	Sequencing	20371350	Unspecified
hsa-mir-10a-5p	MIMAT0000253	TPI1	7167	CLASH	23622248	Unspecified
hsa-mir-10a-5p	MIMAT0000253	TPM4	7171	HITS-CLIP//PAR-CLIP	20371350|21572407	Unspecified
hsa-mir-10a-5p	MIMAT0000253	NR2C2	7182	PAR-CLIP	23446348|21572407|20371350	Unspecified
hsa-mir-10a-5p	MIMAT0000253	UBE2D2	7322	CLASH	23622248	Unspecified
hsa-mir-10a-5p	MIMAT0000253	UBTF	7343	CLASH	23622248	Unspecified
hsa-mir-10a-5p	MIMAT0000253	UGDH	7358	PAR-CLIP	22012620	Unspecified
hsa-mir-10a-5p	MIMAT0000253	USF2	7392	Luciferase reporter assay//qRT-PCR//Western blot	19074828	Unspecified
hsa-mir-10a-5p	MIMAT0000253	VDAC1	7416	CLASH	23622248	Unspecified
hsa-mir-10a-5p	MIMAT0000253	EIF4H	7458	CLASH	23622248	Unspecified
hsa-mir-10a-5p	MIMAT0000253	WEE1	7465	Sequencing	20371350	Unspecified
hsa-mir-10a-5p	MIMAT0000253	YES1	7525	Sequencing	20371350	Unspecified
hsa-mir-10a-5p	MIMAT0000253	ZNF708	7562	HITS-CLIP	23313552	Unspecified
hsa-mir-10a-5p	MIMAT0000253	ZFAND5	7763	Microarray//qRT-PCR	22815788	Unspecified
hsa-mir-10a-5p	MIMAT0000253	ZNF223	7766	PAR-CLIP	21572407|20371350	Unspecified
hsa-mir-10a-5p	MIMAT0000253	TUBA1A	7846	CLASH	23622248	Unspecified
hsa-mir-10a-5p	MIMAT0000253	TAF15	8148	CLASH	23622248	Unspecified
hsa-mir-10a-5p	MIMAT0000253	SYMPK	8189	CLASH	23622248	Unspecified
hsa-mir-10a-5p	MIMAT0000253	CHAF1B	8208	HITS-CLIP	23824327	Unspecified
hsa-mir-10a-5p	MIMAT0000253	USP11	8237	CLASH	23622248	Unspecified
hsa-mir-10a-5p	MIMAT0000253	USP9X	8239	PAR-CLIP	23446348|21572407|27292025	Unspecified
hsa-mir-10a-5p	MIMAT0000253	CUL3	8452	CLASH	23622248	Unspecified
hsa-mir-10a-5p	MIMAT0000253	PPFIBP1	8496	HITS-CLIP	21572407	Unspecified
hsa-mir-10a-5p	MIMAT0000253	API5	8539	HITS-CLIP	23824327	Unspecified
hsa-mir-10a-5p	MIMAT0000253	MAPKAPK5	8550	PAR-CLIP	23446348|21572407	Unspecified
hsa-mir-10a-5p	MIMAT0000253	DGAT1	8694	HITS-CLIP	19536157	Unspecified
hsa-mir-10a-5p	MIMAT0000253	SNX4	8723	PAR-CLIP//Sequencing	20371350|21572407	Unspecified
hsa-mir-10a-5p	MIMAT0000253	RIOK3	8780	CLASH	23622248	Unspecified
hsa-mir-10a-5p	MIMAT0000253	ALDH1A2	8854	CLASH	23622248	Unspecified
hsa-mir-10a-5p	MIMAT0000253	SYNJ1	8867	CLASH	23622248	Unspecified
hsa-mir-10a-5p	MIMAT0000253	BTRC	8945	Luciferase reporter assay//Microarray//qRT-PCR//Western blot	20624982	Unspecified
hsa-mir-10a-5p	MIMAT0000253	BTAF1	9044	CLASH	23622248	Unspecified
hsa-mir-10a-5p	MIMAT0000253	S1PR2	9294	PAR-CLIP	23446348	Unspecified
hsa-mir-10a-5p	MIMAT0000253	KIF3B	9371	CLASH	23622248	Unspecified
hsa-mir-10a-5p	MIMAT0000253	CRIPT	9419	HITS-CLIP	21572407	Unspecified
hsa-mir-10a-5p	MIMAT0000253	ABCG2	9429	CLASH	23622248	Unspecified
hsa-mir-10a-5p	MIMAT0000253	MAPK8IP1	9479	Luciferase reporter assay//qRT-PCR	28454224	Unspecified
hsa-mir-10a-5p	MIMAT0000253	H6PD	9563	HITS-CLIP	21572407	Unspecified
hsa-mir-10a-5p	MIMAT0000253	GOSR2	9570	CLASH	23622248	Unspecified
hsa-mir-10a-5p	MIMAT0000253	CREB5	9586	Sequencing	20371350	Unspecified
hsa-mir-10a-5p	MIMAT0000253	NCOR2	9612	qRT-PCR//Western blot	21212796	Unspecified
hsa-mir-10a-5p	MIMAT0000253	ZNF592	9640	CLASH	23622248	Unspecified
hsa-mir-10a-5p	MIMAT0000253	IQCB1	9657	CLASH	23622248	Unspecified
hsa-mir-10a-5p	MIMAT0000253	UBE3C	9690	CLASH	23622248	Unspecified
hsa-mir-10a-5p	MIMAT0000253	RAPGEF2	9693	PAR-CLIP	20371350	Unspecified
hsa-mir-10a-5p	MIMAT0000253	ESPL1	9700	CLASH	23622248	Unspecified
hsa-mir-10a-5p	MIMAT0000253	KIAA0100	9703	CLASH	23622248	Unspecified
hsa-mir-10a-5p	MIMAT0000253	USP6NL	9712	HITS-CLIP	23313552	Unspecified
hsa-mir-10a-5p	MIMAT0000253	MRC2	9902	CLASH	23622248	Unspecified
hsa-mir-10a-5p	MIMAT0000253	MED12	9968	CLASH	23622248	Unspecified
hsa-mir-10a-5p	MIMAT0000253	CCS	9973	HITS-CLIP	23824327	Unspecified
hsa-mir-10a-5p	MIMAT0000253	NR1D2	9975	Sequencing	20371350	Unspecified
hsa-mir-10a-5p	MIMAT0000253	BCL2L11	10018	HITS-CLIP//Luciferase reporter assay//PAR-CLIP	21572407|20371350|26824181|26701625	Unspecified
hsa-mir-10a-5p	MIMAT0000253	ARPC5	10092	Sequencing	20371350	Unspecified
hsa-mir-10a-5p	MIMAT0000253	FEM1B	10116	CLASH	23622248	Unspecified
hsa-mir-10a-5p	MIMAT0000253	SLC25A13	10165	CLASH	23622248	Unspecified
hsa-mir-10a-5p	MIMAT0000253	EIF1	10209	CLASH	23622248	Unspecified
hsa-mir-10a-5p	MIMAT0000253	SF3B4	10262	CLASH	23622248	Unspecified
hsa-mir-10a-5p	MIMAT0000253	BCKDK	10295	CLASH	23622248	Unspecified
hsa-mir-10a-5p	MIMAT0000253	PIAS3	10401	CLASH	23622248	Unspecified
hsa-mir-10a-5p	MIMAT0000253	ARFGEF1	10565	CLASH	23622248	Unspecified
hsa-mir-10a-5p	MIMAT0000253	PRPF8	10594	CLASH	23622248	Unspecified
hsa-mir-10a-5p	MIMAT0000253	PAICS	10606	PAR-CLIP	21572407	Unspecified
hsa-mir-10a-5p	MIMAT0000253	ERLIN1	10613	CLASH	23622248	Unspecified
hsa-mir-10a-5p	MIMAT0000253	CHL1	10752	Luciferase reporter assay	22634495	Unspecified
hsa-mir-10a-5p	MIMAT0000253	ZNF460	10794	PAR-CLIP	23446348	Unspecified
hsa-mir-10a-5p	MIMAT0000253	2024-09-09	10801	CLASH	23622248	Unspecified
hsa-mir-10a-5p	MIMAT0000253	RALBP1	10928	CLASH	23622248	Unspecified
hsa-mir-10a-5p	MIMAT0000253	MSL3	10943	CLASH	23622248	Unspecified
hsa-mir-10a-5p	MIMAT0000253	EBNA1BP2	10969	PAR-CLIP	23446348	Unspecified
hsa-mir-10a-5p	MIMAT0000253	LILRA2	11027	HITS-CLIP	23824327	Unspecified
hsa-mir-10a-5p	MIMAT0000253	PTPRT	11122	CLASH	23622248	Unspecified
hsa-mir-10a-5p	MIMAT0000253	POLR3A	11128	CLASH	23622248	Unspecified
hsa-mir-10a-5p	MIMAT0000253	PWP1	11137	CLASH	23622248	Unspecified
hsa-mir-10a-5p	MIMAT0000253	NUDT4	11163	HITS-CLIP	21572407	Unspecified
hsa-mir-10a-5p	MIMAT0000253	DDX42	11325	CLASH	23622248	Unspecified
hsa-mir-10a-5p	MIMAT0000253	PHB2	11331	CLASH	23622248	Unspecified
hsa-mir-10a-5p	MIMAT0000253	SYNPO	11346	PAR-CLIP	22012620	Unspecified
hsa-mir-10a-5p	MIMAT0000253	MTF2	22823	CLASH	23622248	Unspecified
hsa-mir-10a-5p	MIMAT0000253	ZFP30	22835	CLASH	23622248	Unspecified
hsa-mir-10a-5p	MIMAT0000253	CARD8	22900	HITS-CLIP//PAR-CLIP	23313552|27292025	Unspecified
hsa-mir-10a-5p	MIMAT0000253	RAB18	22931	CLASH	23622248	Unspecified
hsa-mir-10a-5p	MIMAT0000253	SCAP	22937	CLASH	23622248	Unspecified
hsa-mir-10a-5p	MIMAT0000253	IGSF9B	22997	CLASH	23622248	Unspecified
hsa-mir-10a-5p	MIMAT0000253	GOLGA8A	23015	CLASH	23622248	Unspecified
hsa-mir-10a-5p	MIMAT0000253	XPO7	23039	CLASH	23622248	Unspecified
hsa-mir-10a-5p	MIMAT0000253	RRP1B	23076	CLASH	23622248	Unspecified
hsa-mir-10a-5p	MIMAT0000253	CDK19	23097	CLASH	23622248	Unspecified
hsa-mir-10a-5p	MIMAT0000253	NUP205	23165	CLASH	23622248	Unspecified
hsa-mir-10a-5p	MIMAT0000253	KANK1	23189	CLASH	23622248	Unspecified
hsa-mir-10a-5p	MIMAT0000253	FAM168A	23201	CLASH	23622248	Unspecified
hsa-mir-10a-5p	MIMAT0000253	PRRC2C	23215	CLASH	23622248	Unspecified
hsa-mir-10a-5p	MIMAT0000253	FAM208A	23272	HITS-CLIP	23313552	Unspecified
hsa-mir-10a-5p	MIMAT0000253	TRIM2	23321	PAR-CLIP//Sequencing	20371350|21572407	Unspecified
hsa-mir-10a-5p	MIMAT0000253	SMCHD1	23347	CLASH	23622248	Unspecified
hsa-mir-10a-5p	MIMAT0000253	ZNF629	23361	CLASH	23622248	Unspecified
hsa-mir-10a-5p	MIMAT0000253	PUM2	23369	Sequencing	20371350	Unspecified
hsa-mir-10a-5p	MIMAT0000253	AHCYL2	23382	PAR-CLIP	26701625	Unspecified
hsa-mir-10a-5p	MIMAT0000253	NCSTN	23385	CLASH	23622248	Unspecified
hsa-mir-10a-5p	MIMAT0000253	EXOSC2	23404	HITS-CLIP	23313552	Unspecified
hsa-mir-10a-5p	MIMAT0000253	NOMO1	23420	CLASH	23622248	Unspecified
hsa-mir-10a-5p	MIMAT0000253	ATP1B4	23439	HITS-CLIP	23824327	Unspecified
hsa-mir-10a-5p	MIMAT0000253	SF3B3	23450	CLASH	23622248	Unspecified
hsa-mir-10a-5p	MIMAT0000253	PSD4	23550	PAR-CLIP	27292025	Unspecified
hsa-mir-10a-5p	MIMAT0000253	CARHSP1	23589	CLASH	23622248	Unspecified
hsa-mir-10a-5p	MIMAT0000253	LEMD3	23592	CLASH	23622248	Unspecified
hsa-mir-10a-5p	MIMAT0000253	CADM1	23705	PAR-CLIP	20371350	Unspecified
hsa-mir-10a-5p	MIMAT0000253	BCL2L13	23786	Sequencing	20371350	Unspecified
hsa-mir-10a-5p	MIMAT0000253	PANX1	24145	Sequencing	20371350	Unspecified
hsa-mir-10a-5p	MIMAT0000253	ZNF318	24149	CLASH	23622248	Unspecified
hsa-mir-10a-5p	MIMAT0000253	QPCT	25797	PAR-CLIP	27292025	Unspecified
hsa-mir-10a-5p	MIMAT0000253	BAMBI	25805	Sequencing	20371350	Unspecified
hsa-mir-10a-5p	MIMAT0000253	METTL7A	25840	PAR-CLIP	23446348	Unspecified
hsa-mir-10a-5p	MIMAT0000253	POC1A	25886	PAR-CLIP	23592263	Unspecified
hsa-mir-10a-5p	MIMAT0000253	GEMIN5	25929	CLASH	23622248	Unspecified
hsa-mir-10a-5p	MIMAT0000253	C2CD2	25966	CLASH	23622248	Unspecified
hsa-mir-10a-5p	MIMAT0000253	GORASP2	26003	CLASH	23622248	Unspecified
hsa-mir-10a-5p	MIMAT0000253	IPCEF1	26034	CLASH	23622248	Unspecified
hsa-mir-10a-5p	MIMAT0000253	UBXN7	26043	HITS-CLIP	23313552	Unspecified
hsa-mir-10a-5p	MIMAT0000253	SERBP1	26135	CLASH//Sequencing	20371350|23622248	Unspecified
hsa-mir-10a-5p	MIMAT0000253	PABPC1	26986	CLASH	23622248	Unspecified
hsa-mir-10a-5p	MIMAT0000253	ACAD8	27034	HITS-CLIP	23313552	Unspecified
hsa-mir-10a-5p	MIMAT0000253	MCTS1	28985	HITS-CLIP	23313552	Unspecified
hsa-mir-10a-5p	MIMAT0000253	NOB1	28987	CLASH	23622248	Unspecified
hsa-mir-10a-5p	MIMAT0000253	NTMT1	28989	CLASH	23622248	Unspecified
hsa-mir-10a-5p	MIMAT0000253	UHRF1	29128	CLASH	23622248	Unspecified
hsa-mir-10a-5p	MIMAT0000253	EHD4	30844	CLASH	23622248	Unspecified
hsa-mir-10a-5p	MIMAT0000253	MYEF2	50804	CLASH	23622248	Unspecified
hsa-mir-10a-5p	MIMAT0000253	TMED5	50999	PAR-CLIP	23592263	Unspecified
hsa-mir-10a-5p	MIMAT0000253	GLOD4	51031	CLASH	23622248	Unspecified
hsa-mir-10a-5p	MIMAT0000253	TRAPPC12	51112	CLASH	23622248	Unspecified
hsa-mir-10a-5p	MIMAT0000253	IER3IP1	51124	Sequencing	20371350	Unspecified
hsa-mir-10a-5p	MIMAT0000253	RLIM	51132	CLASH	23622248	Unspecified
hsa-mir-10a-5p	MIMAT0000253	PHF20	51230	HITS-CLIP	23824327	Unspecified
hsa-mir-10a-5p	MIMAT0000253	CRLF3	51379	PAR-CLIP	21572407|20371350	Unspecified
hsa-mir-10a-5p	MIMAT0000253	LIMA1	51474	CLASH	23622248	Unspecified
hsa-mir-10a-5p	MIMAT0000253	NOP16	51491	Sequencing	20371350	Unspecified
hsa-mir-10a-5p	MIMAT0000253	NT5DC3	51559	CLASH	23622248	Unspecified
hsa-mir-10a-5p	MIMAT0000253	IL23A	51561	ELISA//qRT-PCR	25281418	Unspecified
hsa-mir-10a-5p	MIMAT0000253	ARMCX3	51566	CLASH	23622248	Unspecified
hsa-mir-10a-5p	MIMAT0000253	ASB1	51665	CLASH	23622248	Unspecified
hsa-mir-10a-5p	MIMAT0000253	NUB1	51667	CLASH	23622248	Unspecified
hsa-mir-10a-5p	MIMAT0000253	CMPK1	51727	PAR-CLIP//Sequencing	20371350|23446348|21572407	Unspecified
hsa-mir-10a-5p	MIMAT0000253	PHAX	51808	HITS-CLIP	23313552	Unspecified
hsa-mir-10a-5p	MIMAT0000253	XRN1	54464	Sequencing	20371350	Unspecified
hsa-mir-10a-5p	MIMAT0000253	WDR74	54663	CLASH	23622248	Unspecified
hsa-mir-10a-5p	MIMAT0000253	TMEM106B	54664	CLASH	23622248	Unspecified
hsa-mir-10a-5p	MIMAT0000253	ALKBH4	54784	HITS-CLIP	23824327	Unspecified
hsa-mir-10a-5p	MIMAT0000253	GATAD2A	54815	Sequencing	20371350	Unspecified
hsa-mir-10a-5p	MIMAT0000253	TRPM7	54822	CLASH	23622248	Unspecified
hsa-mir-10a-5p	MIMAT0000253	CNTLN	54875	CLASH	23622248	Unspecified
hsa-mir-10a-5p	MIMAT0000253	ELOVL2	54898	Sequencing	20371350	Unspecified
hsa-mir-10a-5p	MIMAT0000253	ADPRHL2	54936	CLASH	23622248	Unspecified
hsa-mir-10a-5p	MIMAT0000253	SLC41A3	54946	CLASH	23622248	Unspecified
hsa-mir-10a-5p	MIMAT0000253	FAM118A	55007	HITS-CLIP	21572407	Unspecified
hsa-mir-10a-5p	MIMAT0000253	PLEKHB2	55041	CLASH	23622248	Unspecified
hsa-mir-10a-5p	MIMAT0000253	KIAA1551	55196	HITS-CLIP	23824327	Unspecified
hsa-mir-10a-5p	MIMAT0000253	RPRD1A	55197	CLASH	23622248	Unspecified
hsa-mir-10a-5p	MIMAT0000253	KLHDC8A	55220	HITS-CLIP	23824327	Unspecified
hsa-mir-10a-5p	MIMAT0000253	AP5S1	55317	CLASH	23622248	Unspecified
hsa-mir-10a-5p	MIMAT0000253	CHDH	55349	HITS-CLIP	23824327	Unspecified
hsa-mir-10a-5p	MIMAT0000253	NCBP3	55421	PAR-CLIP	27292025	Unspecified
hsa-mir-10a-5p	MIMAT0000253	YOD1	55432	CLASH	23622248	Unspecified
hsa-mir-10a-5p	MIMAT0000253	PARL	55486	CLASH	23622248	Unspecified
hsa-mir-10a-5p	MIMAT0000253	FEM1A	55527	PAR-CLIP	26701625	Unspecified
hsa-mir-10a-5p	MIMAT0000253	KIF21A	55605	CLASH	23622248	Unspecified
hsa-mir-10a-5p	MIMAT0000253	THUMPD1	55623	CLASH//Sequencing	20371350|23622248	Unspecified
hsa-mir-10a-5p	MIMAT0000253	SLC48A1	55652	PAR-CLIP	27292025	Unspecified
hsa-mir-10a-5p	MIMAT0000253	TMEM127	55654	HITS-CLIP	23313552	Unspecified
hsa-mir-10a-5p	MIMAT0000253	URGCP	55665	PAR-CLIP	23446348	Unspecified
hsa-mir-10a-5p	MIMAT0000253	RABL6	55684	CLASH	23622248	Unspecified
hsa-mir-10a-5p	MIMAT0000253	TENM3	55714	CLASH	23622248	Unspecified
hsa-mir-10a-5p	MIMAT0000253	LMBR1L	55716	CLASH	23622248	Unspecified
hsa-mir-10a-5p	MIMAT0000253	CHFR	55743	CLASH	23622248	Unspecified
hsa-mir-10a-5p	MIMAT0000253	RIOK2	55781	CLASH	23622248	Unspecified
hsa-mir-10a-5p	MIMAT0000253	CSGALNACT1	55790	HITS-CLIP	19536157	Unspecified
hsa-mir-10a-5p	MIMAT0000253	ACOT13	55856	HITS-CLIP	23313552	Unspecified
hsa-mir-10a-5p	MIMAT0000253	GPCPD1	56261	PAR-CLIP	23446348	Unspecified
hsa-mir-10a-5p	MIMAT0000253	C21orf59	56683	CLASH	23622248	Unspecified
hsa-mir-10a-5p	MIMAT0000253	C1GALT1	56913	HITS-CLIP	23313552	Unspecified
hsa-mir-10a-5p	MIMAT0000253	CHMP1B	57132	HITS-CLIP//PAR-CLIP	23824327|27292025	Unspecified
hsa-mir-10a-5p	MIMAT0000253	FAM219B	57184	CLASH	23622248	Unspecified
hsa-mir-10a-5p	MIMAT0000253	KIAA1147	57189	CLASH	23622248	Unspecified
hsa-mir-10a-5p	MIMAT0000253	TTC7A	57217	CLASH	23622248	Unspecified
hsa-mir-10a-5p	MIMAT0000253	KIAA1143	57456	HITS-CLIP	19536157	Unspecified
hsa-mir-10a-5p	MIMAT0000253	ERMN	57471	CLASH	23622248	Unspecified
hsa-mir-10a-5p	MIMAT0000253	CNOT6	57472	PAR-CLIP	23446348	Unspecified
hsa-mir-10a-5p	MIMAT0000253	MAVS	57506	HITS-CLIP	23824327	Unspecified
hsa-mir-10a-5p	MIMAT0000253	INTS2	57508	CLASH	23622248	Unspecified
hsa-mir-10a-5p	MIMAT0000253	LRFN1	57622	CLASH	23622248	Unspecified
hsa-mir-10a-5p	MIMAT0000253	RNF213	57674	CLASH	23622248	Unspecified
hsa-mir-10a-5p	MIMAT0000253	HIVEP3	59269	CLASH	23622248	Unspecified
hsa-mir-10a-5p	MIMAT0000253	RNF123	63891	CLASH	23622248	Unspecified
hsa-mir-10a-5p	MIMAT0000253	BLOC1S5	63915	Sequencing	20371350	Unspecified
hsa-mir-10a-5p	MIMAT0000253	XPNPEP3	63929	HITS-CLIP	21572407	Unspecified
hsa-mir-10a-5p	MIMAT0000253	MRPS14	63931	HITS-CLIP	21572407	Unspecified
hsa-mir-10a-5p	MIMAT0000253	NOD2	64127	Luciferase reporter assay//qRT-PCR	25281418	Unspecified
hsa-mir-10a-5p	MIMAT0000253	PAPD5	64282	CLASH	23622248	Unspecified
hsa-mir-10a-5p	MIMAT0000253	HHIP	64399	HITS-CLIP	23313552	Unspecified
hsa-mir-10a-5p	MIMAT0000253	ATG3	64422	CLASH	23622248	Unspecified
hsa-mir-10a-5p	MIMAT0000253	WDR13	64743	PAR-CLIP	21572407	Unspecified
hsa-mir-10a-5p	MIMAT0000253	ZNF574	64763	HITS-CLIP	23313552	Unspecified
hsa-mir-10a-5p	MIMAT0000253	MEAF6	64769	CLASH	23622248	Unspecified
hsa-mir-10a-5p	MIMAT0000253	LPIN3	64900	PAR-CLIP	27292025	Unspecified
hsa-mir-10a-5p	MIMAT0000253	UBE2Z	65264	CLASH	23622248	Unspecified
hsa-mir-10a-5p	MIMAT0000253	ZBTB10	65986	Sequencing	20371350	Unspecified
hsa-mir-10a-5p	MIMAT0000253	MIS12	79003	CLASH	23622248	Unspecified
hsa-mir-10a-5p	MIMAT0000253	NUP37	79023	CLASH	23622248	Unspecified
hsa-mir-10a-5p	MIMAT0000253	KXD1	79036	CLASH	23622248	Unspecified
hsa-mir-10a-5p	MIMAT0000253	DDX54	79039	CLASH	23622248	Unspecified
hsa-mir-10a-5p	MIMAT0000253	TMEM109	79073	HITS-CLIP	23824327	Unspecified
hsa-mir-10a-5p	MIMAT0000253	WDR77	79084	HITS-CLIP	23313552	Unspecified
hsa-mir-10a-5p	MIMAT0000253	MCPH1	79648	CLASH	23622248	Unspecified
hsa-mir-10a-5p	MIMAT0000253	ZNF329	79673	PAR-CLIP	27292025	Unspecified
hsa-mir-10a-5p	MIMAT0000253	FBXO31	79791	HITS-CLIP	19536157	Unspecified
hsa-mir-10a-5p	MIMAT0000253	AGBL2	79841	CLASH	23622248	Unspecified
hsa-mir-10a-5p	MIMAT0000253	C11orf63	79864	CLASH	23622248	Unspecified
hsa-mir-10a-5p	MIMAT0000253	CPED1	79974	CLASH	23622248	Unspecified
hsa-mir-10a-5p	MIMAT0000253	ELOVL7	79993	HITS-CLIP	19536157	Unspecified
hsa-mir-10a-5p	MIMAT0000253	FOXRED2	80020	PAR-CLIP	27292025	Unspecified
hsa-mir-10a-5p	MIMAT0000253	PANK2	80025	CLASH	23622248	Unspecified
hsa-mir-10a-5p	MIMAT0000253	CSRNP3	80034	PAR-CLIP	21572407	Unspecified
hsa-mir-10a-5p	MIMAT0000253	C3orf36	80111	HITS-CLIP	23824327	Unspecified
hsa-mir-10a-5p	MIMAT0000253	OPA3	80207	HITS-CLIP	19536157	Unspecified
hsa-mir-10a-5p	MIMAT0000253	ORAI2	80228	CLASH	23622248	Unspecified
hsa-mir-10a-5p	MIMAT0000253	TTYH3	80727	HITS-CLIP	23824327	Unspecified
hsa-mir-10a-5p	MIMAT0000253	GPR63	81491	Sequencing	20371350	Unspecified
hsa-mir-10a-5p	MIMAT0000253	ANP32E	81611	HITS-CLIP	21572407	Unspecified
hsa-mir-10a-5p	MIMAT0000253	CAB39L	81617	CLASH	23622248	Unspecified
hsa-mir-10a-5p	MIMAT0000253	FAHD1	81889	HITS-CLIP	23824327	Unspecified
hsa-mir-10a-5p	MIMAT0000253	AMMECR1L	83607	CLASH	23622248	Unspecified
hsa-mir-10a-5p	MIMAT0000253	CCDC8	83987	PAR-CLIP	27292025	Unspecified
hsa-mir-10a-5p	MIMAT0000253	B3GNT5	84002	CLASH	23622248	Unspecified
hsa-mir-10a-5p	MIMAT0000253	ADGRV1	84059	CLASH	23622248	Unspecified
hsa-mir-10a-5p	MIMAT0000253	ZNF394	84124	HITS-CLIP	23313552	Unspecified
hsa-mir-10a-5p	MIMAT0000253	EIF1AD	84285	CLASH	23622248	Unspecified
hsa-mir-10a-5p	MIMAT0000253	TMEM101	84336	CLASH//PAR-CLIP//Sequencing	20371350|23622248|21572407	Unspecified
hsa-mir-10a-5p	MIMAT0000253	PPP1R15B	84919	PAR-CLIP	23592263	Unspecified
hsa-mir-10a-5p	MIMAT0000253	AJUBA	84962	Sequencing	20371350	Unspecified
hsa-mir-10a-5p	MIMAT0000253	ARHGAP19	84986	CLASH	23622248	Unspecified
hsa-mir-10a-5p	MIMAT0000253	RBM17	84991	Sequencing	20371350	Unspecified
hsa-mir-10a-5p	MIMAT0000253	KLHL6	89857	CLASH	23622248	Unspecified
hsa-mir-10a-5p	MIMAT0000253	SAPCD2	89958	HITS-CLIP	19536157	Unspecified
hsa-mir-10a-5p	MIMAT0000253	MCU	90550	CLASH	23622248	Unspecified
hsa-mir-10a-5p	MIMAT0000253	ZNF502	91392	PAR-CLIP	22012620	Unspecified
hsa-mir-10a-5p	MIMAT0000253	CENPL	91687	HITS-CLIP	23313552	Unspecified
hsa-mir-10a-5p	MIMAT0000253	SPECC1	92521	CLASH	23622248	Unspecified
hsa-mir-10a-5p	MIMAT0000253	TIMM50	92609	HITS-CLIP	21572407	Unspecified
hsa-mir-10a-5p	MIMAT0000253	ARHGAP18	93663	PAR-CLIP	21572407	Unspecified
hsa-mir-10a-5p	MIMAT0000253	GLB1L3	112937	CLASH	23622248	Unspecified
hsa-mir-10a-5p	MIMAT0000253	ZNF618	114991	CLASH	23622248	Unspecified
hsa-mir-10a-5p	MIMAT0000253	OMA1	115209	Sequencing	20371350	Unspecified
hsa-mir-10a-5p	MIMAT0000253	CCDC151	115948	CLASH	23622248	Unspecified
hsa-mir-10a-5p	MIMAT0000253	BORCS5	118426	HITS-CLIP	23824327	Unspecified
hsa-mir-10a-5p	MIMAT0000253	SLC24A4	123041	HITS-CLIP	23824327	Unspecified
hsa-mir-10a-5p	MIMAT0000253	ZC3H18	124245	CLASH	23622248	Unspecified
hsa-mir-10a-5p	MIMAT0000253	TMEM170A	124491	HITS-CLIP	21572407	Unspecified
hsa-mir-10a-5p	MIMAT0000253	IRGQ	126298	HITS-CLIP//PAR-CLIP	21572407	Unspecified
hsa-mir-10a-5p	MIMAT0000253	LIX1L	128077	HITS-CLIP	21572407	Unspecified
hsa-mir-10a-5p	MIMAT0000253	LYPD6	130574	CLASH	23622248	Unspecified
hsa-mir-10a-5p	MIMAT0000253	AHSA2	130872	HITS-CLIP	21572407	Unspecified
hsa-mir-10a-5p	MIMAT0000253	EMB	133418	CLASH	23622248	Unspecified
hsa-mir-10a-5p	MIMAT0000253	NACC2	138151	CLASH	23622248	Unspecified
hsa-mir-10a-5p	MIMAT0000253	NEK7	140609	CLASH	23622248	Unspecified
hsa-mir-10a-5p	MIMAT0000253	ZNF280B	140883	PAR-CLIP	21572407	Unspecified
hsa-mir-10a-5p	MIMAT0000253	E2F7	144455	Sequencing	20371350	Unspecified
hsa-mir-10a-5p	MIMAT0000253	CEP128	145508	CLASH	23622248	Unspecified
hsa-mir-10a-5p	MIMAT0000253	KCTD11	147040	CLASH//HITS-CLIP//PAR-CLIP	23622248|23446348|24906430|23824327|23313552|19536157|27418678|28735896	Unspecified
hsa-mir-10a-5p	MIMAT0000253	MOB3C	148932	CLASH	23622248	Unspecified
hsa-mir-10a-5p	MIMAT0000253	KLHL23	151230	CLASH	23622248	Unspecified
hsa-mir-10a-5p	MIMAT0000253	ARSK	153642	PAR-CLIP	21572407	Unspecified
hsa-mir-10a-5p	MIMAT0000253	CNKSR3	154043	HITS-CLIP	23313552	Unspecified
hsa-mir-10a-5p	MIMAT0000253	RUNDC3B	154661	CLASH	23622248	Unspecified
hsa-mir-10a-5p	MIMAT0000253	CNST	163882	Microarray//qRT-PCR	22815788	Unspecified
hsa-mir-10a-5p	MIMAT0000253	LCA5	167691	Sequencing	20371350	Unspecified
hsa-mir-10a-5p	MIMAT0000253	ANO6	196527	CLASH	23622248	Unspecified
hsa-mir-10a-5p	MIMAT0000253	SLC25A43	203427	PAR-CLIP	21572407	Unspecified
hsa-mir-10a-5p	MIMAT0000253	RTKN2	219790	CLASH	23622248	Unspecified
hsa-mir-10a-5p	MIMAT0000253	NT5DC1	221294	CLASH	23622248	Unspecified
hsa-mir-10a-5p	MIMAT0000253	C6orf89	221477	HITS-CLIP	23824327	Unspecified
hsa-mir-10a-5p	MIMAT0000253	TMED4	222068	PAR-CLIP	27292025	Unspecified
hsa-mir-10a-5p	MIMAT0000253	UBN2	254048	CLASH	23622248	Unspecified
hsa-mir-10a-5p	MIMAT0000253	PLA2G4F	255189	CLASH	23622248	Unspecified
hsa-mir-10a-5p	MIMAT0000253	GK5	256356	HITS-CLIP	21572407	Unspecified
hsa-mir-10a-5p	MIMAT0000253	C17orf105	284067	HITS-CLIP	21572407	Unspecified
hsa-mir-10a-5p	MIMAT0000253	TSPAN33	340348	CLASH	23622248	Unspecified
hsa-mir-10a-5p	MIMAT0000253	MSANTD1	345222	CLASH	23622248	Unspecified
hsa-mir-10a-5p	MIMAT0000253	MTX3	345778	HITS-CLIP	23824327	Unspecified
hsa-mir-10a-5p	MIMAT0000253	ZNF445	353274	HITS-CLIP	23824327	Unspecified
hsa-mir-10a-5p	MIMAT0000253	TMEM179B	374395	CLASH	23622248	Unspecified
hsa-mir-10a-5p	MIMAT0000253	SFT2D2	375035	HITS-CLIP	23824327	Unspecified
hsa-mir-10a-5p	MIMAT0000253	LHFPL4	375323	Sequencing	20371350	Unspecified
hsa-mir-10a-5p	MIMAT0000253	RAB15	376267	PAR-CLIP	22012620	Unspecified
hsa-mir-10a-5p	MIMAT0000253	RBM12B	389677	PAR-CLIP//Sequencing	20371350|24398324|21572407	Unspecified
hsa-mir-10a-5p	MIMAT0000253	ONECUT3	390874	PAR-CLIP	23446348	Unspecified
hsa-mir-10a-5p	MIMAT0000253	PLA2G2C	391013	PAR-CLIP	23446348	Unspecified
hsa-mir-10a-5p	MIMAT0000253	FRRS1	391059	HITS-CLIP	23313552	Unspecified
hsa-mir-10a-5p	MIMAT0000253	C12orf76	400073	CLASH	23622248	Unspecified
hsa-mir-10a-5p	MIMAT0000253	H3F3C	440093	PAR-CLIP	23592263|24398324|23446348|21572407|20371350|26701625|27292025	Unspecified
hsa-mir-10a-5p	MIMAT0000253	ANKRD33B	651746	PAR-CLIP	23446348|21572407|26701625	Unspecified
hsa-mir-10a-5p	MIMAT0000253	ZBTB8A	653121	PAR-CLIP	27292025	Unspecified
hsa-mir-10a-5p	MIMAT0000253	AQP12B	653437	CLASH	23622248	Unspecified
hsa-mir-10a-5p	MIMAT0000253	ZNF878	729747	HITS-CLIP	27418678	Unspecified
hsa-mir-10a-5p	MIMAT0000253	MTRNR2L7	100288485	PAR-CLIP	22012620|21572407|20371350	Unspecified
hsa-mir-10a-5p	MIMAT0000253	MTRNR2L3	100462983	PAR-CLIP	22012620|20371350	Unspecified
hsa-mir-10a-5p	MIMAT0000253	MTRNR2L10	100463488	PAR-CLIP	22012620|20371350	Unspecified
hsa-mir-10a-5p	MIMAT0000253	MTRNR2L11	100463489	PAR-CLIP	22012620|21572407|20371350	Unspecified
hsa-mir-10b-5p	MIMAT0000254	ACLY	47	CLASH	23622248	Unspecified
hsa-mir-10b-5p	MIMAT0000254	ACTG1	71	CLASH	23622248	Unspecified
hsa-mir-10b-5p	MIMAT0000254	ACVR2A	92	PAR-CLIP	20371350	Unspecified
hsa-mir-10b-5p	MIMAT0000254	ADRA1B	147	CLASH	23622248	Unspecified
hsa-mir-10b-5p	MIMAT0000254	APLNR	187	CLASH	23622248	Unspecified
hsa-mir-10b-5p	MIMAT0000254	AHCY	191	HITS-CLIP	23313552	Unspecified
hsa-mir-10b-5p	MIMAT0000254	AKT1	207	qRT-PCR//Western blot	27347488	Unspecified
hsa-mir-10b-5p	MIMAT0000254	SLC25A5	292	CLASH	23622248	Unspecified
hsa-mir-10b-5p	MIMAT0000254	ANXA7	310	3'LIFE	25074381	Unspecified
hsa-mir-10b-5p	MIMAT0000254	XIAP	331	HITS-CLIP	23313552	Unspecified
hsa-mir-10b-5p	MIMAT0000254	APOC3	345	HITS-CLIP	23313552	Unspecified
hsa-mir-10b-5p	MIMAT0000254	ASCL2	430	3'LIFE	25074381	Unspecified
hsa-mir-10b-5p	MIMAT0000254	ATIC	471	PAR-CLIP	27292025	Unspecified
hsa-mir-10b-5p	MIMAT0000254	AXL	558	HITS-CLIP	21572407	Unspecified
hsa-mir-10b-5p	MIMAT0000254	BRCA1	672	Immunocytochemistry//qRT-PCR	26392359	Unspecified
hsa-mir-10b-5p	MIMAT0000254	CCNG1	900	HITS-CLIP	23824327	Unspecified
hsa-mir-10b-5p	MIMAT0000254	CD3D	915	PAR-CLIP	27292025	Unspecified
hsa-mir-10b-5p	MIMAT0000254	CDC6	990	HITS-CLIP	21572407	Unspecified
hsa-mir-10b-5p	MIMAT0000254	CDK2	1017	CLASH	23622248	Unspecified
hsa-mir-10b-5p	MIMAT0000254	CDKN1A	1026	Luciferase reporter assay//Western blot	21471404	Unspecified
hsa-mir-10b-5p	MIMAT0000254	CDKN2A	1029	CLASH//Luciferase reporter assay//Western blot	21471404|23622248	Unspecified
hsa-mir-10b-5p	MIMAT0000254	CLPTM1	1209	CLASH	23622248	Unspecified
hsa-mir-10b-5p	MIMAT0000254	COL6A2	1292	CLASH	23622248	Unspecified
hsa-mir-10b-5p	MIMAT0000254	CREB1	1385	Luciferase reporter assay	26796749	Unspecified
hsa-mir-10b-5p	MIMAT0000254	CRK	1398	3'LIFE	25074381	Unspecified
hsa-mir-10b-5p	MIMAT0000254	CRY2	1408	HITS-CLIP	19536157	Unspecified
hsa-mir-10b-5p	MIMAT0000254	CSNK2A1	1457	CLASH//PAR-CLIP	23622248|22012620	Unspecified
hsa-mir-10b-5p	MIMAT0000254	CTBP1	1487	CLASH	23622248	Unspecified
hsa-mir-10b-5p	MIMAT0000254	DIAPH2	1730	CLASH	23622248	Unspecified
hsa-mir-10b-5p	MIMAT0000254	DLAT	1737	CLASH	23622248	Unspecified
hsa-mir-10b-5p	MIMAT0000254	DLX1	1745	3'LIFE	25074381	Unspecified
hsa-mir-10b-5p	MIMAT0000254	DMWD	1762	CLASH	23622248	Unspecified
hsa-mir-10b-5p	MIMAT0000254	DVL3	1857	PAR-CLIP	23446348	Unspecified
hsa-mir-10b-5p	MIMAT0000254	EPHA4	2043	CLASH	23622248	Unspecified
hsa-mir-10b-5p	MIMAT0000254	CLN8	2055	HITS-CLIP	23313552	Unspecified
hsa-mir-10b-5p	MIMAT0000254	EXTL3	2137	CLASH	23622248	Unspecified
hsa-mir-10b-5p	MIMAT0000254	FASN	2194	CLASH	23622248	Unspecified
hsa-mir-10b-5p	MIMAT0000254	FHL2	2274	PAR-CLIP	23446348|21572407	Unspecified
hsa-mir-10b-5p	MIMAT0000254	FUT1	2523	HITS-CLIP//PAR-CLIP	21572407|23824327|23706177|27292025|27418678	Unspecified
hsa-mir-10b-5p	MIMAT0000254	FUT6	2528	CLASH	23622248	Unspecified
hsa-mir-10b-5p	MIMAT0000254	FZD2	2535	HITS-CLIP	23313552	Unspecified
hsa-mir-10b-5p	MIMAT0000254	GATA3	2625	3'LIFE	25074381	Unspecified
hsa-mir-10b-5p	MIMAT0000254	NIPSNAP2	2631	CLASH	23622248	Unspecified
hsa-mir-10b-5p	MIMAT0000254	GK	2710	CLASH	23622248	Unspecified
hsa-mir-10b-5p	MIMAT0000254	GP1BA	2811	Luciferase reporter assay//qRT-PCR	27834869	Unspecified
hsa-mir-10b-5p	MIMAT0000254	GRK6	2870	PAR-CLIP	22291592	Unspecified
hsa-mir-10b-5p	MIMAT0000254	MKNK2	2872	PAR-CLIP	23592263	Unspecified
hsa-mir-10b-5p	MIMAT0000254	GRINA	2907	CLASH	23622248	Unspecified
hsa-mir-10b-5p	MIMAT0000254	GSR	2936	HITS-CLIP	23824327	Unspecified
hsa-mir-10b-5p	MIMAT0000254	GSS	2937	PAR-CLIP	22012620	Unspecified
hsa-mir-10b-5p	MIMAT0000254	H3F3B	3021	PAR-CLIP	23592263|23446348|21572407|20371350	Unspecified
hsa-mir-10b-5p	MIMAT0000254	HIVEP2	3097	3'LIFE	25074381	Unspecified
hsa-mir-10b-5p	MIMAT0000254	HK1	3098	CLASH	23622248	Unspecified
hsa-mir-10b-5p	MIMAT0000254	HLA-E	3133	HITS-CLIP	23824327	Unspecified
hsa-mir-10b-5p	MIMAT0000254	HMGN2	3151	PAR-CLIP	22012620|26701625	Unspecified
hsa-mir-10b-5p	MIMAT0000254	HNRNPF	3185	CLASH	23622248	Unspecified
hsa-mir-10b-5p	MIMAT0000254	HOXB3	3213	Luciferase reporter assay//PAR-CLIP//qRT-PCR//Western blot	23446348|21572407|27447302	Unspecified
hsa-mir-10b-5p	MIMAT0000254	HOXD1	3231	3'LIFE	25074381	Unspecified
hsa-mir-10b-5p	MIMAT0000254	HOXD10	3236	3'LIFE//Immunocytochemistry//Immunohistochemistry//In situ hybridization//Luciferase reporter assay//qRT-PCR//Reporter assay//Western blot	17898713|21419107|23034333|21642433|22766763|22293682|24573354|24897960|25074381|24376640|26311318	Unspecified
hsa-mir-10b-5p	MIMAT0000254	HOXD11	3237	3'LIFE	25074381	Unspecified
hsa-mir-10b-5p	MIMAT0000254	HSPA1B	3304	CLASH	23622248	Unspecified
hsa-mir-10b-5p	MIMAT0000254	ID4	3400	PAR-CLIP	23446348|22012620|20371350	Unspecified
hsa-mir-10b-5p	MIMAT0000254	IGSF1	3547	CLASH	23622248	Unspecified
hsa-mir-10b-5p	MIMAT0000254	INHBA	3624	CLASH	23622248	Unspecified
hsa-mir-10b-5p	MIMAT0000254	STT3A	3703	CLASH	23622248	Unspecified
hsa-mir-10b-5p	MIMAT0000254	LAMC1	3915	CLASH	23622248	Unspecified
hsa-mir-10b-5p	MIMAT0000254	LRP3	4037	CLASH	23622248	Unspecified
hsa-mir-10b-5p	MIMAT0000254	LSS	4047	CLASH	23622248	Unspecified
hsa-mir-10b-5p	MIMAT0000254	LYL1	4066	3'LIFE	25074381	Unspecified
hsa-mir-10b-5p	MIMAT0000254	MBNL1	4154	Luciferase reporter assay	26881967	Unspecified
hsa-mir-10b-5p	MIMAT0000254	ND6	4541	CLASH	23622248	Unspecified
hsa-mir-10b-5p	MIMAT0000254	MYF5	4617	3'LIFE	25074381	Unspecified
hsa-mir-10b-5p	MIMAT0000254	NAP1L1	4673	CLASH	23622248	Unspecified
hsa-mir-10b-5p	MIMAT0000254	NDUFB5	4711	PAR-CLIP	21572407	Unspecified
hsa-mir-10b-5p	MIMAT0000254	NF1	4763	GFP reporter assay//Luciferase reporter assay//Microarray//qRT-PCR	20550523	Unspecified
hsa-mir-10b-5p	MIMAT0000254	NOTCH1	4851	Luciferase reporter assay	23034333	Unspecified
hsa-mir-10b-5p	MIMAT0000254	NPTX1	4884	CLASH	23622248	Unspecified
hsa-mir-10b-5p	MIMAT0000254	SLC11A2	4891	HITS-CLIP	23824327	Unspecified
hsa-mir-10b-5p	MIMAT0000254	ORC1	4998	HITS-CLIP//PAR-CLIP	21572407|23313552	Unspecified
hsa-mir-10b-5p	MIMAT0000254	PAFAH1B1	5048	PAR-CLIP	23446348	Unspecified
hsa-mir-10b-5p	MIMAT0000254	PAX6	5080	Luciferase reporter assay	23034333	Unspecified
hsa-mir-10b-5p	MIMAT0000254	PDK3	5165	HITS-CLIP	21572407	Unspecified
hsa-mir-10b-5p	MIMAT0000254	PFAS	5198	CLASH	23622248	Unspecified
hsa-mir-10b-5p	MIMAT0000254	PIK3CA	5290	Luciferase reporter assay//Western blot	25896413	Unspecified
hsa-mir-10b-5p	MIMAT0000254	PIK3CD	5293	CLASH	23622248	Unspecified
hsa-mir-10b-5p	MIMAT0000254	POLR2A	5430	CLASH	23622248	Unspecified
hsa-mir-10b-5p	MIMAT0000254	POU2F2	5452	HITS-CLIP	23824327	Unspecified
hsa-mir-10b-5p	MIMAT0000254	PPARA	5465	Luciferase reporter assay//qRT-PCR//Western blot	19780876	Unspecified
hsa-mir-10b-5p	MIMAT0000254	PPP3CB	5532	CLASH	23622248	Unspecified
hsa-mir-10b-5p	MIMAT0000254	PSMD11	5717	CLASH	23622248	Unspecified
hsa-mir-10b-5p	MIMAT0000254	PSMD13	5719	CLASH	23622248	Unspecified
hsa-mir-10b-5p	MIMAT0000254	PTEN	5728	Immunoblot//Luciferase reporter assay//qRT-PCR	23384558|24100613|27113763	Unspecified
hsa-mir-10b-5p	MIMAT0000254	RARG	5916	3'LIFE	25074381	Unspecified
hsa-mir-10b-5p	MIMAT0000254	DPF2	5977	3'LIFE	25074381	Unspecified
hsa-mir-10b-5p	MIMAT0000254	RNF2	6045	HITS-CLIP	23824327	Unspecified
hsa-mir-10b-5p	MIMAT0000254	RORA	6095	PAR-CLIP	21572407|20371350	Unspecified
hsa-mir-10b-5p	MIMAT0000254	RPS8	6202	CLASH	23622248	Unspecified
hsa-mir-10b-5p	MIMAT0000254	RPS9	6203	CLASH	23622248	Unspecified
hsa-mir-10b-5p	MIMAT0000254	RPS15A	6210	PAR-CLIP	21572407	Unspecified
hsa-mir-10b-5p	MIMAT0000254	SDC1	6382	3'LIFE//Luciferase reporter assay	22573479|25074381|23206733	Unspecified
hsa-mir-10b-5p	MIMAT0000254	SFRP1	6422	PAR-CLIP	22100165	Unspecified
hsa-mir-10b-5p	MIMAT0000254	SRSF1	6426	Luciferase reporter assay	21118818	Unspecified
hsa-mir-10b-5p	MIMAT0000254	TRA2B	6434	HITS-CLIP//Luciferase reporter assay	21118818|21572407	Unspecified
hsa-mir-10b-5p	MIMAT0000254	SLC2A3	6515	CLASH	23622248	Unspecified
hsa-mir-10b-5p	MIMAT0000254	SLC5A5	6528	HITS-CLIP	23313552	Unspecified
hsa-mir-10b-5p	MIMAT0000254	SON	6651	PAR-CLIP	23446348|21572407|20371350	Unspecified
hsa-mir-10b-5p	MIMAT0000254	SREBF1	6720	3'LIFE	25074381	Unspecified
hsa-mir-10b-5p	MIMAT0000254	SRP19	6728	PAR-CLIP	27292025	Unspecified
hsa-mir-10b-5p	MIMAT0000254	STAT6	6778	3'LIFE	25074381	Unspecified
hsa-mir-10b-5p	MIMAT0000254	SURF6	6838	CLASH	23622248	Unspecified
hsa-mir-10b-5p	MIMAT0000254	ZEB1	6935	Luciferase reporter assay//Western blot	25896413	Unspecified
hsa-mir-10b-5p	MIMAT0000254	TCF15	6939	3'LIFE//HITS-CLIP	25074381|23824327	Unspecified
hsa-mir-10b-5p	MIMAT0000254	TCF19	6941	3'LIFE	25074381	Unspecified
hsa-mir-10b-5p	MIMAT0000254	TFAP2C	7022	Luciferase reporter assay//PAR-CLIP//Western blot	21471404|21572407	Unspecified
hsa-mir-10b-5p	MIMAT0000254	TFPI	7035	PAR-CLIP	23446348	Unspecified
hsa-mir-10b-5p	MIMAT0000254	TIAM1	7074	Luciferase reporter assay//qRT-PCR//Western blot	24481854	Unspecified
hsa-mir-10b-5p	MIMAT0000254	TP53	7157	Luciferase reporter assay	23034333	Unspecified
hsa-mir-10b-5p	MIMAT0000254	TPM1	7168	Western blot	22766763	Unspecified
hsa-mir-10b-5p	MIMAT0000254	TPM4	7171	HITS-CLIP//PAR-CLIP	20371350|21572407	Unspecified
hsa-mir-10b-5p	MIMAT0000254	NR2C2	7182	PAR-CLIP	23446348|21572407|20371350	Unspecified
hsa-mir-10b-5p	MIMAT0000254	UGDH	7358	PAR-CLIP	22012620	Unspecified
hsa-mir-10b-5p	MIMAT0000254	UROD	7389	CLASH	23622248	Unspecified
hsa-mir-10b-5p	MIMAT0000254	ZNF708	7562	HITS-CLIP	23313552	Unspecified
hsa-mir-10b-5p	MIMAT0000254	ZNF223	7766	PAR-CLIP	21572407|20371350	Unspecified
hsa-mir-10b-5p	MIMAT0000254	NR4A3	8013	Reporter assay	21642433	Unspecified
hsa-mir-10b-5p	MIMAT0000254	CHAF1B	8208	HITS-CLIP	23824327	Unspecified
hsa-mir-10b-5p	MIMAT0000254	USP9X	8239	PAR-CLIP	23446348|21572407|27292025	Unspecified
hsa-mir-10b-5p	MIMAT0000254	HIST1H2AL	8332	CLASH	23622248	Unspecified
hsa-mir-10b-5p	MIMAT0000254	PPFIBP1	8496	HITS-CLIP	21572407	Unspecified
hsa-mir-10b-5p	MIMAT0000254	API5	8539	HITS-CLIP	23824327	Unspecified
hsa-mir-10b-5p	MIMAT0000254	MAPKAPK5	8550	PAR-CLIP	23446348|21572407	Unspecified
hsa-mir-10b-5p	MIMAT0000254	DGAT1	8694	HITS-CLIP	19536157	Unspecified
hsa-mir-10b-5p	MIMAT0000254	SNX4	8723	PAR-CLIP	21572407|20371350	Unspecified
hsa-mir-10b-5p	MIMAT0000254	NRP2	8828	Reporter assay	21642433	Unspecified
hsa-mir-10b-5p	MIMAT0000254	USP6	9098	3'LIFE	25074381	Unspecified
hsa-mir-10b-5p	MIMAT0000254	S1PR2	9294	PAR-CLIP	23446348	Unspecified
hsa-mir-10b-5p	MIMAT0000254	KLF4	9314	Flow//Luciferase reporter assay//qRT-PCR//Western blot	20075075|24216130|24573354|26191201|27669739|27764757	Unspecified
hsa-mir-10b-5p	MIMAT0000254	KL	9365	Luciferase reporter assay//Western blot	25988292	Unspecified
hsa-mir-10b-5p	MIMAT0000254	CRIPT	9419	HITS-CLIP	21572407	Unspecified
hsa-mir-10b-5p	MIMAT0000254	FXR2	9513	3'LIFE	25074381	Unspecified
hsa-mir-10b-5p	MIMAT0000254	H6PD	9563	HITS-CLIP	21572407	Unspecified
hsa-mir-10b-5p	MIMAT0000254	NCOR2	9612	3'LIFE//qRT-PCR//Western blot	21212796|25074381	Unspecified
hsa-mir-10b-5p	MIMAT0000254	RAPGEF2	9693	PAR-CLIP	20371350	Unspecified
hsa-mir-10b-5p	MIMAT0000254	KIAA0100	9703	CLASH	23622248	Unspecified
hsa-mir-10b-5p	MIMAT0000254	USP6NL	9712	HITS-CLIP	23313552	Unspecified
hsa-mir-10b-5p	MIMAT0000254	SART3	9733	Luciferase reporter assay	26881967	Unspecified
hsa-mir-10b-5p	MIMAT0000254	ATG13	9776	CLASH	23622248	Unspecified
hsa-mir-10b-5p	MIMAT0000254	PIEZO1	9780	Luciferase reporter assay	22322955	Unspecified
hsa-mir-10b-5p	MIMAT0000254	RGP1	9827	CLASH	23622248	Unspecified
hsa-mir-10b-5p	MIMAT0000254	USP3	9960	CLASH	23622248	Unspecified
hsa-mir-10b-5p	MIMAT0000254	CCS	9973	HITS-CLIP	23824327	Unspecified
hsa-mir-10b-5p	MIMAT0000254	BCL2L11	10018	HITS-CLIP//Luciferase reporter assay//PAR-CLIP//Western blot	21471404|21572407|20371350|26701625	Unspecified
hsa-mir-10b-5p	MIMAT0000254	FEM1B	10116	CLASH	23622248	Unspecified
hsa-mir-10b-5p	MIMAT0000254	FAM13A	10144	CLASH	23622248	Unspecified
hsa-mir-10b-5p	MIMAT0000254	MBNL2	10150	Luciferase reporter assay	26881967	Unspecified
hsa-mir-10b-5p	MIMAT0000254	EIF1	10209	CLASH	23622248	Unspecified
hsa-mir-10b-5p	MIMAT0000254	TUBA1B	10376	CLASH	23622248	Unspecified
hsa-mir-10b-5p	MIMAT0000254	HTATIP2	10553	Luciferase reporter assay//qRT-PCR//Western blot	24096486	Unspecified
hsa-mir-10b-5p	MIMAT0000254	ARFGEF1	10565	CLASH	23622248	Unspecified
hsa-mir-10b-5p	MIMAT0000254	PRPF8	10594	CLASH	23622248	Unspecified
hsa-mir-10b-5p	MIMAT0000254	PAICS	10606	PAR-CLIP	21572407	Unspecified
hsa-mir-10b-5p	MIMAT0000254	ERLIN1	10613	CLASH	23622248	Unspecified
hsa-mir-10b-5p	MIMAT0000254	ZMYND11	10771	3'LIFE	25074381	Unspecified
hsa-mir-10b-5p	MIMAT0000254	ZNF460	10794	PAR-CLIP	23446348	Unspecified
hsa-mir-10b-5p	MIMAT0000254	RALBP1	10928	CLASH	23622248	Unspecified
hsa-mir-10b-5p	MIMAT0000254	MSL3	10943	CLASH	23622248	Unspecified
hsa-mir-10b-5p	MIMAT0000254	EBNA1BP2	10969	PAR-CLIP	23446348	Unspecified
hsa-mir-10b-5p	MIMAT0000254	COPS5	10987	CLASH	23622248	Unspecified
hsa-mir-10b-5p	MIMAT0000254	LILRA2	11027	HITS-CLIP	23824327	Unspecified
hsa-mir-10b-5p	MIMAT0000254	PTPRT	11122	CLASH	23622248	Unspecified
hsa-mir-10b-5p	MIMAT0000254	NUDT4	11163	HITS-CLIP	21572407	Unspecified
hsa-mir-10b-5p	MIMAT0000254	SYNPO	11346	PAR-CLIP	22012620	Unspecified
hsa-mir-10b-5p	MIMAT0000254	CARD8	22900	HITS-CLIP//PAR-CLIP	23313552|27292025	Unspecified
hsa-mir-10b-5p	MIMAT0000254	MAPRE1	22919	Luciferase reporter assay	21562367	Unspecified
hsa-mir-10b-5p	MIMAT0000254	SCMH1	22955	CLASH	23622248	Unspecified
hsa-mir-10b-5p	MIMAT0000254	XPO7	23039	CLASH	23622248	Unspecified
hsa-mir-10b-5p	MIMAT0000254	NCOA6	23054	3'LIFE	25074381	Unspecified
hsa-mir-10b-5p	MIMAT0000254	SYT11	23208	CLASH	23622248	Unspecified
hsa-mir-10b-5p	MIMAT0000254	PRRC2C	23215	CLASH	23622248	Unspecified
hsa-mir-10b-5p	MIMAT0000254	DDHD2	23259	CLASH	23622248	Unspecified
hsa-mir-10b-5p	MIMAT0000254	FAM208A	23272	HITS-CLIP	23313552	Unspecified
hsa-mir-10b-5p	MIMAT0000254	TRIM2	23321	PAR-CLIP	21572407|20371350	Unspecified
hsa-mir-10b-5p	MIMAT0000254	ESYT1	23344	CLASH	23622248	Unspecified
hsa-mir-10b-5p	MIMAT0000254	SMCHD1	23347	CLASH	23622248	Unspecified
hsa-mir-10b-5p	MIMAT0000254	PPP1R13B	23368	CLASH	23622248	Unspecified
hsa-mir-10b-5p	MIMAT0000254	AHCYL2	23382	PAR-CLIP	26701625	Unspecified
hsa-mir-10b-5p	MIMAT0000254	EXOSC2	23404	HITS-CLIP	23313552	Unspecified
hsa-mir-10b-5p	MIMAT0000254	ATP1B4	23439	HITS-CLIP	23824327	Unspecified
hsa-mir-10b-5p	MIMAT0000254	PSD4	23550	PAR-CLIP	27292025	Unspecified
hsa-mir-10b-5p	MIMAT0000254	DDX58	23586	Luciferase reporter assay	25312779	Unspecified
hsa-mir-10b-5p	MIMAT0000254	LEMD3	23592	CLASH	23622248	Unspecified
hsa-mir-10b-5p	MIMAT0000254	CADM1	23705	PAR-CLIP	20371350	Unspecified
hsa-mir-10b-5p	MIMAT0000254	ZNF318	24149	CLASH	23622248	Unspecified
hsa-mir-10b-5p	MIMAT0000254	QPCT	25797	PAR-CLIP	27292025	Unspecified
hsa-mir-10b-5p	MIMAT0000254	METTL7A	25840	PAR-CLIP	23446348	Unspecified
hsa-mir-10b-5p	MIMAT0000254	POC1A	25886	PAR-CLIP	23592263	Unspecified
hsa-mir-10b-5p	MIMAT0000254	IPCEF1	26034	CLASH	23622248	Unspecified
hsa-mir-10b-5p	MIMAT0000254	UBXN7	26043	HITS-CLIP	23313552	Unspecified
hsa-mir-10b-5p	MIMAT0000254	AP3M1	26985	CLASH	23622248	Unspecified
hsa-mir-10b-5p	MIMAT0000254	PABPC1	26986	CLASH	23622248	Unspecified
hsa-mir-10b-5p	MIMAT0000254	ACAD8	27034	HITS-CLIP	23313552	Unspecified
hsa-mir-10b-5p	MIMAT0000254	PDCD4	27250	Western blot	22766763	Unspecified
hsa-mir-10b-5p	MIMAT0000254	MCTS1	28985	HITS-CLIP	23313552	Unspecified
hsa-mir-10b-5p	MIMAT0000254	UHRF1	29128	CLASH	23622248	Unspecified
hsa-mir-10b-5p	MIMAT0000254	TMED5	50999	PAR-CLIP	23592263	Unspecified
hsa-mir-10b-5p	MIMAT0000254	GLOD4	51031	CLASH	23622248	Unspecified
hsa-mir-10b-5p	MIMAT0000254	PHF20	51230	HITS-CLIP	23824327	Unspecified
hsa-mir-10b-5p	MIMAT0000254	RSRC1	51319	Luciferase reporter assay	26881967	Unspecified
hsa-mir-10b-5p	MIMAT0000254	CRLF3	51379	PAR-CLIP	21572407|20371350	Unspecified
hsa-mir-10b-5p	MIMAT0000254	SPOUT1	51490	CLASH	23622248	Unspecified
hsa-mir-10b-5p	MIMAT0000254	CMPK1	51727	PAR-CLIP	23446348|21572407|20371350	Unspecified
hsa-mir-10b-5p	MIMAT0000254	CDK12	51755	CLASH	23622248	Unspecified
hsa-mir-10b-5p	MIMAT0000254	PHAX	51808	HITS-CLIP	23313552	Unspecified
hsa-mir-10b-5p	MIMAT0000254	CHPF2	54480	CLASH	23622248	Unspecified
hsa-mir-10b-5p	MIMAT0000254	PRMT7	54496	CLASH	23622248	Unspecified
hsa-mir-10b-5p	MIMAT0000254	ALKBH4	54784	HITS-CLIP	23824327	Unspecified
hsa-mir-10b-5p	MIMAT0000254	NSD3	54904	CLASH	23622248	Unspecified
hsa-mir-10b-5p	MIMAT0000254	FAM118A	55007	HITS-CLIP	21572407	Unspecified
hsa-mir-10b-5p	MIMAT0000254	MSTO1	55154	CLASH	23622248	Unspecified
hsa-mir-10b-5p	MIMAT0000254	KIAA1551	55196	HITS-CLIP	23824327	Unspecified
hsa-mir-10b-5p	MIMAT0000254	KLHDC8A	55220	HITS-CLIP	23824327	Unspecified
hsa-mir-10b-5p	MIMAT0000254	CHDH	55349	HITS-CLIP	23824327	Unspecified
hsa-mir-10b-5p	MIMAT0000254	LRRC59	55379	CLASH	23622248	Unspecified
hsa-mir-10b-5p	MIMAT0000254	NCBP3	55421	PAR-CLIP	27292025	Unspecified
hsa-mir-10b-5p	MIMAT0000254	PARL	55486	CLASH	23622248	Unspecified
hsa-mir-10b-5p	MIMAT0000254	FEM1A	55527	PAR-CLIP	26701625	Unspecified
hsa-mir-10b-5p	MIMAT0000254	KIF21A	55605	CLASH	23622248	Unspecified
hsa-mir-10b-5p	MIMAT0000254	THUMPD1	55623	CLASH	23622248	Unspecified
hsa-mir-10b-5p	MIMAT0000254	SLC48A1	55652	PAR-CLIP	27292025	Unspecified
hsa-mir-10b-5p	MIMAT0000254	TMEM127	55654	HITS-CLIP	23313552	Unspecified
hsa-mir-10b-5p	MIMAT0000254	URGCP	55665	PAR-CLIP	23446348	Unspecified
hsa-mir-10b-5p	MIMAT0000254	TENM3	55714	CLASH	23622248	Unspecified
hsa-mir-10b-5p	MIMAT0000254	HHAT	55733	3'LIFE	25074381	Unspecified
hsa-mir-10b-5p	MIMAT0000254	CSGALNACT1	55790	HITS-CLIP	19536157	Unspecified
hsa-mir-10b-5p	MIMAT0000254	MBNL3	55796	Luciferase reporter assay	26881967	Unspecified
hsa-mir-10b-5p	MIMAT0000254	ACOT13	55856	HITS-CLIP	23313552	Unspecified
hsa-mir-10b-5p	MIMAT0000254	GPCPD1	56261	PAR-CLIP	23446348	Unspecified
hsa-mir-10b-5p	MIMAT0000254	C1GALT1	56913	HITS-CLIP	23313552	Unspecified
hsa-mir-10b-5p	MIMAT0000254	CHMP1B	57132	HITS-CLIP//PAR-CLIP	23824327|27292025	Unspecified
hsa-mir-10b-5p	MIMAT0000254	KIAA1143	57456	HITS-CLIP	19536157	Unspecified
hsa-mir-10b-5p	MIMAT0000254	CNOT6	57472	PAR-CLIP	23446348	Unspecified
hsa-mir-10b-5p	MIMAT0000254	MAVS	57506	HITS-CLIP	23824327	Unspecified
hsa-mir-10b-5p	MIMAT0000254	NUFIP2	57532	CLASH	23622248	Unspecified
hsa-mir-10b-5p	MIMAT0000254	TXNDC16	57544	CLASH	23622248	Unspecified
hsa-mir-10b-5p	MIMAT0000254	CAMSAP3	57662	CLASH	23622248	Unspecified
hsa-mir-10b-5p	MIMAT0000254	XPNPEP3	63929	HITS-CLIP	21572407	Unspecified
hsa-mir-10b-5p	MIMAT0000254	MRPS14	63931	HITS-CLIP	21572407	Unspecified
hsa-mir-10b-5p	MIMAT0000254	HHIP	64399	HITS-CLIP	23313552	Unspecified
hsa-mir-10b-5p	MIMAT0000254	CSMD1	64478	Immunocytochemistry//Immunohistochemistry//Luciferase reporter assay//qRT-PCR	27756250	Unspecified
hsa-mir-10b-5p	MIMAT0000254	WDR13	64743	PAR-CLIP	21572407	Unspecified
hsa-mir-10b-5p	MIMAT0000254	ZNF574	64763	HITS-CLIP	23313552	Unspecified
hsa-mir-10b-5p	MIMAT0000254	C6orf106	64771	CLASH	23622248	Unspecified
hsa-mir-10b-5p	MIMAT0000254	LPIN3	64900	PAR-CLIP	27292025	Unspecified
hsa-mir-10b-5p	MIMAT0000254	UBE2Z	65264	CLASH	23622248	Unspecified
hsa-mir-10b-5p	MIMAT0000254	STK33	65975	CLASH	23622248	Unspecified
hsa-mir-10b-5p	MIMAT0000254	TMEM109	79073	HITS-CLIP	23824327	Unspecified
hsa-mir-10b-5p	MIMAT0000254	WDR77	79084	HITS-CLIP	23313552	Unspecified
hsa-mir-10b-5p	MIMAT0000254	ZNF329	79673	PAR-CLIP	27292025	Unspecified
hsa-mir-10b-5p	MIMAT0000254	FBXO31	79791	HITS-CLIP	19536157	Unspecified
hsa-mir-10b-5p	MIMAT0000254	ELOVL7	79993	HITS-CLIP	19536157	Unspecified
hsa-mir-10b-5p	MIMAT0000254	FOXRED2	80020	PAR-CLIP	27292025	Unspecified
hsa-mir-10b-5p	MIMAT0000254	CSRNP3	80034	PAR-CLIP	21572407	Unspecified
hsa-mir-10b-5p	MIMAT0000254	C3orf36	80111	HITS-CLIP	23824327	Unspecified
hsa-mir-10b-5p	MIMAT0000254	OPA3	80207	HITS-CLIP	19536157	Unspecified
hsa-mir-10b-5p	MIMAT0000254	ORAI2	80228	CLASH	23622248	Unspecified
hsa-mir-10b-5p	MIMAT0000254	TTYH3	80727	HITS-CLIP	23824327	Unspecified
hsa-mir-10b-5p	MIMAT0000254	SETD7	80854	CLASH	23622248	Unspecified
hsa-mir-10b-5p	MIMAT0000254	ANP32E	81611	HITS-CLIP	21572407	Unspecified
hsa-mir-10b-5p	MIMAT0000254	NUAK2	81788	3'LIFE	25074381	Unspecified
hsa-mir-10b-5p	MIMAT0000254	FAHD1	81889	HITS-CLIP	23824327	Unspecified
hsa-mir-10b-5p	MIMAT0000254	CCDC8	83987	PAR-CLIP	27292025	Unspecified
hsa-mir-10b-5p	MIMAT0000254	ZNF394	84124	HITS-CLIP	23313552	Unspecified
hsa-mir-10b-5p	MIMAT0000254	TMEM101	84336	PAR-CLIP	21572407	Unspecified
hsa-mir-10b-5p	MIMAT0000254	PPP1R15B	84919	PAR-CLIP	23592263	Unspecified
hsa-mir-10b-5p	MIMAT0000254	RBM17	84991	CLASH	23622248	Unspecified
hsa-mir-10b-5p	MIMAT0000254	KBTBD6	89890	CLASH	23622248	Unspecified
hsa-mir-10b-5p	MIMAT0000254	SAPCD2	89958	HITS-CLIP	19536157	Unspecified
hsa-mir-10b-5p	MIMAT0000254	LMF2	91289	CLASH	23622248	Unspecified
hsa-mir-10b-5p	MIMAT0000254	ZNF502	91392	PAR-CLIP	22012620	Unspecified
hsa-mir-10b-5p	MIMAT0000254	CENPL	91687	HITS-CLIP	23313552	Unspecified
hsa-mir-10b-5p	MIMAT0000254	TIMM50	92609	HITS-CLIP	21572407	Unspecified
hsa-mir-10b-5p	MIMAT0000254	ARHGAP18	93663	PAR-CLIP	21572407	Unspecified
hsa-mir-10b-5p	MIMAT0000254	GLB1L3	112937	CLASH	23622248	Unspecified
hsa-mir-10b-5p	MIMAT0000254	BORCS5	118426	HITS-CLIP	23824327	Unspecified
hsa-mir-10b-5p	MIMAT0000254	OLFM3	118427	3'LIFE	25074381	Unspecified
hsa-mir-10b-5p	MIMAT0000254	SLC24A4	123041	HITS-CLIP	23824327	Unspecified
hsa-mir-10b-5p	MIMAT0000254	ZC3H18	124245	CLASH	23622248	Unspecified
hsa-mir-10b-5p	MIMAT0000254	TMEM170A	124491	HITS-CLIP	21572407	Unspecified
hsa-mir-10b-5p	MIMAT0000254	IRGQ	126298	HITS-CLIP//PAR-CLIP	21572407	Unspecified
hsa-mir-10b-5p	MIMAT0000254	LIX1L	128077	HITS-CLIP	21572407	Unspecified
hsa-mir-10b-5p	MIMAT0000254	AHSA2	130872	HITS-CLIP	21572407	Unspecified
hsa-mir-10b-5p	MIMAT0000254	AASDH	132949	CLASH	23622248	Unspecified
hsa-mir-10b-5p	MIMAT0000254	NEK7	140609	CLASH	23622248	Unspecified
hsa-mir-10b-5p	MIMAT0000254	ZNF280B	140883	PAR-CLIP	21572407	Unspecified
hsa-mir-10b-5p	MIMAT0000254	KCTD11	147040	HITS-CLIP//PAR-CLIP	23446348|24906430|23824327|23313552|19536157|27418678|28735896	Unspecified
hsa-mir-10b-5p	MIMAT0000254	ARSK	153642	PAR-CLIP	21572407	Unspecified
hsa-mir-10b-5p	MIMAT0000254	CNKSR3	154043	HITS-CLIP	23313552	Unspecified
hsa-mir-10b-5p	MIMAT0000254	RUNDC3B	154661	CLASH	23622248	Unspecified
hsa-mir-10b-5p	MIMAT0000254	SLC25A43	203427	PAR-CLIP	21572407	Unspecified
hsa-mir-10b-5p	MIMAT0000254	RTKN2	219790	CLASH	23622248	Unspecified
hsa-mir-10b-5p	MIMAT0000254	C6orf89	221477	HITS-CLIP	23824327	Unspecified
hsa-mir-10b-5p	MIMAT0000254	TMED4	222068	PAR-CLIP	27292025	Unspecified
hsa-mir-10b-5p	MIMAT0000254	SLC25A30	253512	CLASH	23622248	Unspecified
hsa-mir-10b-5p	MIMAT0000254	PLA2G4F	255189	CLASH	23622248	Unspecified
hsa-mir-10b-5p	MIMAT0000254	GK5	256356	HITS-CLIP	21572407	Unspecified
hsa-mir-10b-5p	MIMAT0000254	C17orf105	284067	HITS-CLIP	21572407	Unspecified
hsa-mir-10b-5p	MIMAT0000254	TSPAN33	340348	CLASH	23622248	Unspecified
hsa-mir-10b-5p	MIMAT0000254	MTX3	345778	HITS-CLIP	23824327	Unspecified
hsa-mir-10b-5p	MIMAT0000254	ZNF445	353274	HITS-CLIP	23824327	Unspecified
hsa-mir-10b-5p	MIMAT0000254	SFT2D2	375035	HITS-CLIP	23824327	Unspecified
hsa-mir-10b-5p	MIMAT0000254	RAB15	376267	PAR-CLIP	22012620	Unspecified
hsa-mir-10b-5p	MIMAT0000254	RBM12B	389677	PAR-CLIP	24398324|21572407	Unspecified
hsa-mir-10b-5p	MIMAT0000254	ONECUT3	390874	PAR-CLIP	23446348	Unspecified
hsa-mir-10b-5p	MIMAT0000254	PLA2G2C	391013	PAR-CLIP	23446348	Unspecified
hsa-mir-10b-5p	MIMAT0000254	FRRS1	391059	HITS-CLIP	23313552	Unspecified
hsa-mir-10b-5p	MIMAT0000254	H3F3C	440093	PAR-CLIP	23592263|24398324|23446348|21572407|20371350|26701625|27292025	Unspecified
hsa-mir-10b-5p	MIMAT0000254	ANKRD33B	651746	PAR-CLIP	23446348|21572407|26701625	Unspecified
hsa-mir-10b-5p	MIMAT0000254	ZBTB8A	653121	PAR-CLIP	27292025	Unspecified
hsa-mir-10b-5p	MIMAT0000254	ZNF878	729747	HITS-CLIP	27418678	Unspecified
hsa-mir-10b-5p	MIMAT0000254	MTRNR2L7	100288485	PAR-CLIP	22012620|21572407|20371350	Unspecified
hsa-mir-10b-5p	MIMAT0000254	MTRNR2L3	100462983	PAR-CLIP	22012620|20371350	Unspecified
hsa-mir-10b-5p	MIMAT0000254	MTRNR2L10	100463488	PAR-CLIP	22012620|20371350	Unspecified
hsa-mir-10b-5p	MIMAT0000254	MTRNR2L11	100463489	PAR-CLIP	22012620|21572407|20371350	Unspecified
hsa-mir-363-3p	MIMAT0000707	ACTC1	70	HITS-CLIP	27418678	Unspecified
hsa-mir-363-3p	MIMAT0000707	AMD1	262	PAR-CLIP	26701625	Unspecified
hsa-mir-363-3p	MIMAT0000707	FASLG	356	HITS-CLIP	23824327	Unspecified
hsa-mir-363-3p	MIMAT0000707	ARF1	375	PAR-CLIP	21572407	Unspecified
hsa-mir-363-3p	MIMAT0000707	ASGR2	433	PAR-CLIP	23446348|21572407|20371350	Unspecified
hsa-mir-363-3p	MIMAT0000707	ATOX1	475	PAR-CLIP	20371350	Unspecified
hsa-mir-363-3p	MIMAT0000707	BAK1	578	PAR-CLIP	20371350	Unspecified
hsa-mir-363-3p	MIMAT0000707	BCAT1	586	PAR-CLIP	23446348|20371350	Unspecified
hsa-mir-363-3p	MIMAT0000707	BMPR1A	657	PAR-CLIP	21572407|20371350	Unspecified
hsa-mir-363-3p	MIMAT0000707	CAD	790	PAR-CLIP	27292025	Unspecified
hsa-mir-363-3p	MIMAT0000707	CAPZB	832	PAR-CLIP	26701625	Unspecified
hsa-mir-363-3p	MIMAT0000707	CASP3	836	Flow//Immunoblot//Luciferase reporter assay//Microarray//qRT-PCR//Western blot	24805821	Unspecified
hsa-mir-363-3p	MIMAT0000707	CCNB1	891	PAR-CLIP	26701625	Unspecified
hsa-mir-363-3p	MIMAT0000707	CDC5L	988	PAR-CLIP	23592263	Unspecified
hsa-mir-363-3p	MIMAT0000707	CDKN1A	1026	Luciferase reporter assay//qRT-PCR//Western blot	20190813	Unspecified
hsa-mir-363-3p	MIMAT0000707	CLTA	1211	PAR-CLIP	21572407	Unspecified
hsa-mir-363-3p	MIMAT0000707	CREB1	1385	Luciferase reporter assay	26796749	Unspecified
hsa-mir-363-3p	MIMAT0000707	CYP2C19	1557	PAR-CLIP	23592263	Unspecified
hsa-mir-363-3p	MIMAT0000707	DDX3X	1654	HITS-CLIP//PAR-CLIP	23446348|21572407	Unspecified
hsa-mir-363-3p	MIMAT0000707	DYNC1LI2	1783	PAR-CLIP	27292025	Unspecified
hsa-mir-363-3p	MIMAT0000707	DUSP5	1847	HITS-CLIP//PAR-CLIP	23446348|22012620|21572407|20371350|26701625	Unspecified
hsa-mir-363-3p	MIMAT0000707	S1PR1	1901	Luciferase reporter assay//qRT-PCR//Western blot	24631531	Unspecified
hsa-mir-363-3p	MIMAT0000707	EIF4EBP1	1978	HITS-CLIP	23706177	Unspecified
hsa-mir-363-3p	MIMAT0000707	EIF4EBP2	1979	PAR-CLIP	22012620	Unspecified
hsa-mir-363-3p	MIMAT0000707	CLN8	2055	PAR-CLIP	21572407|20371350	Unspecified
hsa-mir-363-3p	MIMAT0000707	BPTF	2186	PAR-CLIP	26701625	Unspecified
hsa-mir-363-3p	MIMAT0000707	FGF2	2247	HITS-CLIP//PAR-CLIP	23592263|23446348|22012620|21572407|20371350	Unspecified
hsa-mir-363-3p	MIMAT0000707	FKBP1A	2280	PAR-CLIP	22100165|22291592	Unspecified
hsa-mir-363-3p	MIMAT0000707	GAP43	2596	Immunohistochemistry//Luciferase reporter assay//qRT-PCR//Western blot	27495233	Unspecified
hsa-mir-363-3p	MIMAT0000707	GATA6	2627	PAR-CLIP	21572407	Unspecified
hsa-mir-363-3p	MIMAT0000707	GGCX	2677	PAR-CLIP	27292025	Unspecified
hsa-mir-363-3p	MIMAT0000707	GM2A	2760	PAR-CLIP	23592263	Unspecified
hsa-mir-363-3p	MIMAT0000707	GNAQ	2776	PAR-CLIP	20371350	Unspecified
hsa-mir-363-3p	MIMAT0000707	GOLGA3	2802	PAR-CLIP	22012620|21572407	Unspecified
hsa-mir-363-3p	MIMAT0000707	MKNK2	2872	PAR-CLIP	23592263	Unspecified
hsa-mir-363-3p	MIMAT0000707	GTF2A1	2957	HITS-CLIP//PAR-CLIP	23446348|20371350|21572407	Unspecified
hsa-mir-363-3p	MIMAT0000707	GTF2E1	2960	PAR-CLIP	21572407	Unspecified
hsa-mir-363-3p	MIMAT0000707	H3F3B	3021	PAR-CLIP	23592263|23446348|21572407|20371350	Unspecified
hsa-mir-363-3p	MIMAT0000707	HIVEP1	3096	GFP reporter assay//PAR-CLIP//qRT-PCR//Western blot	23975832|23592263|23446348|21572407|20371350	Unspecified
hsa-mir-363-3p	MIMAT0000707	HOXA13	3209	PAR-CLIP	20371350	Unspecified
hsa-mir-363-3p	MIMAT0000707	HOXC8	3224	PAR-CLIP	21572407	Unspecified
hsa-mir-363-3p	MIMAT0000707	FOXN2	3344	PAR-CLIP	22100165|22291592|24398324|23446348|21572407|20371350	Unspecified
hsa-mir-363-3p	MIMAT0000707	RBPJ	3516	PAR-CLIP	26701625	Unspecified
hsa-mir-363-3p	MIMAT0000707	IL6ST	3572	HITS-CLIP//PAR-CLIP	23592263|23446348|22012620|21572407|20371350	Unspecified
hsa-mir-363-3p	MIMAT0000707	INCENP	3619	PAR-CLIP	23446348|21572407	Unspecified
hsa-mir-363-3p	MIMAT0000707	INSIG1	3638	PAR-CLIP	23592263	Unspecified
hsa-mir-363-3p	MIMAT0000707	IPP	3652	PAR-CLIP	21572407	Unspecified
hsa-mir-363-3p	MIMAT0000707	ITGB8	3696	PAR-CLIP	26701625|27292025	Unspecified
hsa-mir-363-3p	MIMAT0000707	ITPR1	3708	PAR-CLIP	23592263|21572407|20371350	Unspecified
hsa-mir-363-3p	MIMAT0000707	KCNC4	3749	PAR-CLIP	26701625	Unspecified
hsa-mir-363-3p	MIMAT0000707	KIF5B	3799	PAR-CLIP	21572407	Unspecified
hsa-mir-363-3p	MIMAT0000707	LETM1	3954	PAR-CLIP	21572407	Unspecified
hsa-mir-363-3p	MIMAT0000707	CD180	4064	PAR-CLIP	26701625	Unspecified
hsa-mir-363-3p	MIMAT0000707	MAP1B	4131	PAR-CLIP	23446348|20371350	Unspecified
hsa-mir-363-3p	MIMAT0000707	DNAJB9	4189	PAR-CLIP	23592263|23446348|22012620|21572407|20371350|26701625	Unspecified
hsa-mir-363-3p	MIMAT0000707	MDM2	4193	PAR-CLIP	23592263	Unspecified
hsa-mir-363-3p	MIMAT0000707	MYO1B	4430	qRT-PCR	23806264	Unspecified
hsa-mir-363-3p	MIMAT0000707	NF2	4771	PAR-CLIP	20371350	Unspecified
hsa-mir-363-3p	MIMAT0000707	NFYB	4801	PAR-CLIP	21572407	Unspecified
hsa-mir-363-3p	MIMAT0000707	CNOT2	4848	PAR-CLIP	23446348|22012620|21572407|20371350	Unspecified
hsa-mir-363-3p	MIMAT0000707	CNOT4	4850	PAR-CLIP	23592263|21572407|20371350|27292025	Unspecified
hsa-mir-363-3p	MIMAT0000707	NOTCH1	4851	Luciferase reporter assay//qRT-PCR//Western blot	26709677	Unspecified
hsa-mir-363-3p	MIMAT0000707	NRAS	4893	PAR-CLIP	23446348|20371350	Unspecified
hsa-mir-363-3p	MIMAT0000707	PAWR	5074	PAR-CLIP	23446348|21572407|20371350	Unspecified
hsa-mir-363-3p	MIMAT0000707	PAX9	5083	PAR-CLIP	21572407	Unspecified
hsa-mir-363-3p	MIMAT0000707	PIK3CD	5293	PAR-CLIP	26701625	Unspecified
hsa-mir-363-3p	MIMAT0000707	PKNOX1	5316	PAR-CLIP	27292025	Unspecified
hsa-mir-363-3p	MIMAT0000707	PPIC	5480	PAR-CLIP	22100165	Unspecified
hsa-mir-363-3p	MIMAT0000707	PPP1R3D	5509	HITS-CLIP	21572407	Unspecified
hsa-mir-363-3p	MIMAT0000707	NPY4R	5540	PAR-CLIP	21572407	Unspecified
hsa-mir-363-3p	MIMAT0000707	PRPS1	5631	PAR-CLIP	26701625	Unspecified
hsa-mir-363-3p	MIMAT0000707	TWF1	5756	PAR-CLIP	23592263|20371350	Unspecified
hsa-mir-363-3p	MIMAT0000707	RAD51	5888	PAR-CLIP	26701625	Unspecified
hsa-mir-363-3p	MIMAT0000707	RBMS2	5939	PAR-CLIP	27292025	Unspecified
hsa-mir-363-3p	MIMAT0000707	REL	5966	PAR-CLIP	21572407	Unspecified
hsa-mir-363-3p	MIMAT0000707	REV3L	5980	PAR-CLIP	20371350	Unspecified
hsa-mir-363-3p	MIMAT0000707	RNF4	6047	PAR-CLIP	20371350|26701625	Unspecified
hsa-mir-363-3p	MIMAT0000707	RPL9	6133	PAR-CLIP	23446348|21572407|20371350	Unspecified
hsa-mir-363-3p	MIMAT0000707	RPL24	6152	PAR-CLIP	27292025	Unspecified
hsa-mir-363-3p	MIMAT0000707	TSPAN31	6302	PAR-CLIP	26701625	Unspecified
hsa-mir-363-3p	MIMAT0000707	MAP2K4	6416	PAR-CLIP	21572407	Unspecified
hsa-mir-363-3p	MIMAT0000707	SNRPD1	6632	PAR-CLIP	23592263	Unspecified
hsa-mir-363-3p	MIMAT0000707	SNRPD3	6634	CLASH	23622248	Unspecified
hsa-mir-363-3p	MIMAT0000707	SOX4	6659	HITS-CLIP//Luciferase reporter assay//PAR-CLIP	23592263|24398324|23446348|22012620|21572407|20371350|27084453	Unspecified
hsa-mir-363-3p	MIMAT0000707	SOX11	6664	PAR-CLIP	22012620	Unspecified
hsa-mir-363-3p	MIMAT0000707	SSFA2	6744	PAR-CLIP	24398324|23446348|21572407|20371350	Unspecified
hsa-mir-363-3p	MIMAT0000707	STAT2	6773	PAR-CLIP	27292025	Unspecified
hsa-mir-363-3p	MIMAT0000707	AURKA	6790	PAR-CLIP	21572407	Unspecified
hsa-mir-363-3p	MIMAT0000707	ELOA	6924	PAR-CLIP	21572407	Unspecified
hsa-mir-363-3p	MIMAT0000707	TEF	7008	PAR-CLIP	20371350	Unspecified
hsa-mir-363-3p	MIMAT0000707	TLR3	7098	PAR-CLIP	20371350	Unspecified
hsa-mir-363-3p	MIMAT0000707	TMF1	7110	HITS-CLIP//PAR-CLIP	23446348|22012620|21572407|20371350	Unspecified
hsa-mir-363-3p	MIMAT0000707	UGDH	7358	PAR-CLIP	27292025	Unspecified
hsa-mir-363-3p	MIMAT0000707	UCK2	7371	PAR-CLIP	21572407	Unspecified
hsa-mir-363-3p	MIMAT0000707	UQCRFS1	7386	HITS-CLIP	28735896	Unspecified
hsa-mir-363-3p	MIMAT0000707	ZNF24	7572	PAR-CLIP	22012620|21572407	Unspecified
hsa-mir-363-3p	MIMAT0000707	ZNF75A	7627	PAR-CLIP	21572407	Unspecified
hsa-mir-363-3p	MIMAT0000707	ZNF134	7693	PAR-CLIP	23446348|21572407|20371350	Unspecified
hsa-mir-363-3p	MIMAT0000707	ZNF157	7712	PAR-CLIP	27292025	Unspecified
hsa-mir-363-3p	MIMAT0000707	BTG2	7832	PAR-CLIP	24398324|21572407|20371350	Unspecified
hsa-mir-363-3p	MIMAT0000707	HMGA2	8091	PAR-CLIP	21572407|26701625	Unspecified
hsa-mir-363-3p	MIMAT0000707	SMARCA5	8467	PAR-CLIP	21572407	Unspecified
hsa-mir-363-3p	MIMAT0000707	GEMIN2	8487	PAR-CLIP	21572407	Unspecified
hsa-mir-363-3p	MIMAT0000707	IFITM1	8519	PAR-CLIP	27292025	Unspecified
hsa-mir-363-3p	MIMAT0000707	CHST1	8534	PAR-CLIP	26701625	Unspecified
hsa-mir-363-3p	MIMAT0000707	ADAM15	8751	qRT-PCR	23806264	Unspecified
hsa-mir-363-3p	MIMAT0000707	CDK5R1	8851	PAR-CLIP	21572407|20371350	Unspecified
hsa-mir-363-3p	MIMAT0000707	PER2	8864	HITS-CLIP	19536157	Unspecified
hsa-mir-363-3p	MIMAT0000707	EIF2S2	8894	CLASH	23622248	Unspecified
hsa-mir-363-3p	MIMAT0000707	WASL	8976	PAR-CLIP	22012620|21572407|20371350	Unspecified
hsa-mir-363-3p	MIMAT0000707	OSMR	9180	HITS-CLIP	19536157	Unspecified
hsa-mir-363-3p	MIMAT0000707	SLC33A1	9197	HITS-CLIP//PAR-CLIP	23592263|23706177	Unspecified
hsa-mir-363-3p	MIMAT0000707	GCNT3	9245	PAR-CLIP	27292025	Unspecified
hsa-mir-363-3p	MIMAT0000707	CYTH2	9266	PAR-CLIP	26701625	Unspecified
hsa-mir-363-3p	MIMAT0000707	EFTUD2	9343	CLASH	23622248	Unspecified
hsa-mir-363-3p	MIMAT0000707	RPL23	9349	PAR-CLIP	27292025	Unspecified
hsa-mir-363-3p	MIMAT0000707	ZNF264	9422	PAR-CLIP	23446348	Unspecified
[truncated: 1,872 more rows]
