# Supplementary material for: microRNAs Regulate Cellular Magnesium by Tuning Expression of the Plasma Membrane Protein CNNM4
Source: ACS Chem Biol. 2025 Aug 27;20(9):2159–70. doi: 10.1021/acschembio.5c00296 (PMC12455565; doi:10.1021/acschembio.5c00296)
Supplement: Supplementary file 5 [file cb5c00296_si_005.xlsx]

## Sheet: TableS4_Upregulators_mirnet_mir
ID	Accession	Target	TargetID	Experiment	Literature	Tissue
hsa-mir-26a-5p	MIMAT0000082	ABCA1	19	Immunoblot//Luciferase reporter assay//qRT-PCR	22673513	Unspecified
hsa-mir-26a-5p	MIMAT0000082	ABCB7	22	CLASH	23622248	Unspecified
hsa-mir-26a-5p	MIMAT0000082	ACTN4	81	CLASH	23622248	Unspecified
hsa-mir-26a-5p	MIMAT0000082	ACVR1	90	Luciferase reporter assay//qRT-PCR	23227223	Unspecified
hsa-mir-26a-5p	MIMAT0000082	ADM	133	CLASH//PAR-CLIP	23622248|23592263|23446348|22012620|21572407|20371350|26701625	Unspecified
hsa-mir-26a-5p	MIMAT0000082	GRK2	156	PAR-CLIP	27292025	Unspecified
hsa-mir-26a-5p	MIMAT0000082	JAG1	182	Luciferase reporter assay//qRT-PCR//Western blot	27270422	Unspecified
hsa-mir-26a-5p	MIMAT0000082	AHR	196	CLASH	23622248	Unspecified
hsa-mir-26a-5p	MIMAT0000082	SLC25A5	292	CLASH	23622248	Unspecified
hsa-mir-26a-5p	MIMAT0000082	ARCN1	372	CLASH	23622248	Unspecified
hsa-mir-26a-5p	MIMAT0000082	ARF1	375	PAR-CLIP	20371350	Unspecified
hsa-mir-26a-5p	MIMAT0000082	ATM	472	Luciferase reporter assay//qRT-PCR//Western blot	24211747	Unspecified
hsa-mir-26a-5p	MIMAT0000082	ATP1A1	476	CLASH	23622248	Unspecified
hsa-mir-26a-5p	MIMAT0000082	ATP2B1	490	PAR-CLIP	20371350	Unspecified
hsa-mir-26a-5p	MIMAT0000082	ATP5A1	498	CLASH	23622248	Unspecified
hsa-mir-26a-5p	MIMAT0000082	ATP7B	540	CLASH	23622248	Unspecified
hsa-mir-26a-5p	MIMAT0000082	BID	637	HITS-CLIP	22473208	Unspecified
hsa-mir-26a-5p	MIMAT0000082	BMPR1A	657	HITS-CLIP//PAR-CLIP	23824327|27292025	Unspecified
hsa-mir-26a-5p	MIMAT0000082	DST	667	CLASH	23622248	Unspecified
hsa-mir-26a-5p	MIMAT0000082	BRCA1	672	PAR-CLIP	23446348	Unspecified
hsa-mir-26a-5p	MIMAT0000082	C3	718	PAR-CLIP	27292025	Unspecified
hsa-mir-26a-5p	MIMAT0000082	CA2	760	CLASH	23622248	Unspecified
hsa-mir-26a-5p	MIMAT0000082	CAPZA1	829	PAR-CLIP	27292025	Unspecified
hsa-mir-26a-5p	MIMAT0000082	CCND2	894	Luciferase reporter assay//PAR-CLIP//Western blot	19524505|23446348|22012620|21572407|20371350	Unspecified
hsa-mir-26a-5p	MIMAT0000082	CCNE1	898	HITS-CLIP//Luciferase reporter assay//Western blot	22210897|22473208	Unspecified
hsa-mir-26a-5p	MIMAT0000082	CDC6	990	Luciferase reporter assay//Western blot	18713946|27158389	Unspecified
hsa-mir-26a-5p	MIMAT0000082	CDK6	1021	Luciferase reporter assay//Western blot	22210897	Unspecified
hsa-mir-26a-5p	MIMAT0000082	CDK8	1024	Western blot	18713946	Unspecified
hsa-mir-26a-5p	MIMAT0000082	CDK9	1025	HITS-CLIP	23824327	Unspecified
hsa-mir-26a-5p	MIMAT0000082	CHD1	1105	Luciferase reporter assay//Western blot	24735615	Unspecified
hsa-mir-26a-5p	MIMAT0000082	CHEK1	1111	Luciferase reporter assay//Western blot	24336073	Unspecified
hsa-mir-26a-5p	MIMAT0000082	LYST	1130	CLASH	23622248	Unspecified
hsa-mir-26a-5p	MIMAT0000082	CKS2	1164	Flow//PAR-CLIP//Western blot	23861775|23592263	Unspecified
hsa-mir-26a-5p	MIMAT0000082	COPB1	1315	CLASH	23622248	Unspecified
hsa-mir-26a-5p	MIMAT0000082	SLC31A1	1317	HITS-CLIP	23824327	Unspecified
hsa-mir-26a-5p	MIMAT0000082	CSNK1A1	1452	HITS-CLIP	19536157	Unspecified
hsa-mir-26a-5p	MIMAT0000082	CSTF2	1478	PAR-CLIP	20371350	Unspecified
hsa-mir-26a-5p	MIMAT0000082	NKX2-5	1482	CLASH	23622248	Unspecified
hsa-mir-26a-5p	MIMAT0000082	CTBP1	1487	CLASH	23622248	Unspecified
hsa-mir-26a-5p	MIMAT0000082	CTGF	1490	Microarray//qRT-PCR//Western blot	18713946|26063197	Unspecified
hsa-mir-26a-5p	MIMAT0000082	CTNS	1497	PAR-CLIP	23592263	Unspecified
hsa-mir-26a-5p	MIMAT0000082	CD55	1604	PAR-CLIP	23592263	Unspecified
hsa-mir-26a-5p	MIMAT0000082	DDB1	1642	CLASH	23622248	Unspecified
hsa-mir-26a-5p	MIMAT0000082	DDX3X	1654	PAR-CLIP	21572407	Unspecified
hsa-mir-26a-5p	MIMAT0000082	DHX15	1665	CLASH	23622248	Unspecified
hsa-mir-26a-5p	MIMAT0000082	DNMT1	1786	CLASH	23622248	Unspecified
hsa-mir-26a-5p	MIMAT0000082	DNMT3B	1789	Luciferase reporter assay//Microarray//qRT-PCR//Western blot	24343426	Unspecified
hsa-mir-26a-5p	MIMAT0000082	SLC26A2	1836	PAR-CLIP	23592263	Unspecified
hsa-mir-26a-5p	MIMAT0000082	DUSP4	1846	Luciferase reporter assay//qRT-PCR//Western blot	25877859	Unspecified
hsa-mir-26a-5p	MIMAT0000082	DUSP5	1847	Luciferase reporter assay//qRT-PCR//Western blot	25877859	Unspecified
hsa-mir-26a-5p	MIMAT0000082	DYRK1A	1859	HITS-CLIP	22473208	Unspecified
hsa-mir-26a-5p	MIMAT0000082	E2F2	1870	Luciferase reporter assay//qRT-PCR//Western blot	26458859	Unspecified
hsa-mir-26a-5p	MIMAT0000082	EEF1B2	1933	CLASH	23622248	Unspecified
hsa-mir-26a-5p	MIMAT0000082	EIF4G2	1982	HITS-CLIP	22473208	Unspecified
hsa-mir-26a-5p	MIMAT0000082	EIF5	1983	HITS-CLIP	22473208	Unspecified
hsa-mir-26a-5p	MIMAT0000082	ELAVL2	1993	HITS-CLIP	22473208	Unspecified
hsa-mir-26a-5p	MIMAT0000082	EP300	2033	HITS-CLIP	27418678	Unspecified
hsa-mir-26a-5p	MIMAT0000082	ESR1	2099	Luciferase reporter assay	21610700	Unspecified
hsa-mir-26a-5p	MIMAT0000082	ETF1	2107	PAR-CLIP	23592263|23446348|27292025	Unspecified
hsa-mir-26a-5p	MIMAT0000082	EZH2	2146	ChIP//Chromatin immunoprecipitation//Immunoblot//Immunohistochemistry//Luciferase reporter assay//Microarray//qRT-PCR//Reporter assay//Western blot	18713946|20478051|21199804|20952513|21368858|21829663|18281287|23599767|28214878|25611389|26733151|26746204|26781064|26587974	Unspecified
hsa-mir-26a-5p	MIMAT0000082	ACSL3	2181	HITS-CLIP	22473208	Unspecified
hsa-mir-26a-5p	MIMAT0000082	FASN	2194	CLASH	23622248	Unspecified
hsa-mir-26a-5p	MIMAT0000082	FKTN	2218	HITS-CLIP	23824327	Unspecified
hsa-mir-26a-5p	MIMAT0000082	FER	2241	CLASH	23622248	Unspecified
hsa-mir-26a-5p	MIMAT0000082	FGF9	2254	Immunohistochemistry//In situ hybridization//Luciferase reporter assay//qRT-PCR//Western blot	24015269	Unspecified
hsa-mir-26a-5p	MIMAT0000082	FOXO3	2309	CLASH	23622248	Unspecified
hsa-mir-26a-5p	MIMAT0000082	FPR1	2357	HITS-CLIP	23824327	Unspecified
hsa-mir-26a-5p	MIMAT0000082	FUT8	2530	Flow//Immunofluorescence//Immunohistochemistry//Luciferase reporter assay//qRT-PCR//Western blot	27533464	Unspecified
hsa-mir-26a-5p	MIMAT0000082	GALNT3	2591	PAR-CLIP	22012620	Unspecified
hsa-mir-26a-5p	MIMAT0000082	GLG1	2734	CLASH	23622248	Unspecified
hsa-mir-26a-5p	MIMAT0000082	GSK3B	2932	Immunoblot//Immunofluorescence//Immunoprecipitaion//Luciferase reporter assay//Microarray//PAR-CLIP//qRT-PCR//Western blot	20525681|22484120|21572407|20371350|26854694|26893786|28237093|26469406|26313916	Unspecified
hsa-mir-26a-5p	MIMAT0000082	MSH6	2956	CLASH	23622248	Unspecified
hsa-mir-26a-5p	MIMAT0000082	GTF2A1	2957	PAR-CLIP	23592263|24398324|22012620|20371350	Unspecified
hsa-mir-26a-5p	MIMAT0000082	HGF	3082	ELISA//Immunohistochemistry//Luciferase reporter assay//qRT-PCR//QRTPCR//Western blot	24259426|28393839|28386375	Unspecified
hsa-mir-26a-5p	MIMAT0000082	HMGA1	3159	Flow//Immunohistochemistry//Luciferase reporter assay//qRT-PCR//Western blot	17563749|22245693|22139073|23796420|27025651|25755724|28000891	Unspecified
hsa-mir-26a-5p	MIMAT0000082	HNRNPU	3192	CLASH	23622248	Unspecified
hsa-mir-26a-5p	MIMAT0000082	HOXA5	3202	Luciferase reporter assay//qRT-PCR	26219418	Unspecified
hsa-mir-26a-5p	MIMAT0000082	HOXC8	3224	CLASH	23622248	Unspecified
hsa-mir-26a-5p	MIMAT0000082	HSPA8	3312	CLASH//PAR-CLIP	23622248|26701625	Unspecified
hsa-mir-26a-5p	MIMAT0000082	HSPD1	3329	HITS-CLIP	23824327	Unspecified
hsa-mir-26a-5p	MIMAT0000082	IFNB1	3456	ELISA//Luciferase reporter assay//qRT-PCR	20130213	Unspecified
hsa-mir-26a-5p	MIMAT0000082	IGF1	3479	Luciferase reporter assay//qRT-PCR//Western blot	27468358	Unspecified
hsa-mir-26a-5p	MIMAT0000082	IL6	3569	Luciferase reporter assay	23389848	Unspecified
hsa-mir-26a-5p	MIMAT0000082	IRF4	3662	HITS-CLIP	22473208	Unspecified
hsa-mir-26a-5p	MIMAT0000082	ITGA2	3673	PAR-CLIP	27292025	Unspecified
hsa-mir-26a-5p	MIMAT0000082	ITGA5	3678	Luciferase reporter assay//Western blot	25537511	Unspecified
hsa-mir-26a-5p	MIMAT0000082	KPNA2	3838	PAR-CLIP	23592263|24398324|22012620|21572407|20371350|27292025	Unspecified
hsa-mir-26a-5p	MIMAT0000082	LIF	3976	ELISA	19011087	Unspecified
hsa-mir-26a-5p	MIMAT0000082	LOXL2	4017	Luciferase reporter assay//PAR-CLIP	23592263|26983694	Unspecified
hsa-mir-26a-5p	MIMAT0000082	LRP6	4040	CLASH	23622248	Unspecified
hsa-mir-26a-5p	MIMAT0000082	MAD2L1	4085	PAR-CLIP	22012620	Unspecified
hsa-mir-26a-5p	MIMAT0000082	SMAD1	4086	Immunoblot//Immunohistochemistry//Immunoprecipitaion//In situ hybridization//Luciferase reporter assay//qRT-PCR//Reporter assay//Western blot	20857419|14697198|18197755|23028144|24047927|26548531	Unspecified
hsa-mir-26a-5p	MIMAT0000082	SMAD4	4089	Luciferase reporter assay//Western blot	20857419|23028144	Unspecified
hsa-mir-26a-5p	MIMAT0000082	MAN2A1	4124	HITS-CLIP//PAR-CLIP	22473208|21572407	Unspecified
hsa-mir-26a-5p	MIMAT0000082	MAP1B	4131	PAR-CLIP	22012620	Unspecified
hsa-mir-26a-5p	MIMAT0000082	MAT2A	4144	HITS-CLIP//PAR-CLIP	22473208|24398324|23446348|22012620|21572407|20371350	Unspecified
hsa-mir-26a-5p	MIMAT0000082	MCL1	4170	Western blot	23750239	Unspecified
hsa-mir-26a-5p	MIMAT0000082	MDM2	4193	HITS-CLIP//PAR-CLIP	23592263|24398324|23446348|21572407|20371350	Unspecified
hsa-mir-26a-5p	MIMAT0000082	ALDH6A1	4329	HITS-CLIP	23824327	Unspecified
hsa-mir-26a-5p	MIMAT0000082	COX1	4512	CLASH	23622248	Unspecified
hsa-mir-26a-5p	MIMAT0000082	COX3	4514	CLASH	23622248	Unspecified
hsa-mir-26a-5p	MIMAT0000082	MYC	4609	Western blot	19524505	Unspecified
hsa-mir-26a-5p	MIMAT0000082	MYH10	4628	CLASH	23622248	Unspecified
hsa-mir-26a-5p	MIMAT0000082	MYO10	4651	CLASH	23622248	Unspecified
hsa-mir-26a-5p	MIMAT0000082	NOS2	4843	Luciferase reporter assay//qRT-PCR//Western blot	23338972|26854724	Unspecified
hsa-mir-26a-5p	MIMAT0000082	NRAS	4893	Luciferase reporter assay//qRT-PCR//Western blot	26458859	Unspecified
hsa-mir-26a-5p	MIMAT0000082	PCK1	5105	HITS-CLIP	28735896	Unspecified
hsa-mir-26a-5p	MIMAT0000082	PCYT1A	5130	CLASH	23622248	Unspecified
hsa-mir-26a-5p	MIMAT0000082	PDE4B	5142	HITS-CLIP	22473208	Unspecified
hsa-mir-26a-5p	MIMAT0000082	PDE4C	5143	HITS-CLIP	23824327	Unspecified
hsa-mir-26a-5p	MIMAT0000082	PHB	5245	Luciferase reporter assay//qRT-PCR//Western blot	23870455	Unspecified
hsa-mir-26a-5p	MIMAT0000082	PIK3C2A	5286	Luciferase reporter assay	24194905	Unspecified
hsa-mir-26a-5p	MIMAT0000082	PIM1	5292	HITS-CLIP	22473208	Unspecified
hsa-mir-26a-5p	MIMAT0000082	PIK3CG	5294	Immunohistochemistry//qRT-PCR//Western blot	26021873	Unspecified
hsa-mir-26a-5p	MIMAT0000082	PLAG1	5324	Luciferase reporter assay//Microarray//qRT-PCR//Reporter assay	16461460|28012286	Unspecified
hsa-mir-26a-5p	MIMAT0000082	PLOD2	5352	Luciferase reporter assay	26983694|27310702	Unspecified
hsa-mir-26a-5p	MIMAT0000082	PMAIP1	5366	PAR-CLIP	23446348|22012620|21572407|20371350	Unspecified
hsa-mir-26a-5p	MIMAT0000082	POLR2E	5434	HITS-CLIP	19536157	Unspecified
hsa-mir-26a-5p	MIMAT0000082	PPIA	5478	CLASH	23622248	Unspecified
hsa-mir-26a-5p	MIMAT0000082	PPP1CC	5501	CLASH	23622248	Unspecified
hsa-mir-26a-5p	MIMAT0000082	PPP2R5D	5528	PAR-CLIP	22012620|20371350	Unspecified
hsa-mir-26a-5p	MIMAT0000082	PRKAA1	5562	HITS-CLIP	22473208	Unspecified
hsa-mir-26a-5p	MIMAT0000082	PRKCD	5580	HITS-CLIP//Luciferase reporter assay//Western blot	23525216|22473208	Unspecified
hsa-mir-26a-5p	MIMAT0000082	MAPK6	5597	PAR-CLIP	22100165	Unspecified
hsa-mir-26a-5p	MIMAT0000082	PRKX	5613	HITS-CLIP	19536157	Unspecified
hsa-mir-26a-5p	MIMAT0000082	PSMA3	5684	CLASH	23622248	Unspecified
hsa-mir-26a-5p	MIMAT0000082	PTEN	5728	GFP reporter assay//Immunohistochemistry//Luciferase reporter assay//qRT-PCR//Western blot	19487573|20216554|20080666|22885155|24140063|25361012|28242043	Unspecified
hsa-mir-26a-5p	MIMAT0000082	PTGS2	5743	Luciferase reporter assay//qRT-PCR//Western blot	26959737|27900011	Unspecified
hsa-mir-26a-5p	MIMAT0000082	PTPN13	5783	Luciferase reporter assay//qRT-PCR//Western blot	27285768	Unspecified
hsa-mir-26a-5p	MIMAT0000082	RASA1	5921	CLASH	23622248	Unspecified
hsa-mir-26a-5p	MIMAT0000082	RB1	5925	GFP reporter assay//Luciferase reporter assay//Microarray//qRT-PCR//Western blot	20080666|23108995	Unspecified
hsa-mir-26a-5p	MIMAT0000082	RLF	6018	HITS-CLIP	22473208	Unspecified
hsa-mir-26a-5p	MIMAT0000082	RNF6	6049	PAR-CLIP	24398324|21572407|20371350	Unspecified
hsa-mir-26a-5p	MIMAT0000082	RPL13	6137	CLASH	23622248	Unspecified
hsa-mir-26a-5p	MIMAT0000082	RPL37	6167	HITS-CLIP	23824327	Unspecified
hsa-mir-26a-5p	MIMAT0000082	RPS24	6229	CLASH	23622248	Unspecified
hsa-mir-26a-5p	MIMAT0000082	RPS26	6231	CLASH	23622248	Unspecified
hsa-mir-26a-5p	MIMAT0000082	RPS27A	6233	CLASH	23622248	Unspecified
hsa-mir-26a-5p	MIMAT0000082	RRM2	6241	CLASH	23622248	Unspecified
hsa-mir-26a-5p	MIMAT0000082	SARS	6301	CLASH	23622248	Unspecified
hsa-mir-26a-5p	MIMAT0000082	SDCBP	6386	CLASH	23622248	Unspecified
hsa-mir-26a-5p	MIMAT0000082	SET	6418	CLASH	23622248	Unspecified
hsa-mir-26a-5p	MIMAT0000082	SFPQ	6421	PAR-CLIP	21572407	Unspecified
hsa-mir-26a-5p	MIMAT0000082	SLC5A3	6526	PAR-CLIP	21572407	Unspecified
hsa-mir-26a-5p	MIMAT0000082	SLC7A1	6541	HITS-CLIP	22473208	Unspecified
hsa-mir-26a-5p	MIMAT0000082	SPTBN1	6711	CLASH	23622248	Unspecified
hsa-mir-26a-5p	MIMAT0000082	SSR1	6745	HITS-CLIP	23824327	Unspecified
hsa-mir-26a-5p	MIMAT0000082	SSR3	6747	HITS-CLIP	23824327	Unspecified
hsa-mir-26a-5p	MIMAT0000082	HSPA13	6782	HITS-CLIP	22473208	Unspecified
hsa-mir-26a-5p	MIMAT0000082	ADAM17	6868	Immunofluorescence//Luciferase reporter assay//Microarray//PAR-CLIP//qRT-PCR//Western blot	24398324|24375761	Unspecified
hsa-mir-26a-5p	MIMAT0000082	TAF13	6884	PAR-CLIP	23592263|21572407	Unspecified
hsa-mir-26a-5p	MIMAT0000082	TCP1	6950	CLASH	23622248	Unspecified
hsa-mir-26a-5p	MIMAT0000082	TDG	6996	Luciferase reporter assay	24114270	Unspecified
hsa-mir-26a-5p	MIMAT0000082	TFAM	7019	CLASH	23622248	Unspecified
hsa-mir-26a-5p	MIMAT0000082	TKT	7086	CLASH	23622248	Unspecified
hsa-mir-26a-5p	MIMAT0000082	TPMT	7172	PAR-CLIP	27292025	Unspecified
hsa-mir-26a-5p	MIMAT0000082	TRPC6	7225	Luciferase reporter assay	25801675	Unspecified
hsa-mir-26a-5p	MIMAT0000082	TTK	7272	HITS-CLIP	22473208	Unspecified
hsa-mir-26a-5p	MIMAT0000082	TTN	7273	CLASH	23622248	Unspecified
hsa-mir-26a-5p	MIMAT0000082	TUB	7275	PAR-CLIP	21572407|20371350	Unspecified
hsa-mir-26a-5p	MIMAT0000082	TUBG1	7283	CLASH	23622248	Unspecified
hsa-mir-26a-5p	MIMAT0000082	UBE2A	7319	CLASH	23622248	Unspecified
hsa-mir-26a-5p	MIMAT0000082	UBE2H	7328	HITS-CLIP	23313552	Unspecified
hsa-mir-26a-5p	MIMAT0000082	UBTF	7343	CLASH	23622248	Unspecified
hsa-mir-26a-5p	MIMAT0000082	WEE1	7465	Luciferase reporter assay//Western blot	24336073	Unspecified
hsa-mir-26a-5p	MIMAT0000082	WNT5A	7474	HITS-CLIP	22473208	Unspecified
hsa-mir-26a-5p	MIMAT0000082	YWHAE	7531	CLASH	23622248	Unspecified
hsa-mir-26a-5p	MIMAT0000082	CNBP	7555	CLASH	23622248	Unspecified
hsa-mir-26a-5p	MIMAT0000082	ZKSCAN1	7586	HITS-CLIP	23824327	Unspecified
hsa-mir-26a-5p	MIMAT0000082	ZNF134	7693	HITS-CLIP	27418678	Unspecified
hsa-mir-26a-5p	MIMAT0000082	ZNF207	7756	CLASH	23622248	Unspecified
hsa-mir-26a-5p	MIMAT0000082	USP7	7874	CLASH	23622248	Unspecified
hsa-mir-26a-5p	MIMAT0000082	ST8SIA4	7903	Immunofluorescence//Luciferase reporter assay//qRT-PCR//Western blot	28032858	Unspecified
hsa-mir-26a-5p	MIMAT0000082	HMGA2	8091	Luciferase reporter assay//qRT-PCR//Western blot	17563749|22139073|24853416|24682444|26492332	Unspecified
hsa-mir-26a-5p	MIMAT0000082	RND2	8153	CLASH	23622248	Unspecified
hsa-mir-26a-5p	MIMAT0000082	KDM5C	8242	CLASH	23622248	Unspecified
hsa-mir-26a-5p	MIMAT0000082	HIST2H2AA3	8337	CLASH	23622248	Unspecified
hsa-mir-26a-5p	MIMAT0000082	HIST1H4J	8363	CLASH	23622248	Unspecified
hsa-mir-26a-5p	MIMAT0000082	HIST1H4E	8367	CLASH	23622248	Unspecified
hsa-mir-26a-5p	MIMAT0000082	OGT	8473	CLASH	23622248	Unspecified
hsa-mir-26a-5p	MIMAT0000082	TNFSF10	8743	HITS-CLIP	27418678	Unspecified
hsa-mir-26a-5p	MIMAT0000082	CES2	8824	PAR-CLIP	23592263	Unspecified
hsa-mir-26a-5p	MIMAT0000082	NRP1	8829	Immunohistochemistry//Luciferase reporter assay//qRT-PCR//Western blot	26406949	Unspecified
hsa-mir-26a-5p	MIMAT0000082	CFLAR	8837	CLASH	23622248	Unspecified
hsa-mir-26a-5p	MIMAT0000082	MCM3AP	8888	CLASH	23622248	Unspecified
hsa-mir-26a-5p	MIMAT0000082	CCNE2	9134	Luciferase reporter assay//qRT-PCR//Western blot	19524505|28120942	Unspecified
hsa-mir-26a-5p	MIMAT0000082	ARHGEF1	9138	CLASH	23622248	Unspecified
hsa-mir-26a-5p	MIMAT0000082	PTTG1	9232	CLASH	23622248	Unspecified
hsa-mir-26a-5p	MIMAT0000082	MFHAS1	9258	CLASH//HITS-CLIP	23622248|27418678	Unspecified
hsa-mir-26a-5p	MIMAT0000082	BCL7B	9275	HITS-CLIP	22473208	Unspecified
hsa-mir-26a-5p	MIMAT0000082	TXNL1	9352	CLASH	23622248	Unspecified
hsa-mir-26a-5p	MIMAT0000082	COX5A	9377	HITS-CLIP	22473208	Unspecified
hsa-mir-26a-5p	MIMAT0000082	BAG4	9530	Luciferase reporter assay//Microarray	23190898	Unspecified
hsa-mir-26a-5p	MIMAT0000082	ZNF254	9534	HITS-CLIP	22473208	Unspecified
hsa-mir-26a-5p	MIMAT0000082	RBM39	9584	CLASH	23622248	Unspecified
hsa-mir-26a-5p	MIMAT0000082	MTRF1	9617	CLASH	23622248	Unspecified
hsa-mir-26a-5p	MIMAT0000082	CTR9	9646	CLASH	23622248	Unspecified
hsa-mir-26a-5p	MIMAT0000082	PDE4DIP	9659	HITS-CLIP	19536157	Unspecified
hsa-mir-26a-5p	MIMAT0000082	AQR	9716	HITS-CLIP	23824327	Unspecified
hsa-mir-26a-5p	MIMAT0000082	KIAA0408	9729	HITS-CLIP//PAR-CLIP	21572407|23824327|23313552|27418678	Unspecified
hsa-mir-26a-5p	MIMAT0000082	SCRN1	9805	CLASH	23622248	Unspecified
hsa-mir-26a-5p	MIMAT0000082	EFCAB14	9813	HITS-CLIP	23824327	Unspecified
hsa-mir-26a-5p	MIMAT0000082	GIT2	9815	CLASH	23622248	Unspecified
hsa-mir-26a-5p	MIMAT0000082	TSC22D2	9819	PAR-CLIP	21572407	Unspecified
hsa-mir-26a-5p	MIMAT0000082	ZBTB24	9841	PAR-CLIP	21572407	Unspecified
hsa-mir-26a-5p	MIMAT0000082	RHOBTB1	9886	CLASH	23622248	Unspecified
hsa-mir-26a-5p	MIMAT0000082	NUAK1	9891	CLASH	23622248	Unspecified
hsa-mir-26a-5p	MIMAT0000082	RABGAP1L	9910	PAR-CLIP	27292025	Unspecified
hsa-mir-26a-5p	MIMAT0000082	FAM20B	9917	CLASH	23622248	Unspecified
hsa-mir-26a-5p	MIMAT0000082	USP3	9960	HITS-CLIP	22473208	Unspecified
hsa-mir-26a-5p	MIMAT0000082	CHAF1A	10036	HITS-CLIP	22473208	Unspecified
hsa-mir-26a-5p	MIMAT0000082	UBA2	10054	CLASH	23622248	Unspecified
hsa-mir-26a-5p	MIMAT0000082	ARL4C	10123	Immunoblot//Luciferase reporter assay//qRT-PCR	22673513	Unspecified
hsa-mir-26a-5p	MIMAT0000082	TRAP1	10131	CLASH	23622248	Unspecified
hsa-mir-26a-5p	MIMAT0000082	NAMPT	10135	ELISA//Luciferase reporter assay//qRT-PCR//Western blot	28276108	Unspecified
hsa-mir-26a-5p	MIMAT0000082	TOB1	10140	HITS-CLIP//PAR-CLIP	22473208|22012620|21572407|20371350	Unspecified
hsa-mir-26a-5p	MIMAT0000082	TSHZ1	10194	PAR-CLIP	20371350	Unspecified
hsa-mir-26a-5p	MIMAT0000082	DCAF7	10238	CLASH	23622248	Unspecified
hsa-mir-26a-5p	MIMAT0000082	B3GALT5	10317	PAR-CLIP	22012620	Unspecified
hsa-mir-26a-5p	MIMAT0000082	CEPT1	10390	CLASH	23622248	Unspecified
hsa-mir-26a-5p	MIMAT0000082	ST3GAL6	10402	Immunohistochemistry//Luciferase reporter assay//qRT-PCR//Western blot	27906498	Unspecified
hsa-mir-26a-5p	MIMAT0000082	NSA2	10412	PAR-CLIP	20371350	Unspecified
hsa-mir-26a-5p	MIMAT0000082	ZBTB18	10472	PAR-CLIP	23446348|21572407|20371350	Unspecified
hsa-mir-26a-5p	MIMAT0000082	POLR3G	10622	HITS-CLIP	22473208	Unspecified
hsa-mir-26a-5p	MIMAT0000082	PNMA2	10687	CLASH	23622248	Unspecified
hsa-mir-26a-5p	MIMAT0000082	MAP3K2	10746	GFP reporter assay//Luciferase reporter assay//Western blot	20080666	Unspecified
hsa-mir-26a-5p	MIMAT0000082	ARPP19	10776	HITS-CLIP	22473208	Unspecified
hsa-mir-26a-5p	MIMAT0000082	HPSE	10855	HITS-CLIP	23824327|23313552	Unspecified
hsa-mir-26a-5p	MIMAT0000082	MALT1	10892	Western blot	27025651	Unspecified
hsa-mir-26a-5p	MIMAT0000082	PRDX3	10935	Luciferase reporter assay	24828865	Unspecified
hsa-mir-26a-5p	MIMAT0000082	EHD1	10938	HITS-CLIP	22473208	Unspecified
hsa-mir-26a-5p	MIMAT0000082	MSL3	10943	CLASH	23622248	Unspecified
hsa-mir-26a-5p	MIMAT0000082	KDELR1	10945	HITS-CLIP	23824327	Unspecified
hsa-mir-26a-5p	MIMAT0000082	HNRNPA0	10949	HITS-CLIP	22473208	Unspecified
hsa-mir-26a-5p	MIMAT0000082	PNRC1	10957	HITS-CLIP	22473208	Unspecified
hsa-mir-26a-5p	MIMAT0000082	UQCR11	10975	PAR-CLIP	23592263	Unspecified
hsa-mir-26a-5p	MIMAT0000082	METAP2	10988	HITS-CLIP	22473208	Unspecified
hsa-mir-26a-5p	MIMAT0000082	ABHD2	11057	HITS-CLIP	22473208	Unspecified
hsa-mir-26a-5p	MIMAT0000082	WWP2	11060	CLASH	23622248	Unspecified
hsa-mir-26a-5p	MIMAT0000082	NUPL2	11097	PAR-CLIP	27292025	Unspecified
hsa-mir-26a-5p	MIMAT0000082	KIF3A	11127	PAR-CLIP	27292025	Unspecified
hsa-mir-26a-5p	MIMAT0000082	CHEK2	11200	PAR-CLIP	24398324|21572407|20371350	Unspecified
hsa-mir-26a-5p	MIMAT0000082	PDCD10	11235	PAR-CLIP	21572407	Unspecified
hsa-mir-26a-5p	MIMAT0000082	PHLDA1	22822	PAR-CLIP	26701625	Unspecified
hsa-mir-26a-5p	MIMAT0000082	CPEB3	22849	CLASH//Luciferase reporter assay//Northern blot//qRT-PCR	20660482|23622248	Unspecified
hsa-mir-26a-5p	MIMAT0000082	SEC31A	22872	CLASH	23622248	Unspecified
hsa-mir-26a-5p	MIMAT0000082	BTBD3	22903	CLASH	23622248	Unspecified
hsa-mir-26a-5p	MIMAT0000082	RAB18	22931	CLASH	23622248	Unspecified
hsa-mir-26a-5p	MIMAT0000082	KLHDC10	23008	HITS-CLIP	22473208	Unspecified
hsa-mir-26a-5p	MIMAT0000082	TMCC1	23023	HITS-CLIP	22473208	Unspecified
hsa-mir-26a-5p	MIMAT0000082	GGA2	23062	CLASH	23622248	Unspecified
hsa-mir-26a-5p	MIMAT0000082	TNRC6B	23112	HITS-CLIP//PAR-CLIP	22473208|23446348|21572407	Unspecified
hsa-mir-26a-5p	MIMAT0000082	EPB41L3	23136	PAR-CLIP	21572407	Unspecified
hsa-mir-26a-5p	MIMAT0000082	NUP205	23165	CLASH	23622248	Unspecified
hsa-mir-26a-5p	MIMAT0000082	RTF1	23168	HITS-CLIP	22473208	Unspecified
hsa-mir-26a-5p	MIMAT0000082	TTLL12	23170	HITS-CLIP	23824327	Unspecified
hsa-mir-26a-5p	MIMAT0000082	DIP2A	23181	HITS-CLIP	19536157	Unspecified
hsa-mir-26a-5p	MIMAT0000082	RCOR1	23186	HITS-CLIP	22473208	Unspecified
hsa-mir-26a-5p	MIMAT0000082	DNMBP	23268	HITS-CLIP	22473208	Unspecified
hsa-mir-26a-5p	MIMAT0000082	AGTPBP1	23287	HITS-CLIP//PAR-CLIP	23824327|27292025	Unspecified
hsa-mir-26a-5p	MIMAT0000082	ZCCHC11	23318	Immunohistochemistry//Luciferase reporter assay//qRT-PCR//Western blot	24056962	Unspecified
hsa-mir-26a-5p	MIMAT0000082	UBR4	23352	CLASH//HITS-CLIP	23622248|22473208	Unspecified
hsa-mir-26a-5p	MIMAT0000082	LARP1	23367	Immunohistochemistry//Luciferase reporter assay//qRT-PCR//Western blot	26063484	Unspecified
hsa-mir-26a-5p	MIMAT0000082	FRAT2	23401	PAR-CLIP	24398324|21572407|20371350	Unspecified
hsa-mir-26a-5p	MIMAT0000082	RHOQ	23433	PAR-CLIP	21572407	Unspecified
hsa-mir-26a-5p	MIMAT0000082	ABCB9	23457	CLASH	23622248	Unspecified
hsa-mir-26a-5p	MIMAT0000082	RPL13A	23521	CLASH	23622248	Unspecified
hsa-mir-26a-5p	MIMAT0000082	ORC6	23594	HITS-CLIP	23824327	Unspecified
hsa-mir-26a-5p	MIMAT0000082	AMACR	23600	Luciferase reporter assay//qRT-PCR//Western blot	24517338	Unspecified
hsa-mir-26a-5p	MIMAT0000082	KPNA6	23633	HITS-CLIP	22473208	Unspecified
hsa-mir-26a-5p	MIMAT0000082	SSBP2	23635	HITS-CLIP	23824327	Unspecified
hsa-mir-26a-5p	MIMAT0000082	TMEM2	23670	HITS-CLIP	23313552	Unspecified
hsa-mir-26a-5p	MIMAT0000082	SHC2	25759	CLASH	23622248	Unspecified
hsa-mir-26a-5p	MIMAT0000082	RASGRP3	25780	HITS-CLIP	22473208	Unspecified
hsa-mir-26a-5p	MIMAT0000082	CLIC4	25932	CLASH	23622248	Unspecified
hsa-mir-26a-5p	MIMAT0000082	TPGS2	25941	CLASH	23622248	Unspecified
hsa-mir-26a-5p	MIMAT0000082	ZNF451	26036	PAR-CLIP	22012620	Unspecified
hsa-mir-26a-5p	MIMAT0000082	LSM14A	26065	CLASH	23622248	Unspecified
hsa-mir-26a-5p	MIMAT0000082	SERBP1	26135	Immunohistochemistry//Immunoprecipitaion//Luciferase reporter assay//pSILAC//Western blot	17637574|27449037	Unspecified
hsa-mir-26a-5p	MIMAT0000082	SACS	26278	HITS-CLIP//PAR-CLIP	22473208|23592263|23446348|22012620|21572407|20371350	Unspecified
hsa-mir-26a-5p	MIMAT0000082	AGO1	26523	CLASH	23622248	Unspecified
hsa-mir-26a-5p	MIMAT0000082	RGS17	26575	HITS-CLIP	23824327	Unspecified
hsa-mir-26a-5p	MIMAT0000082	CHORDC1	26973	HITS-CLIP	22473208	Unspecified
hsa-mir-26a-5p	MIMAT0000082	RNF11	26994	HITS-CLIP	23824327	Unspecified
hsa-mir-26a-5p	MIMAT0000082	SERP1	27230	PAR-CLIP	23592263	Unspecified
hsa-mir-26a-5p	MIMAT0000082	TNRC6A	27327	HITS-CLIP//PAR-CLIP	22473208|23592263|23446348|21572407	Unspecified
hsa-mir-26a-5p	MIMAT0000082	SETD2	29072	CLASH	23622248	Unspecified
hsa-mir-26a-5p	MIMAT0000082	OLA1	29789	CLASH	23622248	Unspecified
hsa-mir-26a-5p	MIMAT0000082	PSAT1	29968	PAR-CLIP	23592263|23446348|20371350|26701625	Unspecified
hsa-mir-26a-5p	MIMAT0000082	PIK3R4	30849	HITS-CLIP	22473208	Unspecified
hsa-mir-26a-5p	MIMAT0000082	SLC35B3	51000	HITS-CLIP	23824327	Unspecified
hsa-mir-26a-5p	MIMAT0000082	TXNDC11	51061	CLASH	23622248	Unspecified
hsa-mir-26a-5p	MIMAT0000082	DCTN4	51164	HITS-CLIP	22473208	Unspecified
hsa-mir-26a-5p	MIMAT0000082	GLTP	51228	HITS-CLIP	23824327	Unspecified
hsa-mir-26a-5p	MIMAT0000082	MRPL51	51258	CLASH	23622248	Unspecified
hsa-mir-26a-5p	MIMAT0000082	PLAC8	51316	HITS-CLIP	23313552	Unspecified
hsa-mir-26a-5p	MIMAT0000082	NIP7	51388	PAR-CLIP	26701625	Unspecified
hsa-mir-26a-5p	MIMAT0000082	RHCG	51458	HITS-CLIP	23824327	Unspecified
hsa-mir-26a-5p	MIMAT0000082	SFMBT1	51460	CLASH	23622248	Unspecified
hsa-mir-26a-5p	MIMAT0000082	PIGT	51604	CLASH	23622248	Unspecified
hsa-mir-26a-5p	MIMAT0000082	LUC7L2	51631	HITS-CLIP	23824327	Unspecified
hsa-mir-26a-5p	MIMAT0000082	PHAX	51808	HITS-CLIP	23824327	Unspecified
hsa-mir-26a-5p	MIMAT0000082	CPSF2	53981	HITS-CLIP	22473208	Unspecified
hsa-mir-26a-5p	MIMAT0000082	GDAP1	54332	Immunofluorescence//In situ hybridization//Luciferase reporter assay//Northern blot//qRT-PCR//Western blot	20827281	Unspecified
hsa-mir-26a-5p	MIMAT0000082	SLC38A2	54407	HITS-CLIP	22473208	Unspecified
hsa-mir-26a-5p	MIMAT0000082	KCTD5	54442	CLASH	23622248	Unspecified
hsa-mir-26a-5p	MIMAT0000082	RNF216	54476	HITS-CLIP	23824327	Unspecified
hsa-mir-26a-5p	MIMAT0000082	MTRF1L	54516	CLASH	23622248	Unspecified
hsa-mir-26a-5p	MIMAT0000082	DDIT4	54541	PAR-CLIP	23592263	Unspecified
hsa-mir-26a-5p	MIMAT0000082	MTMR12	54545	HITS-CLIP	23313552	Unspecified
hsa-mir-26a-5p	MIMAT0000082	TBC1D13	54662	PAR-CLIP	20371350	Unspecified
hsa-mir-26a-5p	MIMAT0000082	OTUD4	54726	PAR-CLIP	22100165	Unspecified
hsa-mir-26a-5p	MIMAT0000082	TET2	54790	Luciferase reporter assay	24114270	Unspecified
hsa-mir-26a-5p	MIMAT0000082	AURKAIP1	54998	CLASH	23622248	Unspecified
hsa-mir-26a-5p	MIMAT0000082	LINS1	55180	CLASH	23622248	Unspecified
hsa-mir-26a-5p	MIMAT0000082	SLC25A36	55186	PAR-CLIP	21572407	Unspecified
hsa-mir-26a-5p	MIMAT0000082	RCBTB1	55213	Luciferase reporter assay//qRT-PCR//Western blot	23689287	Unspecified
hsa-mir-26a-5p	MIMAT0000082	TYW1	55253	CLASH	23622248	Unspecified
hsa-mir-26a-5p	MIMAT0000082	TMEM19	55266	PAR-CLIP	21572407	Unspecified
hsa-mir-26a-5p	MIMAT0000082	AGPAT5	55326	PAR-CLIP	23592263	Unspecified
hsa-mir-26a-5p	MIMAT0000082	GPALPP1	55425	CLASH	23622248	Unspecified
hsa-mir-26a-5p	MIMAT0000082	STRADB	55437	PAR-CLIP//Western blot	18713946|20371350	Unspecified
hsa-mir-26a-5p	MIMAT0000082	CDV3	55573	PAR-CLIP	20371350	Unspecified
hsa-mir-26a-5p	MIMAT0000082	BMP2K	55589	PAR-CLIP	20371350	Unspecified
hsa-mir-26a-5p	MIMAT0000082	DEPDC1	55635	HITS-CLIP//PAR-CLIP	23446348|21572407|20371350	Unspecified
hsa-mir-26a-5p	MIMAT0000082	PPP4R3A	55671	HITS-CLIP	22473208	Unspecified
hsa-mir-26a-5p	MIMAT0000082	TMEM30A	55754	HITS-CLIP	22473208	Unspecified
hsa-mir-26a-5p	MIMAT0000082	TXLNG	55787	CLASH	23622248	Unspecified
hsa-mir-26a-5p	MIMAT0000082	MINDY1	55793	PAR-CLIP	27292025	Unspecified
hsa-mir-26a-5p	MIMAT0000082	METTL2B	55798	PAR-CLIP	27292025	Unspecified
hsa-mir-26a-5p	MIMAT0000082	DCP1A	55802	HITS-CLIP//PAR-CLIP	23824327|27292025	Unspecified
hsa-mir-26a-5p	MIMAT0000082	ALG1	56052	PAR-CLIP	21572407	Unspecified
hsa-mir-26a-5p	MIMAT0000082	UGGT1	56886	HITS-CLIP	23824327	Unspecified
hsa-mir-26a-5p	MIMAT0000082	ARNTL2	56938	PAR-CLIP	20371350	Unspecified
hsa-mir-26a-5p	MIMAT0000082	BBX	56987	CLASH	23622248	Unspecified
hsa-mir-26a-5p	MIMAT0000082	VANGL2	57216	PAR-CLIP	21572407|20371350	Unspecified
hsa-mir-26a-5p	MIMAT0000082	KAT14	57325	CLASH	23622248	Unspecified
hsa-mir-26a-5p	MIMAT0000082	TMCC3	57458	CLASH	23622248	Unspecified
hsa-mir-26a-5p	MIMAT0000082	AHRR	57491	CLASH	23622248	Unspecified
hsa-mir-26a-5p	MIMAT0000082	MTA3	57504	HITS-CLIP	23824327	Unspecified
hsa-mir-26a-5p	MIMAT0000082	ZNF608	57507	PAR-CLIP	21572407	Unspecified
hsa-mir-26a-5p	MIMAT0000082	NUFIP2	57532	HITS-CLIP//PAR-CLIP	22473208|22100165	Unspecified
hsa-mir-26a-5p	MIMAT0000082	KLHL42	57542	HITS-CLIP	22473208	Unspecified
hsa-mir-26a-5p	MIMAT0000082	EP400	57634	HITS-CLIP	22473208	Unspecified
hsa-mir-26a-5p	MIMAT0000082	ZSWIM6	57688	HITS-CLIP	22473208	Unspecified
hsa-mir-26a-5p	MIMAT0000082	EPG5	57724	CLASH	23622248	Unspecified
hsa-mir-26a-5p	MIMAT0000082	C6orf47	57827	CLASH	23622248	Unspecified
hsa-mir-26a-5p	MIMAT0000082	ZNF410	57862	PAR-CLIP	21572407	Unspecified
hsa-mir-26a-5p	MIMAT0000082	CREBZF	58487	PAR-CLIP	24398324|21572407|20371350	Unspecified
hsa-mir-26a-5p	MIMAT0000082	ANO3	63982	CLASH	23622248	Unspecified
hsa-mir-26a-5p	MIMAT0000082	MFSD14A	64645	CLASH	23622248	Unspecified
hsa-mir-26a-5p	MIMAT0000082	NUCKS1	64710	HITS-CLIP	22473208	Unspecified
hsa-mir-26a-5p	MIMAT0000082	TUT1	64852	CLASH	23622248	Unspecified
hsa-mir-26a-5p	MIMAT0000082	NABP1	64859	CLASH//HITS-CLIP//PAR-CLIP	23622248|22473208|23446348|20371350|21572407|26701625	Unspecified
hsa-mir-26a-5p	MIMAT0000082	WNK1	65125	PAR-CLIP	20371350	Unspecified
hsa-mir-26a-5p	MIMAT0000082	CAMKV	79012	CLASH	23622248	Unspecified
hsa-mir-26a-5p	MIMAT0000082	ELOVL6	79071	CLASH	23622248	Unspecified
hsa-mir-26a-5p	MIMAT0000082	C1orf50	79078	HITS-CLIP	23824327	Unspecified
hsa-mir-26a-5p	MIMAT0000082	ZNF426	79088	PAR-CLIP	23592263	Unspecified
hsa-mir-26a-5p	MIMAT0000082	CHAC1	79094	HITS-CLIP//PAR-CLIP	22473208|21572407|20371350	Unspecified
hsa-mir-26a-5p	MIMAT0000082	RETREG2	79137	CLASH	23622248	Unspecified
hsa-mir-26a-5p	MIMAT0000082	DCAF10	79269	HITS-CLIP	22473208	Unspecified
hsa-mir-26a-5p	MIMAT0000082	AKIRIN1	79647	HITS-CLIP	23824327	Unspecified
hsa-mir-26a-5p	MIMAT0000082	USB1	79650	CLASH	23622248	Unspecified
hsa-mir-26a-5p	MIMAT0000082	HECTD3	79654	HITS-CLIP	22473208	Unspecified
hsa-mir-26a-5p	MIMAT0000082	ZNF669	79862	PAR-CLIP	27292025	Unspecified
hsa-mir-26a-5p	MIMAT0000082	ADM2	79924	HITS-CLIP	23824327	Unspecified
hsa-mir-26a-5p	MIMAT0000082	CNTD2	79935	CLASH	23622248	Unspecified
hsa-mir-26a-5p	MIMAT0000082	LRRTM4	80059	PAR-CLIP	22012620|27292025	Unspecified
hsa-mir-26a-5p	MIMAT0000082	ZNF703	80139	CLASH	23622248	Unspecified
hsa-mir-26a-5p	MIMAT0000082	CTC1	80169	CLASH	23622248	Unspecified
hsa-mir-26a-5p	MIMAT0000082	TMEM254	80195	PAR-CLIP	20371350	Unspecified
hsa-mir-26a-5p	MIMAT0000082	FBXO11	80204	HITS-CLIP	22473208	Unspecified
hsa-mir-26a-5p	MIMAT0000082	C16orf70	80262	HITS-CLIP//PAR-CLIP	22473208|21572407|20371350	Unspecified
hsa-mir-26a-5p	MIMAT0000082	EDEM3	80267	PAR-CLIP	23592263	Unspecified
hsa-mir-26a-5p	MIMAT0000082	KLHL15	80311	HITS-CLIP//PAR-CLIP	23592263|23446348|22012620|21572407|20371350	Unspecified
hsa-mir-26a-5p	MIMAT0000082	LRRC27	80313	HITS-CLIP	23824327	Unspecified
hsa-mir-26a-5p	MIMAT0000082	CPEB4	80315	Luciferase reporter assay//Northern blot//qRT-PCR	20660482	Unspecified
hsa-mir-26a-5p	MIMAT0000082	PNPLA3	80339	HITS-CLIP	23824327	Unspecified
hsa-mir-26a-5p	MIMAT0000082	REEP4	80346	HITS-CLIP	22473208	Unspecified
hsa-mir-26a-5p	MIMAT0000082	COASY	80347	CLASH	23622248	Unspecified
hsa-mir-26a-5p	MIMAT0000082	ASXL3	80816	HITS-CLIP	23824327	Unspecified
hsa-mir-26a-5p	MIMAT0000082	RCC1L	81554	CLASH	23622248	Unspecified
hsa-mir-26a-5p	MIMAT0000082	ACTL8	81569	CLASH	23622248	Unspecified
hsa-mir-26a-5p	MIMAT0000082	RBM48	84060	HITS-CLIP	23824327	Unspecified
hsa-mir-26a-5p	MIMAT0000082	ASCC2	84164	CLASH	23622248	Unspecified
hsa-mir-26a-5p	MIMAT0000082	ZDHHC18	84243	HITS-CLIP//PAR-CLIP	22473208|20371350	Unspecified
hsa-mir-26a-5p	MIMAT0000082	MCM8	84515	HITS-CLIP	23824327	Unspecified
hsa-mir-26a-5p	MIMAT0000082	FAXC	84553	HITS-CLIP	23824327	Unspecified
hsa-mir-26a-5p	MIMAT0000082	ZNF347	84671	HITS-CLIP	23824327	Unspecified
hsa-mir-26a-5p	MIMAT0000082	ADGRG7	84873	PAR-CLIP	26701625	Unspecified
hsa-mir-26a-5p	MIMAT0000082	ZBTB45	84878	PAR-CLIP	23592263	Unspecified
hsa-mir-26a-5p	MIMAT0000082	ARHGEF39	84904	HITS-CLIP	23824327	Unspecified
hsa-mir-26a-5p	MIMAT0000082	SLC35B4	84912	CLASH	23622248	Unspecified
hsa-mir-26a-5p	MIMAT0000082	PPP1R15B	84919	PAR-CLIP	21572407	Unspecified
hsa-mir-26a-5p	MIMAT0000082	ZNF566	84924	HITS-CLIP	23824327	Unspecified
hsa-mir-26a-5p	MIMAT0000082	SSH2	85464	HITS-CLIP	22473208	Unspecified
hsa-mir-26a-5p	MIMAT0000082	RRP36	88745	PAR-CLIP	27292025	Unspecified
hsa-mir-26a-5p	MIMAT0000082	TIMM29	90580	HITS-CLIP	23824327	Unspecified
hsa-mir-26a-5p	MIMAT0000082	ACBD5	91452	HITS-CLIP	23313552	Unspecified
hsa-mir-26a-5p	MIMAT0000082	MYOZ3	91977	HITS-CLIP	23824327	Unspecified
hsa-mir-26a-5p	MIMAT0000082	MTDH	92140	Immunohistochemistry//In situ hybridization//Luciferase reporter assay//PAR-CLIP//qRT-PCR//Western blot	20952513|24398324|25434799	Unspecified
hsa-mir-26a-5p	MIMAT0000082	HAUS8	93323	HITS-CLIP//PAR-CLIP	22473208|20371350	Unspecified
hsa-mir-26a-5p	MIMAT0000082	SFXN1	94081	HITS-CLIP	22473208	Unspecified
hsa-mir-26a-5p	MIMAT0000082	TP53INP1	94241	CLASH	23622248	Unspecified
hsa-mir-26a-5p	MIMAT0000082	SLC35A4	113829	CLASH	23622248	Unspecified
hsa-mir-26a-5p	MIMAT0000082	BTBD9	114781	CLASH	23622248	Unspecified
hsa-mir-26a-5p	MIMAT0000082	TUBGCP5	114791	HITS-CLIP	23824327	Unspecified
hsa-mir-26a-5p	MIMAT0000082	WDR92	116143	HITS-CLIP	23824327	Unspecified
hsa-mir-26a-5p	MIMAT0000082	NUS1	116150	HITS-CLIP	23824327	Unspecified
hsa-mir-26a-5p	MIMAT0000082	SSX2IP	117178	HITS-CLIP	22473208	Unspecified
hsa-mir-26a-5p	MIMAT0000082	HIST4H4	121504	CLASH	23622248	Unspecified
hsa-mir-26a-5p	MIMAT0000082	CCDC43	124808	CLASH	23622248	Unspecified
hsa-mir-26a-5p	MIMAT0000082	TBC1D16	125058	CLASH	23622248	Unspecified
hsa-mir-26a-5p	MIMAT0000082	EID2B	126272	PAR-CLIP	27292025	Unspecified
hsa-mir-26a-5p	MIMAT0000082	TNFAIP8L1	126282	HITS-CLIP	23824327	Unspecified
hsa-mir-26a-5p	MIMAT0000082	AP1S3	130340	HITS-CLIP	22473208	Unspecified
hsa-mir-26a-5p	MIMAT0000082	UBR3	130507	HITS-CLIP//PAR-CLIP	21572407	Unspecified
hsa-mir-26a-5p	MIMAT0000082	OCIAD2	132299	HITS-CLIP	23824327	Unspecified
hsa-mir-26a-5p	MIMAT0000082	CPEB2	132864	Luciferase reporter assay//Northern blot//qRT-PCR	20660482	Unspecified
hsa-mir-26a-5p	MIMAT0000082	ALG10B	144245	CLASH	23622248	Unspecified
hsa-mir-26a-5p	MIMAT0000082	ZNF664	144348	PAR-CLIP	24398324|23446348|21572407|20371350	Unspecified
hsa-mir-26a-5p	MIMAT0000082	E2F7	144455	//ChIP-seq//HITS-CLIP//Immunoblot//Immunofluorescence//PAR-CLIP	23096114|23446348|20371350|21572407	Unspecified
hsa-mir-26a-5p	MIMAT0000082	C14orf37	145407	CLASH//PAR-CLIP	23622248|22100165	Unspecified
hsa-mir-26a-5p	MIMAT0000082	SLFN13	146857	HITS-CLIP	23824327	Unspecified
hsa-mir-26a-5p	MIMAT0000082	CREBRF	153222	PAR-CLIP	23592263	Unspecified
hsa-mir-26a-5p	MIMAT0000082	TMTC3	160418	PAR-CLIP	23592263	Unspecified
hsa-mir-26a-5p	MIMAT0000082	SASS6	163786	HITS-CLIP	22473208	Unspecified
hsa-mir-26a-5p	MIMAT0000082	SDE2	163859	PAR-CLIP	20371350	Unspecified
hsa-mir-26a-5p	MIMAT0000082	TET3	200424	HITS-CLIP//PAR-CLIP	22473208|23592263	Unspecified
hsa-mir-26a-5p	MIMAT0000082	PIKFYVE	200576	CLASH	23622248	Unspecified
hsa-mir-26a-5p	MIMAT0000082	PDE12	201626	HITS-CLIP	23824327	Unspecified
hsa-mir-26a-5p	MIMAT0000082	TMEM154	201799	PAR-CLIP	27292025	Unspecified
hsa-mir-26a-5p	MIMAT0000082	OTUD1	220213	HITS-CLIP	22473208	Unspecified
hsa-mir-26a-5p	MIMAT0000082	SLC25A30	253512	CLASH	23622248	Unspecified
hsa-mir-26a-5p	MIMAT0000082	UBN2	254048	HITS-CLIP//PAR-CLIP	22473208|23592263	Unspecified
hsa-mir-26a-5p	MIMAT0000082	BLOC1S2	282991	PAR-CLIP	23592263|24398324|20371350	Unspecified
hsa-mir-26a-5p	MIMAT0000082	ANKRD52	283373	HITS-CLIP	22473208	Unspecified
hsa-mir-26a-5p	MIMAT0000082	FAM177A1	283635	HITS-CLIP	23824327	Unspecified
hsa-mir-26a-5p	MIMAT0000082	NWD1	284434	HITS-CLIP	23824327	Unspecified
hsa-mir-26a-5p	MIMAT0000082	FAM126B	285172	HITS-CLIP	23313552	Unspecified
hsa-mir-26a-5p	MIMAT0000082	RABL3	285282	PAR-CLIP	27292025	Unspecified
hsa-mir-26a-5p	MIMAT0000082	C17orf51	339263	CLASH	23622248	Unspecified
hsa-mir-26a-5p	MIMAT0000082	ZNF680	340252	HITS-CLIP	22473208	Unspecified
hsa-mir-26a-5p	MIMAT0000082	ZNF860	344787	HITS-CLIP	23824327	Unspecified
hsa-mir-26a-5p	MIMAT0000082	2024-09-14	346288	HITS-CLIP	23824327	Unspecified
hsa-mir-26a-5p	MIMAT0000082	ZNF233	353355	CLASH	23622248	Unspecified
hsa-mir-26a-5p	MIMAT0000082	SOGA3	387104	HITS-CLIP//PAR-CLIP	21572407|23824327|23313552	Unspecified
hsa-mir-26a-5p	MIMAT0000082	KMT5A	387893	PAR-CLIP	22012620|20371350|27292025	Unspecified
hsa-mir-26a-5p	MIMAT0000082	LIN28B	389421	Immunohistochemistry//Luciferase reporter assay//qRT-PCR//Western blot	24056962|26787543	Unspecified
hsa-mir-26a-5p	MIMAT0000082	NUDT19	390916	HITS-CLIP	22473208	Unspecified
hsa-mir-26a-5p	MIMAT0000082	ZNF772	400720	PAR-CLIP	22100165	Unspecified
hsa-mir-26a-5p	MIMAT0000082	ZNF506	440515	CLASH	23622248	Unspecified
hsa-mir-26a-5p	MIMAT0000082	ZNF814	730051	CLASH	23622248	Unspecified
hsa-mir-26a-5p	MIMAT0000082	SMIM9	100132963	PAR-CLIP	20371350	Unspecified
hsa-mir-26a-5p	MIMAT0000082	MICA	100507436	HITS-CLIP	23824327	Unspecified
hsa-mir-26a-5p	MIMAT0000082	C7orf55-LUC7L2	100996928	HITS-CLIP	23824327	Unspecified
hsa-mir-31-5p	MIMAT0000089	PARP1	142	PAR-CLIP	23446348|20371350	Unspecified
hsa-mir-31-5p	MIMAT0000089	AP2B1	163	PAR-CLIP	26701625	Unspecified
hsa-mir-31-5p	MIMAT0000089	AR	367	PAR-CLIP	22012620	Unspecified
hsa-mir-31-5p	MIMAT0000089	ARF1	375	PAR-CLIP	23592263|27292025	Unspecified
hsa-mir-31-5p	MIMAT0000089	RHOA	387	Immunohistochemistry//In situ hybridization//Luciferase reporter assay//qRT-PCR//Western blot	19524507|22854067|22736314|27904131	Unspecified
hsa-mir-31-5p	MIMAT0000089	ATP2A2	488	CLASH	23622248	Unspecified
hsa-mir-31-5p	MIMAT0000089	ATP5A1	498	PAR-CLIP	23592263	Unspecified
hsa-mir-31-5p	MIMAT0000089	CASR	846	LacZ assay	20145132	Unspecified
hsa-mir-31-5p	MIMAT0000089	CCNT1	904	PAR-CLIP	20371350	Unspecified
hsa-mir-31-5p	MIMAT0000089	CDK1	983	Luciferase reporter assay	23233736	Unspecified
hsa-mir-31-5p	MIMAT0000089	CYP27B1	1594	CLASH	23622248	Unspecified
hsa-mir-31-5p	MIMAT0000089	DMD	1756	Luciferase reporter assay//qRT-PCR//Western blot	21212803	Unspecified
hsa-mir-31-5p	MIMAT0000089	DOCK1	1793	Luciferase reporter assay//qRT-PCR//Western blot	26946516	Unspecified
hsa-mir-31-5p	MIMAT0000089	E2F2	1870	Immunohistochemistry//Luciferase reporter assay//qRT-PCR//Western blot	27174918	Unspecified
hsa-mir-31-5p	MIMAT0000089	EFNB1	1947	PAR-CLIP	26701625	Unspecified
hsa-mir-31-5p	MIMAT0000089	ETS1	2113	Luciferase reporter assay//qRT-PCR	19524507	Unspecified
hsa-mir-31-5p	MIMAT0000089	FOXC1	2296	PAR-CLIP	23592263|20371350|26701625	Unspecified
hsa-mir-31-5p	MIMAT0000089	FOXD4	2298	PAR-CLIP	22100165	Unspecified
hsa-mir-31-5p	MIMAT0000089	FOXO3	2309	ELISA//Immunofluorescence//Immunohistochemistry//Luciferase reporter assay//Microarray//qRT-PCR//Western blot	27541266	Unspecified
hsa-mir-31-5p	MIMAT0000089	FLNA	2316	CLASH	23622248	Unspecified
hsa-mir-31-5p	MIMAT0000089	FRK	2444	PAR-CLIP	22012620	Unspecified
hsa-mir-31-5p	MIMAT0000089	GLI2	2736	CLASH	23622248	Unspecified
hsa-mir-31-5p	MIMAT0000089	SFN	2810	PAR-CLIP	26701625	Unspecified
hsa-mir-31-5p	MIMAT0000089	GTF2E1	2960	PAR-CLIP	20371350	Unspecified
hsa-mir-31-5p	MIMAT0000089	GYG1	2992	CLASH	23622248	Unspecified
hsa-mir-31-5p	MIMAT0000089	HOXA7	3204	CLASH	23622248	Unspecified
hsa-mir-31-5p	MIMAT0000089	HOXC13	3229	Luciferase reporter assay//qRT-PCR	19524507	Unspecified
hsa-mir-31-5p	MIMAT0000089	HOXD3	3232	PAR-CLIP	23592263|20371350|26701625	Unspecified
hsa-mir-31-5p	MIMAT0000089	ICAM1	3383	Luciferase reporter assay	19949084	Unspecified
hsa-mir-31-5p	MIMAT0000089	IL5RA	3568	PAR-CLIP	23708386	Unspecified
hsa-mir-31-5p	MIMAT0000089	ILF2	3608	CLASH	23622248	Unspecified
hsa-mir-31-5p	MIMAT0000089	IPP	3652	HITS-CLIP	23824327	Unspecified
hsa-mir-31-5p	MIMAT0000089	ITGA5	3678	Luciferase reporter assay//qRT-PCR//Western blot	19524507|27050274|26729197	Unspecified
hsa-mir-31-5p	MIMAT0000089	JARID2	3720	HITS-CLIP	23313552	Unspecified
hsa-mir-31-5p	MIMAT0000089	STMN1	3925	Luciferase reporter assay	25897432	Unspecified
hsa-mir-31-5p	MIMAT0000089	SMAD4	4089	Luciferase reporter assay//qRT-PCR//Western blot	26494556	Unspecified
hsa-mir-31-5p	MIMAT0000089	MAGEA3	4102	PAR-CLIP	27292025	Unspecified
hsa-mir-31-5p	MIMAT0000089	MAGEA6	4105	PAR-CLIP	27292025	Unspecified
hsa-mir-31-5p	MIMAT0000089	MAGEA12	4111	PAR-CLIP	27292025	Unspecified
hsa-mir-31-5p	MIMAT0000089	MCM2	4171	Luciferase reporter assay	23233736	Unspecified
hsa-mir-31-5p	MIMAT0000089	MET	4233	Immunoblot//Immunohistochemistry//Luciferase reporter assay//qRT-PCR	23552883|23553486|22948084	Unspecified
hsa-mir-31-5p	MIMAT0000089	MLH1	4292	Luciferase reporter assay	23539435	Unspecified
hsa-mir-31-5p	MIMAT0000089	AFF1	4299	HITS-CLIP//qRT-PCR	22927820|26260454	Unspecified
hsa-mir-31-5p	MIMAT0000089	MMP16	4325	Luciferase reporter assay//qRT-PCR//Western blot	19524507	Unspecified
hsa-mir-31-5p	MIMAT0000089	MYO1D	4642	CLASH	23622248	Unspecified
hsa-mir-31-5p	MIMAT0000089	NF2	4771	PAR-CLIP	22291592	Unspecified
hsa-mir-31-5p	MIMAT0000089	NFE2L1	4779	PAR-CLIP	26701625	Unspecified
hsa-mir-31-5p	MIMAT0000089	NFIC	4782	PAR-CLIP	26701625	Unspecified
hsa-mir-31-5p	MIMAT0000089	NPM1	4869	PAR-CLIP	26701625	Unspecified
hsa-mir-31-5p	MIMAT0000089	PLAGL2	5326	PAR-CLIP	27292025	Unspecified
hsa-mir-31-5p	MIMAT0000089	PPP2R2A	5520	Luciferase reporter assay//qRT-PCR	20237410	Unspecified
hsa-mir-31-5p	MIMAT0000089	PRKCE	5581	Luciferase reporter assay	23364795	Unspecified
hsa-mir-31-5p	MIMAT0000089	PTPRJ	5795	CLASH	23622248	Unspecified
hsa-mir-31-5p	MIMAT0000089	PEX19	5824	CLASH	23622248	Unspecified
hsa-mir-31-5p	MIMAT0000089	RAB5B	5869	PAR-CLIP	26701625	Unspecified
hsa-mir-31-5p	MIMAT0000089	RAB27A	5873	Immunoblot//Immunohistochemistry//Luciferase reporter assay//qRT-PCR	22948084	Unspecified
hsa-mir-31-5p	MIMAT0000089	RANGAP1	5905	CLASH	23622248	Unspecified
hsa-mir-31-5p	MIMAT0000089	RASA1	5921	Luciferase reporter assay//qRT-PCR//Western blot	23322774|26747707|26657862	Unspecified
hsa-mir-31-5p	MIMAT0000089	RDX	5962	Luciferase reporter assay//qRT-PCR//Western blot	19524507|22089331	Unspecified
hsa-mir-31-5p	MIMAT0000089	RET	5979	Luciferase reporter assay//qRT-PCR	19524507	Unspecified
hsa-mir-31-5p	MIMAT0000089	RPA1	6117	CLASH	23622248	Unspecified
hsa-mir-31-5p	MIMAT0000089	RPL12	6136	HITS-CLIP	23706177	Unspecified
hsa-mir-31-5p	MIMAT0000089	RPL27A	6157	HITS-CLIP	23824327	Unspecified
hsa-mir-31-5p	MIMAT0000089	RPL35A	6165	PAR-CLIP	22291592	Unspecified
hsa-mir-31-5p	MIMAT0000089	RPL37A	6168	CLASH	23622248	Unspecified
hsa-mir-31-5p	MIMAT0000089	RPS4Y1	6192	CLASH	23622248	Unspecified
hsa-mir-31-5p	MIMAT0000089	RPS7	6201	CLASH	23622248	Unspecified
hsa-mir-31-5p	MIMAT0000089	SDC4	6385	PAR-CLIP	23592263|26701625	Unspecified
hsa-mir-31-5p	MIMAT0000089	CXCL12	6387	Luciferase reporter assay//qRT-PCR	19524507|24855107	Unspecified
hsa-mir-31-5p	MIMAT0000089	SELE	6401	Immunocytochemistry//Northern blot//qRT-PCR//Western blot	19949084	Unspecified
hsa-mir-31-5p	MIMAT0000089	SLC1A2	6506	Immunohistochemistry//Luciferase reporter assay//qRT-PCR	27995756	Unspecified
hsa-mir-31-5p	MIMAT0000089	SOX4	6659	Chromatin Immunoprecipitation//Immunoprecipitaion//Luciferase reporter assay//qRT-PCR//Western blot	25644061	Unspecified
hsa-mir-31-5p	MIMAT0000089	SP1	6667	PAR-CLIP	20371350	Unspecified
hsa-mir-31-5p	MIMAT0000089	SRC	6714	Immunoblot//Immunohistochemistry//Luciferase reporter assay//qRT-PCR	22948084	Unspecified
hsa-mir-31-5p	MIMAT0000089	TAPBP	6892	PAR-CLIP	27292025	Unspecified
hsa-mir-31-5p	MIMAT0000089	TBXA2R	6915	Luciferase reporter assay//Microarray//qRT-PCR//Western blot	24558106	Unspecified
hsa-mir-31-5p	MIMAT0000089	TIAM1	7074	Luciferase reporter assay//Microarray//Northern blot//qRT-PCR	20826792	Unspecified
hsa-mir-31-5p	MIMAT0000089	XRCC5	7520	Luciferase reporter assay//qRT-PCR//Western blot	25082302	Unspecified
hsa-mir-31-5p	MIMAT0000089	YY1	7528	Luciferase reporter assay//qRT-PCR	19524507	Unspecified
hsa-mir-31-5p	MIMAT0000089	YWHAE	7531	PAR-CLIP	23592263|23446348|21572407|20371350|26701625	Unspecified
hsa-mir-31-5p	MIMAT0000089	CNBP	7555	PAR-CLIP	21572407|27292025	Unspecified
hsa-mir-31-5p	MIMAT0000089	FZD3	7976	Luciferase reporter assay//qRT-PCR//Western blot	19524507	Unspecified
hsa-mir-31-5p	MIMAT0000089	ARID1A	8289	Flow//Luciferase reporter assay//qRT-PCR//Western blot	24793973	Unspecified
hsa-mir-31-5p	MIMAT0000089	TRRAP	8295	CLASH	23622248	Unspecified
hsa-mir-31-5p	MIMAT0000089	BAP1	8314	Luciferase reporter assay//qRT-PCR//Western blot	26885612	Unspecified
hsa-mir-31-5p	MIMAT0000089	FZD1	8321	PAR-CLIP	20371350	Unspecified
hsa-mir-31-5p	MIMAT0000089	HIST1H2BC	8347	CLASH	23622248	Unspecified
hsa-mir-31-5p	MIMAT0000089	FAM193A	8603	HITS-CLIP	19536157	Unspecified
hsa-mir-31-5p	MIMAT0000089	NUMB	8650	Luciferase reporter assay//qRT-PCR	19524507	Unspecified
hsa-mir-31-5p	MIMAT0000089	CREG1	8804	Immunofluorescence//Luciferase reporter assay//qRT-PCR//Western blot	23518389	Unspecified
hsa-mir-31-5p	MIMAT0000089	DPM2	8818	PAR-CLIP	23592263|26701625	Unspecified
hsa-mir-31-5p	MIMAT0000089	HIST1H2BJ	8970	CLASH	23622248	Unspecified
hsa-mir-31-5p	MIMAT0000089	LIPG	9388	HITS-CLIP	23824327	Unspecified
hsa-mir-31-5p	MIMAT0000089	MAP4K4	9448	Immunoblot//Immunohistochemistry//Luciferase reporter assay//qRT-PCR	22948084	Unspecified
hsa-mir-31-5p	MIMAT0000089	LAPTM4A	9741	PAR-CLIP	21572407	Unspecified
hsa-mir-31-5p	MIMAT0000089	KMT2B	9757	PAR-CLIP	26701625	Unspecified
hsa-mir-31-5p	MIMAT0000089	SERTAD2	9792	PAR-CLIP	26701625	Unspecified
hsa-mir-31-5p	MIMAT0000089	C2CD5	9847	CLASH	23622248	Unspecified
hsa-mir-31-5p	MIMAT0000089	ZBTB39	9880	PAR-CLIP	27292025	Unspecified
hsa-mir-31-5p	MIMAT0000089	RHOBTB1	9886	Luciferase reporter assay	23258531	Unspecified
hsa-mir-31-5p	MIMAT0000089	MED12	9968	CLASH	23622248	Unspecified
hsa-mir-31-5p	MIMAT0000089	ARPC5	10092	Luciferase reporter assay//qRT-PCR	19524507	Unspecified
hsa-mir-31-5p	MIMAT0000089	TSPAN1	10103	PAR-CLIP	23592263	Unspecified
hsa-mir-31-5p	MIMAT0000089	RASA4	10156	PAR-CLIP	27292025	Unspecified
hsa-mir-31-5p	MIMAT0000089	SPRY3	10251	Luciferase reporter assay//qRT-PCR//Western blot	26657862	Unspecified
hsa-mir-31-5p	MIMAT0000089	SPRY1	10252	Luciferase reporter assay//qRT-PCR//Western blot	26657862	Unspecified
hsa-mir-31-5p	MIMAT0000089	NOP56	10528	CLASH	23622248	Unspecified
hsa-mir-31-5p	MIMAT0000089	GNA13	10672	Luciferase reporter assay//qRT-PCR//Western blot	25889182	Unspecified
hsa-mir-31-5p	MIMAT0000089	NFAT5	10725	Luciferase reporter assay//qRT-PCR	19524507	Unspecified
hsa-mir-31-5p	MIMAT0000089	ZNF460	10794	PAR-CLIP	21572407|20371350|26701625	Unspecified
hsa-mir-31-5p	MIMAT0000089	WASF3	10810	GFP reporter assay//Immunoblot//qRT-PCR	21105030	Unspecified
hsa-mir-31-5p	MIMAT0000089	ZNF275	10838	CLASH	23622248	Unspecified
hsa-mir-31-5p	MIMAT0000089	SNRNP27	11017	PAR-CLIP	23592263	Unspecified
hsa-mir-31-5p	MIMAT0000089	LILRA2	11027	HITS-CLIP	23824327	Unspecified
hsa-mir-31-5p	MIMAT0000089	NUDT3	11165	PAR-CLIP	22100165|22291592	Unspecified
hsa-mir-31-5p	MIMAT0000089	PHLDA1	22822	PAR-CLIP	26701625	Unspecified
hsa-mir-31-5p	MIMAT0000089	FOXJ3	22887	PAR-CLIP	27292025	Unspecified
hsa-mir-31-5p	MIMAT0000089	BAHD1	22893	HITS-CLIP	23313552	Unspecified
hsa-mir-31-5p	MIMAT0000089	DKK1	22943	Immunoprecipitaion//Luciferase reporter assay//Microarray//qRT-PCR//Western blot	21048943	Unspecified
hsa-mir-31-5p	MIMAT0000089	KLHDC10	23008	PAR-CLIP	26701625	Unspecified
hsa-mir-31-5p	MIMAT0000089	SMG1	23049	PAR-CLIP	23592263|26701625	Unspecified
hsa-mir-31-5p	MIMAT0000089	TNRC6B	23112	CLASH	23622248	Unspecified
hsa-mir-31-5p	MIMAT0000089	MPRIP	23164	Luciferase reporter assay//qRT-PCR	19524507	Unspecified
hsa-mir-31-5p	MIMAT0000089	XPO6	23214	HITS-CLIP	23313552	Unspecified
hsa-mir-31-5p	MIMAT0000089	SATB2	23314	In situ hybridization//Luciferase reporter assay//PAR-CLIP//qRT-PCR//Western blot	20980827|24565840|23446348|21572407|24386467|27593563	Unspecified
hsa-mir-31-5p	MIMAT0000089	ABCB9	23457	Luciferase reporter assay//qRT-PCR//Western blot	24099915	Unspecified
hsa-mir-31-5p	MIMAT0000089	NUP188	23511	CLASH	23622248	Unspecified
hsa-mir-31-5p	MIMAT0000089	SRRM2	23524	CLASH	23622248	Unspecified
hsa-mir-31-5p	MIMAT0000089	PPIL2	23759	CLASH	23622248	Unspecified
hsa-mir-31-5p	MIMAT0000089	REXO2	25996	PAR-CLIP	23592263	Unspecified
hsa-mir-31-5p	MIMAT0000089	TOR1AIP1	26092	PAR-CLIP	21572407	Unspecified
hsa-mir-31-5p	MIMAT0000089	AGO1	26523	CLASH	23622248	Unspecified
hsa-mir-31-5p	MIMAT0000089	LATS2	26524	Luciferase reporter assay//qRT-PCR	20237410	Unspecified
hsa-mir-31-5p	MIMAT0000089	AKAP8L	26993	CLASH	23622248	Unspecified
hsa-mir-31-5p	MIMAT0000089	GHITM	27069	CLASH	23622248	Unspecified
hsa-mir-31-5p	MIMAT0000089	INTU	27152	PAR-CLIP	24398324	Unspecified
hsa-mir-31-5p	MIMAT0000089	SRPX2	27286	HITS-CLIP	23824327	Unspecified
hsa-mir-31-5p	MIMAT0000089	PCSK1N	27344	CLASH	23622248	Unspecified
hsa-mir-31-5p	MIMAT0000089	STOML2	30968	CLASH	23622248	Unspecified
hsa-mir-31-5p	MIMAT0000089	FOXP3	50943	Luciferase reporter assay//qRT-PCR//Western blot	19408243|24855107	Unspecified
hsa-mir-31-5p	MIMAT0000089	RSRC1	51319	PAR-CLIP	23446348|21572407|20371350	Unspecified
hsa-mir-31-5p	MIMAT0000089	KLF13	51621	Luciferase reporter assay//qRT-PCR	19524507	Unspecified
hsa-mir-31-5p	MIMAT0000089	EXOC6	54536	CLASH	23622248	Unspecified
hsa-mir-31-5p	MIMAT0000089	NDFIP2	54602	CLASH	23622248	Unspecified
hsa-mir-31-5p	MIMAT0000089	OTUD4	54726	PAR-CLIP	27292025	Unspecified
hsa-mir-31-5p	MIMAT0000089	RNF111	54778	PAR-CLIP	23592263|26701625	Unspecified
hsa-mir-31-5p	MIMAT0000089	DNAAF5	54919	CLASH	23622248	Unspecified
hsa-mir-31-5p	MIMAT0000089	UBA6	55236	CLASH	23622248	Unspecified
hsa-mir-31-5p	MIMAT0000089	DDX19A	55308	CLASH	23622248	Unspecified
hsa-mir-31-5p	MIMAT0000089	LRRC59	55379	CLASH	23622248	Unspecified
hsa-mir-31-5p	MIMAT0000089	ZNF331	55422	PAR-CLIP	21572407	Unspecified
hsa-mir-31-5p	MIMAT0000089	BCAS4	55653	PAR-CLIP	23446348	Unspecified
hsa-mir-31-5p	MIMAT0000089	HIF1AN	55662	CLASH//Northern blot//qRT-PCR//Western blot	22532441|23622248	Unspecified
hsa-mir-31-5p	MIMAT0000089	ECHDC1	55862	PAR-CLIP	21572407	Unspecified
hsa-mir-31-5p	MIMAT0000089	CDC42SE1	56882	PAR-CLIP	24398324|21572407	Unspecified
hsa-mir-31-5p	MIMAT0000089	DPYSL5	56896	HITS-CLIP	19536157	Unspecified
hsa-mir-31-5p	MIMAT0000089	EXOSC5	56915	CLASH	23622248	Unspecified
hsa-mir-31-5p	MIMAT0000089	EMSY	56946	5"RACE//ChIP-seq//Luciferase reporter assay//qRT-PCR//Western blot	24582497	Unspecified
hsa-mir-31-5p	MIMAT0000089	PARP11	57097	PAR-CLIP	23592263	Unspecified
hsa-mir-31-5p	MIMAT0000089	PPP4R3B	57223	CLASH	23622248	Unspecified
hsa-mir-31-5p	MIMAT0000089	CASKIN2	57513	PAR-CLIP	26701625	Unspecified
hsa-mir-31-5p	MIMAT0000089	PHF12	57649	PAR-CLIP	23592263	Unspecified
hsa-mir-31-5p	MIMAT0000089	TRIB3	57761	CLASH	23622248	Unspecified
hsa-mir-31-5p	MIMAT0000089	GUF1	60558	PAR-CLIP	21572407	Unspecified
hsa-mir-31-5p	MIMAT0000089	ZDHHC6	64429	PAR-CLIP	23592263	Unspecified
hsa-mir-31-5p	MIMAT0000089	GIGYF1	64599	PAR-CLIP	27292025	Unspecified
hsa-mir-31-5p	MIMAT0000089	IL25	64806	Luciferase reporter assay//Western blot	27901018	Unspecified
hsa-mir-31-5p	MIMAT0000089	PAPOLG	64895	PAR-CLIP	22100165	Unspecified
hsa-mir-31-5p	MIMAT0000089	TMEM109	79073	PAR-CLIP	23592263|26701625	Unspecified
hsa-mir-31-5p	MIMAT0000089	NOL9	79707	CLASH	23622248	Unspecified
hsa-mir-31-5p	MIMAT0000089	QSER1	79832	PAR-CLIP	20371350	Unspecified
hsa-mir-31-5p	MIMAT0000089	MCMBP	79892	HITS-CLIP	19536157	Unspecified
hsa-mir-31-5p	MIMAT0000089	EDC3	80153	CLASH	23622248	Unspecified
hsa-mir-31-5p	MIMAT0000089	KLHL15	80311	PAR-CLIP	23446348|21572407|20371350	Unspecified
hsa-mir-31-5p	MIMAT0000089	DNAJC5	80331	CLASH	23622248	Unspecified
hsa-mir-31-5p	MIMAT0000089	AKNA	80709	HITS-CLIP	23313552	Unspecified
hsa-mir-31-5p	MIMAT0000089	TXNDC5	81567	CLASH	23622248	Unspecified
hsa-mir-31-5p	MIMAT0000089	SPRY4	81848	Luciferase reporter assay//qRT-PCR//Western blot	26657862	Unspecified
hsa-mir-31-5p	MIMAT0000089	RAB1B	81876	PAR-CLIP	26701625	Unspecified
hsa-mir-31-5p	MIMAT0000089	C19orf12	83636	PAR-CLIP	21572407	Unspecified
hsa-mir-31-5p	MIMAT0000089	SESN2	83667	PAR-CLIP	21572407|20371350|26701625	Unspecified
hsa-mir-31-5p	MIMAT0000089	STK40	83931	CLASH//Luciferase reporter assay	23233723|23622248	Unspecified
hsa-mir-31-5p	MIMAT0000089	SPRTN	83932	PAR-CLIP	20371350	Unspecified
hsa-mir-31-5p	MIMAT0000089	SYDE2	84144	PAR-CLIP	21572407	Unspecified
hsa-mir-31-5p	MIMAT0000089	PRRC2B	84726	PAR-CLIP	26701625	Unspecified
hsa-mir-31-5p	MIMAT0000089	NFATC2IP	84901	CLASH	23622248	Unspecified
hsa-mir-31-5p	MIMAT0000089	ZNF587	84914	PAR-CLIP	23446348|21572407|20371350|26701625	Unspecified
hsa-mir-31-5p	MIMAT0000089	HIST1H2BK	85236	CLASH	23622248	Unspecified
hsa-mir-31-5p	MIMAT0000089	ZC3H12C	85463	CLASH	23622248	Unspecified
hsa-mir-31-5p	MIMAT0000089	MTSS1L	92154	PAR-CLIP	26701625	Unspecified
hsa-mir-31-5p	MIMAT0000089	SFXN1	94081	CLASH	23622248	Unspecified
hsa-mir-31-5p	MIMAT0000089	VPS26B	112936	PAR-CLIP	26701625	Unspecified
hsa-mir-31-5p	MIMAT0000089	SLC18B1	116843	PAR-CLIP	20371350	Unspecified
hsa-mir-31-5p	MIMAT0000089	ZNF641	121274	PAR-CLIP	23446348|21572407	Unspecified
hsa-mir-31-5p	MIMAT0000089	SP7	121340	Luciferase reporter assay//Microarray//qRT-PCR	23827457	Unspecified
hsa-mir-31-5p	MIMAT0000089	ZC3H18	124245	CLASH	23622248	Unspecified
hsa-mir-31-5p	MIMAT0000089	SGPP2	130367	Luciferase reporter assay//qRT-PCR//Western blot	26494556	Unspecified
hsa-mir-31-5p	MIMAT0000089	TMEM182	130827	HITS-CLIP	27418678	Unspecified
hsa-mir-31-5p	MIMAT0000089	CCDC127	133957	PAR-CLIP	21572407	Unspecified
hsa-mir-31-5p	MIMAT0000089	DACT3	147906	Immunoprecipitaion//Luciferase reporter assay//Microarray//qRT-PCR//Western blot	21048943	Unspecified
hsa-mir-31-5p	MIMAT0000089	CKAP2L	150468	HITS-CLIP//PAR-CLIP	20371350|23824327	Unspecified
hsa-mir-31-5p	MIMAT0000089	PPM1L	151742	HITS-CLIP	23824327	Unspecified
hsa-mir-31-5p	MIMAT0000089	SPRED1	161742	Luciferase reporter assay//qRT-PCR//Western blot	26657862	Unspecified
hsa-mir-31-5p	MIMAT0000089	RETREG3	162427	CLASH	23622248	Unspecified
hsa-mir-31-5p	MIMAT0000089	FOXD4L1	200350	PAR-CLIP	22100165	Unspecified
hsa-mir-31-5p	MIMAT0000089	SPRED2	200734	Luciferase reporter assay//qRT-PCR//Western blot	26657862	Unspecified
hsa-mir-31-5p	MIMAT0000089	JAZF1	221895	Luciferase reporter assay//qRT-PCR	19524507	Unspecified
hsa-mir-31-5p	MIMAT0000089	TMEM9	252839	PAR-CLIP	27292025	Unspecified
hsa-mir-31-5p	MIMAT0000089	ANKRD52	283373	PAR-CLIP	26701625	Unspecified
hsa-mir-31-5p	MIMAT0000089	ZIK1	284307	PAR-CLIP	21572407|20371350	Unspecified
hsa-mir-31-5p	MIMAT0000089	RPL7L1	285855	PAR-CLIP	26701625	Unspecified
hsa-mir-31-5p	MIMAT0000089	C1QTNF9	338872	Luciferase reporter assay//qRT-PCR//Western blot	28348559	Unspecified
hsa-mir-31-5p	MIMAT0000089	ZNF678	339500	PAR-CLIP	21572407	Unspecified
hsa-mir-31-5p	MIMAT0000089	FOXD4L4	349334	PAR-CLIP	22100165	Unspecified
hsa-mir-31-5p	MIMAT0000089	SFT2D2	375035	PAR-CLIP	22012620	Unspecified
hsa-mir-31-5p	MIMAT0000089	C15orf52	388115	PAR-CLIP	22100165	Unspecified
hsa-mir-31-5p	MIMAT0000089	ZNF805	390980	PAR-CLIP	23446348	Unspecified
hsa-mir-31-5p	MIMAT0000089	ACBD7	414149	HITS-CLIP	23313552	Unspecified
hsa-mir-31-5p	MIMAT0000089	MXRA7	439921	PAR-CLIP	23592263|26701625	Unspecified
hsa-mir-31-5p	MIMAT0000089	MZT1	440145	PAR-CLIP	23592263|21572407	Unspecified
hsa-mir-31-5p	MIMAT0000089	FOXD4L5	653427	PAR-CLIP	22100165	Unspecified
hsa-mir-31-5p	MIMAT0000089	C17orf99	100141515	HITS-CLIP	27418678	Unspecified
hsa-mir-31-5p	MIMAT0000089	MICA	100507436	PAR-CLIP	22100165	Unspecified
hsa-mir-31-5p	MIMAT0000089	PYURF	100996939	PAR-CLIP	21572407	Unspecified
hsa-mir-181c-5p	MIMAT0000258	ACYP1	97	HITS-CLIP	22473208	Unspecified
hsa-mir-181c-5p	MIMAT0000258	ADCY9	115	PAR-CLIP	26701625	Unspecified
hsa-mir-181c-5p	MIMAT0000258	GRK2	156	HITS-CLIP//PAR-CLIP	22473208|26701625	Unspecified
hsa-mir-181c-5p	MIMAT0000258	ALDH9A1	223	HITS-CLIP	22473208	Unspecified
hsa-mir-181c-5p	MIMAT0000258	ARF6	382	PAR-CLIP	21572407	Unspecified
hsa-mir-181c-5p	MIMAT0000258	RHOG	391	HITS-CLIP	22473208	Unspecified
hsa-mir-181c-5p	MIMAT0000258	ARRB2	409	HITS-CLIP	22473208	Unspecified
hsa-mir-181c-5p	MIMAT0000258	ATM	472	HITS-CLIP//PAR-CLIP	22473208|20371350	Unspecified
hsa-mir-181c-5p	MIMAT0000258	ATP2B1	490	HITS-CLIP	22473208	Unspecified
hsa-mir-181c-5p	MIMAT0000258	BCL2	596	GFP reporter assay//Luciferase reporter assay//qRT-PCR//Reporter assay//Western blot	20162574|25898913	Unspecified
hsa-mir-181c-5p	MIMAT0000258	BMPR2	659	HITS-CLIP//Luciferase reporter assay	23352489|22473208	Unspecified
hsa-mir-181c-5p	MIMAT0000258	ZFP36L1	677	HITS-CLIP	22473208	Unspecified
hsa-mir-181c-5p	MIMAT0000258	ZFP36L2	678	HITS-CLIP	22473208	Unspecified
hsa-mir-181c-5p	MIMAT0000258	CCNG1	900	PAR-CLIP	21572407	Unspecified
hsa-mir-181c-5p	MIMAT0000258	CDX2	1045	Luciferase reporter assay	19585654	Unspecified
hsa-mir-181c-5p	MIMAT0000258	KLF6	1316	Microarray//qRT-PCR	24397367	Unspecified
hsa-mir-181c-5p	MIMAT0000258	CPOX	1371	HITS-CLIP	22473208	Unspecified
hsa-mir-181c-5p	MIMAT0000258	CSNK1A1	1452	PAR-CLIP	21572407	Unspecified
hsa-mir-181c-5p	MIMAT0000258	DDX3X	1654	PAR-CLIP	23592263|22012620	Unspecified
hsa-mir-181c-5p	MIMAT0000258	DYNC1LI2	1783	HITS-CLIP	22473208	Unspecified
hsa-mir-181c-5p	MIMAT0000258	DPYSL2	1808	qRT-PCR//Western blot	23667495	Unspecified
hsa-mir-181c-5p	MIMAT0000258	DUSP5	1847	HITS-CLIP	22473208	Unspecified
hsa-mir-181c-5p	MIMAT0000258	ELK4	2005	HITS-CLIP	23824327|27418678	Unspecified
hsa-mir-181c-5p	MIMAT0000258	EN2	2020	HITS-CLIP	19536157	Unspecified
hsa-mir-181c-5p	MIMAT0000258	STX2	2054	HITS-CLIP	22473208	Unspecified
hsa-mir-181c-5p	MIMAT0000258	EPS8	2059	PAR-CLIP	23446348|22012620	Unspecified
hsa-mir-181c-5p	MIMAT0000258	EPS15	2060	HITS-CLIP	22473208	Unspecified
hsa-mir-181c-5p	MIMAT0000258	ETS1	2113	HITS-CLIP	23824327|23313552|27418678|28735896	Unspecified
hsa-mir-181c-5p	MIMAT0000258	FKBP1A	2280	PAR-CLIP	21572407	Unspecified
hsa-mir-181c-5p	MIMAT0000258	FOXL1	2300	HITS-CLIP//PAR-CLIP	21572407|23824327	Unspecified
hsa-mir-181c-5p	MIMAT0000258	GATA6	2627	Luciferase reporter assay	19585654	Unspecified
hsa-mir-181c-5p	MIMAT0000258	NR6A1	2649	HITS-CLIP//PAR-CLIP	22473208|21572407	Unspecified
hsa-mir-181c-5p	MIMAT0000258	GNS	2799	HITS-CLIP	22473208	Unspecified
hsa-mir-181c-5p	MIMAT0000258	GOLGA1	2800	HITS-CLIP	22473208	Unspecified
hsa-mir-181c-5p	MIMAT0000258	GOT1	2805	HITS-CLIP	22473208	Unspecified
hsa-mir-181c-5p	MIMAT0000258	H1F0	3005	PAR-CLIP	26701625	Unspecified
hsa-mir-181c-5p	MIMAT0000258	HNRNPH1	3187	HITS-CLIP	27418678	Unspecified
hsa-mir-181c-5p	MIMAT0000258	HSPA1B	3304	PAR-CLIP	24398324|23446348|21572407|20371350	Unspecified
hsa-mir-181c-5p	MIMAT0000258	ID4	3400	PAR-CLIP	20371350	Unspecified
hsa-mir-181c-5p	MIMAT0000258	IL1A	3552	HITS-CLIP	22473208	Unspecified
hsa-mir-181c-5p	MIMAT0000258	IL2	3558	qRT-PCR//Reporter assay	21112091	Unspecified
hsa-mir-181c-5p	MIMAT0000258	IL7	3574	ELISA//Luciferase reporter assay//qRT-PCR	25962782	Unspecified
hsa-mir-181c-5p	MIMAT0000258	INCENP	3619	HITS-CLIP	22473208	Unspecified
hsa-mir-181c-5p	MIMAT0000258	KIT	3815	CLASH	23622248	Unspecified
hsa-mir-181c-5p	MIMAT0000258	KPNA1	3836	HITS-CLIP	22473208	Unspecified
hsa-mir-181c-5p	MIMAT0000258	TNPO1	3842	PAR-CLIP	23592263	Unspecified
hsa-mir-181c-5p	MIMAT0000258	IPO5	3843	HITS-CLIP	22473208	Unspecified
hsa-mir-181c-5p	MIMAT0000258	KRAS	3845	Luciferase reporter assay//qRT-PCR//Western blot	20080834|23667495	Unspecified
hsa-mir-181c-5p	MIMAT0000258	LBR	3930	HITS-CLIP//PAR-CLIP	22473208|20371350	Unspecified
hsa-mir-181c-5p	MIMAT0000258	LDLR	3949	HITS-CLIP	23313552	Unspecified
hsa-mir-181c-5p	MIMAT0000258	LMAN1	3998	HITS-CLIP	22473208	Unspecified
hsa-mir-181c-5p	MIMAT0000258	MECP2	4204	qRT-PCR//Western blot	23667495	Unspecified
hsa-mir-181c-5p	MIMAT0000258	MAP3K3	4215	HITS-CLIP	22473208	Unspecified
hsa-mir-181c-5p	MIMAT0000258	MST1	4485	Immunoprecipitaion//Luciferase reporter assay//Western blot	26561204	Unspecified
hsa-mir-181c-5p	MIMAT0000258	2024-09-02	4735	PAR-CLIP	23446348|21572407	Unspecified
hsa-mir-181c-5p	MIMAT0000258	NOTCH2	4853	Luciferase reporter assay//qRT-PCR//Western blot	20080834	Unspecified
hsa-mir-181c-5p	MIMAT0000258	NOTCH4	4855	Luciferase reporter assay//qRT-PCR//Western blot	20080834	Unspecified
hsa-mir-181c-5p	MIMAT0000258	PEBP1	5037	HITS-CLIP	22473208	Unspecified
hsa-mir-181c-5p	MIMAT0000258	PDK3	5165	HITS-CLIP	19536157	Unspecified
hsa-mir-181c-5p	MIMAT0000258	ATP8B1	5205	PAR-CLIP	22012620	Unspecified
hsa-mir-181c-5p	MIMAT0000258	PMAIP1	5366	HITS-CLIP	22473208	Unspecified
hsa-mir-181c-5p	MIMAT0000258	PPP2R5E	5529	PAR-CLIP	23592263	Unspecified
hsa-mir-181c-5p	MIMAT0000258	SRGN	5552	HITS-CLIP	22473208	Unspecified
hsa-mir-181c-5p	MIMAT0000258	PRKCD	5580	HITS-CLIP//Luciferase reporter assay	22473208|26629004	Unspecified
hsa-mir-181c-5p	MIMAT0000258	PTEN	5728	Immunofluorescence//Luciferase reporter assay//Western blot	25695913	Unspecified
hsa-mir-181c-5p	MIMAT0000258	PURB	5814	HITS-CLIP	22473208	Unspecified
hsa-mir-181c-5p	MIMAT0000258	RAN	5901	HITS-CLIP	22473208	Unspecified
hsa-mir-181c-5p	MIMAT0000258	RAP1B	5908	Immunofluorescence//Luciferase reporter assay//qRT-PCR//Western blot	24573637	Unspecified
hsa-mir-181c-5p	MIMAT0000258	KDM5A	5927	HITS-CLIP	22473208	Unspecified
hsa-mir-181c-5p	MIMAT0000258	RGS16	6004	HITS-CLIP	22473208	Unspecified
hsa-mir-181c-5p	MIMAT0000258	RLF	6018	HITS-CLIP	22473208	Unspecified
hsa-mir-181c-5p	MIMAT0000258	RNF6	6049	PAR-CLIP	21572407|20371350	Unspecified
hsa-mir-181c-5p	MIMAT0000258	RP2	6102	HITS-CLIP	22473208	Unspecified
hsa-mir-181c-5p	MIMAT0000258	RPS6KA3	6197	HITS-CLIP	23824327	Unspecified
hsa-mir-181c-5p	MIMAT0000258	SORT1	6272	HITS-CLIP	22473208	Unspecified
hsa-mir-181c-5p	MIMAT0000258	ATXN7	6314	HITS-CLIP	23824327	Unspecified
hsa-mir-181c-5p	MIMAT0000258	SCD	6319	PAR-CLIP	23446348|21572407	Unspecified
hsa-mir-181c-5p	MIMAT0000258	SCN8A	6334	HITS-CLIP	23824327	Unspecified
hsa-mir-181c-5p	MIMAT0000258	CCL22	6367	HITS-CLIP	22473208	Unspecified
hsa-mir-181c-5p	MIMAT0000258	SLC7A1	6541	HITS-CLIP	22473208	Unspecified
hsa-mir-181c-5p	MIMAT0000258	ADAM17	6868	HITS-CLIP	23313552	Unspecified
hsa-mir-181c-5p	MIMAT0000258	TEF	7008	HITS-CLIP	23313552	Unspecified
hsa-mir-181c-5p	MIMAT0000258	TFRC	7037	HITS-CLIP	22473208	Unspecified
hsa-mir-181c-5p	MIMAT0000258	TGFBR1	7046	Immunohistochemistry//Luciferase reporter assay//qRT-PCR//Western blot	26682928	Unspecified
hsa-mir-181c-5p	MIMAT0000258	TGFBR2	7048	Immunohistochemistry//Luciferase reporter assay//qRT-PCR//Western blot	26682928	Unspecified
hsa-mir-181c-5p	MIMAT0000258	TIAL1	7073	CLASH	23622248	Unspecified
hsa-mir-181c-5p	MIMAT0000258	TMF1	7110	HITS-CLIP	22473208	Unspecified
hsa-mir-181c-5p	MIMAT0000258	HSP90B1	7184	PAR-CLIP	23446348|20371350	Unspecified
hsa-mir-181c-5p	MIMAT0000258	TSG101	7251	HITS-CLIP	22473208	Unspecified
hsa-mir-181c-5p	MIMAT0000258	TUB	7275	CLASH	23622248	Unspecified
hsa-mir-181c-5p	MIMAT0000258	TUBB2A	7280	PAR-CLIP	20371350	Unspecified
hsa-mir-181c-5p	MIMAT0000258	VCAM1	7412	HITS-CLIP	19536157	Unspecified
hsa-mir-181c-5p	MIMAT0000258	NSD2	7468	PAR-CLIP	23592263|21572407	Unspecified
hsa-mir-181c-5p	MIMAT0000258	ZNF23	7571	PAR-CLIP	20371350	Unspecified
hsa-mir-181c-5p	MIMAT0000258	ZNF121	7675	HITS-CLIP	22473208	Unspecified
hsa-mir-181c-5p	MIMAT0000258	ZNF136	7695	HITS-CLIP	22473208	Unspecified
hsa-mir-181c-5p	MIMAT0000258	ST8SIA4	7903	Immunohistochemistry//Luciferase reporter assay//qRT-PCR//Western blot	27527856	Unspecified
hsa-mir-181c-5p	MIMAT0000258	DGS2	8026	PAR-CLIP	24398324|21572407|20371350	Unspecified
hsa-mir-181c-5p	MIMAT0000258	SHOC2	8036	HITS-CLIP	22473208	Unspecified
hsa-mir-181c-5p	MIMAT0000258	CUL5	8065	HITS-CLIP	22473208	Unspecified
hsa-mir-181c-5p	MIMAT0000258	HMGA2	8091	PAR-CLIP	21572407|26701625	Unspecified
hsa-mir-181c-5p	MIMAT0000258	NCOA3	8202	HITS-CLIP	22473208	Unspecified
hsa-mir-181c-5p	MIMAT0000258	HIST1H3D	8351	HITS-CLIP	22473208	Unspecified
hsa-mir-181c-5p	MIMAT0000258	ULK1	8408	HITS-CLIP	22473208	Unspecified
hsa-mir-181c-5p	MIMAT0000258	CBX4	8535	PAR-CLIP	23592263|24398324|21572407|26701625|27292025	Unspecified
hsa-mir-181c-5p	MIMAT0000258	PLPP3	8613	PAR-CLIP	21572407	Unspecified
hsa-mir-181c-5p	MIMAT0000258	EED	8726	HITS-CLIP	22473208	Unspecified
hsa-mir-181c-5p	MIMAT0000258	RNMT	8731	HITS-CLIP	23313552	Unspecified
hsa-mir-181c-5p	MIMAT0000258	CCNK	8812	HITS-CLIP//PAR-CLIP	22473208|21572407	Unspecified
hsa-mir-181c-5p	MIMAT0000258	PER2	8864	HITS-CLIP	22473208	Unspecified
hsa-mir-181c-5p	MIMAT0000258	PHOX2B	8929	PAR-CLIP	22012620	Unspecified
hsa-mir-181c-5p	MIMAT0000258	KIF3B	9371	HITS-CLIP	22473208	Unspecified
hsa-mir-181c-5p	MIMAT0000258	TGFBRAP1	9392	Immunohistochemistry//Luciferase reporter assay//qRT-PCR//Western blot	26682928	Unspecified
hsa-mir-181c-5p	MIMAT0000258	NMT2	9397	HITS-CLIP	22473208	Unspecified
hsa-mir-181c-5p	MIMAT0000258	TMEM94	9772	PAR-CLIP	24398324	Unspecified
hsa-mir-181c-5p	MIMAT0000258	DAZAP2	9802	HITS-CLIP	22473208	Unspecified
hsa-mir-181c-5p	MIMAT0000258	EFCAB14	9813	HITS-CLIP	22473208	Unspecified
hsa-mir-181c-5p	MIMAT0000258	WASHC5	9897	HITS-CLIP	22473208	Unspecified
hsa-mir-181c-5p	MIMAT0000258	G3BP2	9908	HITS-CLIP	22473208	Unspecified
hsa-mir-181c-5p	MIMAT0000258	PTBP3	9991	HITS-CLIP	23824327	Unspecified
hsa-mir-181c-5p	MIMAT0000258	ZBTB33	10009	HITS-CLIP	22473208	Unspecified
hsa-mir-181c-5p	MIMAT0000258	SCAMP2	10066	PAR-CLIP	21572407	Unspecified
hsa-mir-181c-5p	MIMAT0000258	PDIA6	10130	HITS-CLIP	23313552	Unspecified
hsa-mir-181c-5p	MIMAT0000258	FAM13A	10144	HITS-CLIP	19536157	Unspecified
hsa-mir-181c-5p	MIMAT0000258	STAG1	10274	HITS-CLIP	22473208	Unspecified
hsa-mir-181c-5p	MIMAT0000258	NPM3	10360	HITS-CLIP//PAR-CLIP	23446348|21572407|20371350	Unspecified
hsa-mir-181c-5p	MIMAT0000258	FAM3C	10447	PAR-CLIP	20371350	Unspecified
hsa-mir-181c-5p	MIMAT0000258	CARM1	10498	HITS-CLIP	22473208	Unspecified
hsa-mir-181c-5p	MIMAT0000258	SLC19A2	10560	HITS-CLIP	22473208	Unspecified
hsa-mir-181c-5p	MIMAT0000258	ZNF266	10781	PAR-CLIP	21572407	Unspecified
hsa-mir-181c-5p	MIMAT0000258	ZNF268	10795	PAR-CLIP	20371350	Unspecified
hsa-mir-181c-5p	MIMAT0000258	MAN1A2	10905	PAR-CLIP	23446348	Unspecified
hsa-mir-181c-5p	MIMAT0000258	AP3M2	10947	HITS-CLIP	23824327	Unspecified
hsa-mir-181c-5p	MIMAT0000258	KIF2C	11004	HITS-CLIP//PAR-CLIP	22473208|23592263	Unspecified
hsa-mir-181c-5p	MIMAT0000258	DDX52	11056	HITS-CLIP	22473208	Unspecified
hsa-mir-181c-5p	MIMAT0000258	TOPBP1	11073	HITS-CLIP	23313552	Unspecified
hsa-mir-181c-5p	MIMAT0000258	BAZ2A	11176	HITS-CLIP	22473208	Unspecified
hsa-mir-181c-5p	MIMAT0000258	BTBD3	22903	In situ hybridization//Luciferase reporter assay	21720722	Unspecified
hsa-mir-181c-5p	MIMAT0000258	WDFY3	23001	HITS-CLIP	27418678	Unspecified
hsa-mir-181c-5p	MIMAT0000258	TMCC1	23023	PAR-CLIP	21572407|20371350|26701625	Unspecified
hsa-mir-181c-5p	MIMAT0000258	TNRC6B	23112	HITS-CLIP	22473208	Unspecified
hsa-mir-181c-5p	MIMAT0000258	CLCC1	23155	HITS-CLIP	22473208	Unspecified
hsa-mir-181c-5p	MIMAT0000258	RCOR1	23186	HITS-CLIP	22473208	Unspecified
hsa-mir-181c-5p	MIMAT0000258	PRRC2C	23215	HITS-CLIP	22473208	Unspecified
hsa-mir-181c-5p	MIMAT0000258	TRIM2	23321	Immunofluorescence//Immunoprecipitaion//In situ hybridization//Luciferase reporter assay//qRT-PCR//Western blot	21720722|27933582	Unspecified
hsa-mir-181c-5p	MIMAT0000258	SIRT1	23411	In situ hybridization//Luciferase reporter assay	21720722	Unspecified
hsa-mir-181c-5p	MIMAT0000258	RPL13A	23521	PAR-CLIP	26701625|27292025	Unspecified
hsa-mir-181c-5p	MIMAT0000258	PNKD	25953	HITS-CLIP	19536157	Unspecified
hsa-mir-181c-5p	MIMAT0000258	CHMP2B	25978	PAR-CLIP	21572407	Unspecified
hsa-mir-181c-5p	MIMAT0000258	OSBPL3	26031	HITS-CLIP	22473208	Unspecified
hsa-mir-181c-5p	MIMAT0000258	SIPA1L1	26037	HITS-CLIP	22473208	Unspecified
hsa-mir-181c-5p	MIMAT0000258	DCAF4	26094	PAR-CLIP	22100165	Unspecified
hsa-mir-181c-5p	MIMAT0000258	LATS2	26524	Immunoprecipitaion//Luciferase reporter assay//Western blot	26561204	Unspecified
hsa-mir-181c-5p	MIMAT0000258	AFF4	27125	HITS-CLIP	22473208	Unspecified
hsa-mir-181c-5p	MIMAT0000258	RLIM	51132	HITS-CLIP	19536157	Unspecified
hsa-mir-181c-5p	MIMAT0000258	NIN	51199	HITS-CLIP	22473208	Unspecified
hsa-mir-181c-5p	MIMAT0000258	TBC1D7	51256	HITS-CLIP	22473208	Unspecified
hsa-mir-181c-5p	MIMAT0000258	SLC25A37	51312	HITS-CLIP	22473208	Unspecified
hsa-mir-181c-5p	MIMAT0000258	ZNF107	51427	PAR-CLIP	21572407	Unspecified
hsa-mir-181c-5p	MIMAT0000258	GSKIP	51527	HITS-CLIP	22473208	Unspecified
hsa-mir-181c-5p	MIMAT0000258	ASB1	51665	HITS-CLIP	22473208	Unspecified
hsa-mir-181c-5p	MIMAT0000258	NLK	51701	Luciferase reporter assay	19585654	Unspecified
hsa-mir-181c-5p	MIMAT0000258	RSF1	51773	PAR-CLIP	22100165	Unspecified
hsa-mir-181c-5p	MIMAT0000258	SLC38A2	54407	HITS-CLIP	22473208	Unspecified
hsa-mir-181c-5p	MIMAT0000258	ZFAND6	54469	HITS-CLIP//PAR-CLIP	23446348|21572407|20371350	Unspecified
hsa-mir-181c-5p	MIMAT0000258	DDIT4	54541	PAR-CLIP	21572407	Unspecified
hsa-mir-181c-5p	MIMAT0000258	TBC1D13	54662	HITS-CLIP	22473208	Unspecified
hsa-mir-181c-5p	MIMAT0000258	KLHL24	54800	HITS-CLIP	19536157	Unspecified
hsa-mir-181c-5p	MIMAT0000258	INO80D	54891	HITS-CLIP	22473208	Unspecified
hsa-mir-181c-5p	MIMAT0000258	FKBP14	55033	PAR-CLIP	23446348|26701625|27292025	Unspecified
hsa-mir-181c-5p	MIMAT0000258	ATG2B	55102	HITS-CLIP	22473208	Unspecified
hsa-mir-181c-5p	MIMAT0000258	LRRC8D	55144	HITS-CLIP	22473208	Unspecified
hsa-mir-181c-5p	MIMAT0000258	UBR7	55148	CLASH	23622248	Unspecified
hsa-mir-181c-5p	MIMAT0000258	PBRM1	55193	HITS-CLIP	22473208	Unspecified
hsa-mir-181c-5p	MIMAT0000258	KIAA1551	55196	HITS-CLIP	22473208	Unspecified
hsa-mir-181c-5p	MIMAT0000258	SPTLC3	55304	HITS-CLIP	23824327	Unspecified
hsa-mir-181c-5p	MIMAT0000258	DRAM1	55332	HITS-CLIP	22473208	Unspecified
hsa-mir-181c-5p	MIMAT0000258	LAPTM4B	55353	HITS-CLIP	19536157	Unspecified
hsa-mir-181c-5p	MIMAT0000258	PNRC2	55629	HITS-CLIP	22473208	Unspecified
hsa-mir-181c-5p	MIMAT0000258	KRBOX4	55634	PAR-CLIP	21572407	Unspecified
hsa-mir-181c-5p	MIMAT0000258	AP5M1	55745	HITS-CLIP	23824327|19536157	Unspecified
hsa-mir-181c-5p	MIMAT0000258	TMEM30A	55754	HITS-CLIP	22473208	Unspecified
hsa-mir-181c-5p	MIMAT0000258	ZNF83	55769	PAR-CLIP	24398324|23446348|21572407|20371350	Unspecified
hsa-mir-181c-5p	MIMAT0000258	ZNF415	55786	PAR-CLIP	20371350	Unspecified
hsa-mir-181c-5p	MIMAT0000258	KMT2E	55904	HITS-CLIP	22473208	Unspecified
hsa-mir-181c-5p	MIMAT0000258	ZNF253	56242	HITS-CLIP	23313552	Unspecified
hsa-mir-181c-5p	MIMAT0000258	SPIRE1	56907	PAR-CLIP	21572407	Unspecified
hsa-mir-181c-5p	MIMAT0000258	EMSY	56946	HITS-CLIP	22473208	Unspecified
hsa-mir-181c-5p	MIMAT0000258	NDRG2	57447	Luciferase reporter assay//qRT-PCR//Western blot	27533020	Unspecified
hsa-mir-181c-5p	MIMAT0000258	MTUS1	57509	HITS-CLIP	22473208	Unspecified
hsa-mir-181c-5p	MIMAT0000258	HECW2	57520	HITS-CLIP	22473208	Unspecified
hsa-mir-181c-5p	MIMAT0000258	ARRDC3	57561	HITS-CLIP	22473208	Unspecified
hsa-mir-181c-5p	MIMAT0000258	ZBTB4	57659	HITS-CLIP	22473208	Unspecified
hsa-mir-181c-5p	MIMAT0000258	TLDC1	57707	HITS-CLIP	23824327	Unspecified
hsa-mir-181c-5p	MIMAT0000258	RBM25	58517	HITS-CLIP	23824327	Unspecified
hsa-mir-181c-5p	MIMAT0000258	SAV1	60485	Immunoprecipitaion//Luciferase reporter assay//Western blot	26561204	Unspecified
hsa-mir-181c-5p	MIMAT0000258	XPNPEP3	63929	PAR-CLIP	22012620	Unspecified
hsa-mir-181c-5p	MIMAT0000258	MRPS14	63931	PAR-CLIP	23592263	Unspecified
hsa-mir-181c-5p	MIMAT0000258	ZNF667	63934	PAR-CLIP	24398324|23446348|21572407|20371350	Unspecified
hsa-mir-181c-5p	MIMAT0000258	NCAPG	64151	HITS-CLIP	22473208	Unspecified
hsa-mir-181c-5p	MIMAT0000258	PAPD5	64282	HITS-CLIP	22473208	Unspecified
hsa-mir-181c-5p	MIMAT0000258	MPP5	64398	HITS-CLIP	22473208	Unspecified
hsa-mir-181c-5p	MIMAT0000258	GIGYF1	64599	HITS-CLIP//PAR-CLIP	22473208|24398324|23446348	Unspecified
hsa-mir-181c-5p	MIMAT0000258	FNDC3B	64778	HITS-CLIP	22473208	Unspecified
hsa-mir-181c-5p	MIMAT0000258	MRPL34	64981	PAR-CLIP	21572407	Unspecified
hsa-mir-181c-5p	MIMAT0000258	ZFP69B	65243	PAR-CLIP	23446348|20371350	Unspecified
hsa-mir-181c-5p	MIMAT0000258	CAPRIN2	65981	PAR-CLIP	23592263|20371350	Unspecified
hsa-mir-181c-5p	MIMAT0000258	CHCHD7	79145	HITS-CLIP	22473208	Unspecified
hsa-mir-181c-5p	MIMAT0000258	CENPO	79172	HITS-CLIP	19536157	Unspecified
hsa-mir-181c-5p	MIMAT0000258	TTPAL	79183	HITS-CLIP	22473208	Unspecified
hsa-mir-181c-5p	MIMAT0000258	ARSJ	79642	PAR-CLIP	21572407	Unspecified
hsa-mir-181c-5p	MIMAT0000258	TBL1XR1	79718	HITS-CLIP	22473208	Unspecified
hsa-mir-181c-5p	MIMAT0000258	SUV39H2	79723	PAR-CLIP	20371350	Unspecified
hsa-mir-181c-5p	MIMAT0000258	ZNF669	79862	PAR-CLIP	24398324|23446348|21572407|20371350	Unspecified
hsa-mir-181c-5p	MIMAT0000258	LPCAT1	79888	HITS-CLIP	22473208	Unspecified
hsa-mir-181c-5p	MIMAT0000258	FAM192A	80011	HITS-CLIP	22473208	Unspecified
hsa-mir-181c-5p	MIMAT0000258	PHC3	80012	HITS-CLIP//PAR-CLIP	22473208|22012620	Unspecified
hsa-mir-181c-5p	MIMAT0000258	ZNF556	80032	HITS-CLIP	23824327|27418678	Unspecified
hsa-mir-181c-5p	MIMAT0000258	PGAP1	80055	HITS-CLIP	22473208	Unspecified
hsa-mir-181c-5p	MIMAT0000258	FBXO11	80204	HITS-CLIP	22473208	Unspecified
hsa-mir-181c-5p	MIMAT0000258	CHD9	80205	HITS-CLIP	22473208|23313552	Unspecified
hsa-mir-181c-5p	MIMAT0000258	NAA50	80218	HITS-CLIP	22473208	Unspecified
hsa-mir-181c-5p	MIMAT0000258	KLHL15	80311	HITS-CLIP	22473208	Unspecified
hsa-mir-181c-5p	MIMAT0000258	CPEB4	80315	HITS-CLIP	22473208	Unspecified
hsa-mir-181c-5p	MIMAT0000258	SLC35G2	80723	PAR-CLIP	21572407	Unspecified
hsa-mir-181c-5p	MIMAT0000258	APOL6	80830	HITS-CLIP	22473208	Unspecified
hsa-mir-181c-5p	MIMAT0000258	ISCA1	81689	CLASH	23622248	Unspecified
hsa-mir-181c-5p	MIMAT0000258	FSD1L	83856	HITS-CLIP	22473208	Unspecified
hsa-mir-181c-5p	MIMAT0000258	FAM160A2	84067	HITS-CLIP	22473208	Unspecified
hsa-mir-181c-5p	MIMAT0000258	SLC10A7	84068	HITS-CLIP	22473208	Unspecified
hsa-mir-181c-5p	MIMAT0000258	FAM96A	84191	PAR-CLIP	23592263	Unspecified
hsa-mir-181c-5p	MIMAT0000258	IQCG	84223	PAR-CLIP	22100165	Unspecified
hsa-mir-181c-5p	MIMAT0000258	GTPBP3	84705	PAR-CLIP	20371350	Unspecified
hsa-mir-181c-5p	MIMAT0000258	MIGA2	84895	PAR-CLIP	23592263	Unspecified
hsa-mir-181c-5p	MIMAT0000258	RAB2B	84932	HITS-CLIP	22473208	Unspecified
hsa-mir-181c-5p	MIMAT0000258	ZNF616	90317	PAR-CLIP	20371350	Unspecified
hsa-mir-181c-5p	MIMAT0000258	ZNF439	90594	PAR-CLIP	21572407	Unspecified
hsa-mir-181c-5p	MIMAT0000258	LONRF1	91694	HITS-CLIP	22473208	Unspecified
hsa-mir-181c-5p	MIMAT0000258	ELMSAN1	91748	HITS-CLIP	22473208	Unspecified
hsa-mir-181c-5p	MIMAT0000258	CCNQ	92002	HITS-CLIP	22473208	Unspecified
hsa-mir-181c-5p	MIMAT0000258	ZC3HAV1L	92092	HITS-CLIP	23824327	Unspecified
hsa-mir-181c-5p	MIMAT0000258	CADPS2	93664	PAR-CLIP	27292025	Unspecified
hsa-mir-181c-5p	MIMAT0000258	SLC25A25	114789	PAR-CLIP	23592263	Unspecified
hsa-mir-181c-5p	MIMAT0000258	SSX2IP	117178	HITS-CLIP	22473208	Unspecified
hsa-mir-181c-5p	MIMAT0000258	PRAP1	118471	ELISA//Luciferase reporter assay//qRT-PCR//Western blot	25554417	Unspecified
hsa-mir-181c-5p	MIMAT0000258	ZNF440	126070	PAR-CLIP	23446348|20371350	Unspecified
hsa-mir-181c-5p	MIMAT0000258	DCBLD2	131566	PAR-CLIP	26701625	Unspecified
hsa-mir-181c-5p	MIMAT0000258	IRAK1BP1	134728	PAR-CLIP	20371350|27292025	Unspecified
hsa-mir-181c-5p	MIMAT0000258	NCOA7	135112	PAR-CLIP	21572407	Unspecified
hsa-mir-181c-5p	MIMAT0000258	PTPDC1	138639	PAR-CLIP	21572407	Unspecified
hsa-mir-181c-5p	MIMAT0000258	SMCR8	140775	HITS-CLIP	22473208	Unspecified
hsa-mir-181c-5p	MIMAT0000258	ZNF664	144348	HITS-CLIP	22473208	Unspecified
hsa-mir-181c-5p	MIMAT0000258	ZNF597	146434	HITS-CLIP	19536157	Unspecified
hsa-mir-181c-5p	MIMAT0000258	SLC35G3	146861	HITS-CLIP	23824327	Unspecified
hsa-mir-181c-5p	MIMAT0000258	RNF187	149603	HITS-CLIP	19536157	Unspecified
hsa-mir-181c-5p	MIMAT0000258	ZDHHC15	158866	PAR-CLIP	22012620	Unspecified
hsa-mir-181c-5p	MIMAT0000258	ZNF846	162993	PAR-CLIP	20371350	Unspecified
hsa-mir-181c-5p	MIMAT0000258	ZNF791	163049	PAR-CLIP	23446348|21572407|20371350	Unspecified
hsa-mir-181c-5p	MIMAT0000258	ZNF781	163115	PAR-CLIP	24398324|21572407|20371350	Unspecified
hsa-mir-181c-5p	MIMAT0000258	ZNF780B	163131	PAR-CLIP	21572407	Unspecified
hsa-mir-181c-5p	MIMAT0000258	HFM1	164045	HITS-CLIP	23824327	Unspecified
hsa-mir-181c-5p	MIMAT0000258	HIGD2A	192286	HITS-CLIP	22473208	Unspecified
hsa-mir-181c-5p	MIMAT0000258	TUBB	203068	HITS-CLIP	22473208	Unspecified
hsa-mir-181c-5p	MIMAT0000258	ZNF449	203523	HITS-CLIP	19536157	Unspecified
hsa-mir-181c-5p	MIMAT0000258	C2orf69	205327	HITS-CLIP	22473208	Unspecified
hsa-mir-181c-5p	MIMAT0000258	UNC5B	219699	HITS-CLIP	23824327|23313552|27418678	Unspecified
hsa-mir-181c-5p	MIMAT0000258	OTUD1	220213	PAR-CLIP	20371350	Unspecified
hsa-mir-181c-5p	MIMAT0000258	RSBN1L	222194	HITS-CLIP	21572407	Unspecified
hsa-mir-181c-5p	MIMAT0000258	LCLAT1	253558	PAR-CLIP	21572407|20371350	Unspecified
hsa-mir-181c-5p	MIMAT0000258	GK5	256356	HITS-CLIP	22473208	Unspecified
hsa-mir-181c-5p	MIMAT0000258	WDR72	256764	HITS-CLIP	23824327	Unspecified
hsa-mir-181c-5p	MIMAT0000258	SGMS1	259230	Immunoprecipitaion//Luciferase reporter assay//Western blot	26561204	Unspecified
hsa-mir-181c-5p	MIMAT0000258	BLOC1S2	282991	HITS-CLIP	22473208	Unspecified
hsa-mir-181c-5p	MIMAT0000258	ZADH2	284273	HITS-CLIP	23824327	Unspecified
hsa-mir-181c-5p	MIMAT0000258	ZNF844	284391	PAR-CLIP	21572407|20371350	Unspecified
hsa-mir-181c-5p	MIMAT0000258	HEPHL1	341208	PAR-CLIP	22012620	Unspecified
hsa-mir-181c-5p	MIMAT0000258	PRAMEF9	343070	PAR-CLIP	27292025	Unspecified
hsa-mir-181c-5p	MIMAT0000258	MTX3	345778	HITS-CLIP	22473208	Unspecified
hsa-mir-181c-5p	MIMAT0000258	ZNF699	374879	PAR-CLIP	22012620	Unspecified
hsa-mir-181c-5p	MIMAT0000258	ZNF829	374899	HITS-CLIP	23824327	Unspecified
hsa-mir-181c-5p	MIMAT0000258	GJB7	375519	PAR-CLIP	22012620	Unspecified
hsa-mir-181c-5p	MIMAT0000258	NHLRC3	387921	HITS-CLIP	22473208	Unspecified
hsa-mir-181c-5p	MIMAT0000258	ZNF788	388507	PAR-CLIP	24398324|21572407|20371350	Unspecified
hsa-mir-181c-5p	MIMAT0000258	PRAMEF4	400735	PAR-CLIP	27292025	Unspecified
hsa-mir-181c-5p	MIMAT0000258	CCDC88C	440193	HITS-CLIP	22473208	Unspecified
hsa-mir-181c-5p	MIMAT0000258	GOLGA8B	440270	HITS-CLIP	22473208	Unspecified
hsa-mir-181c-5p	MIMAT0000258	PRAMEF11	440560	PAR-CLIP	27292025	Unspecified
hsa-mir-181c-5p	MIMAT0000258	FKBP1C	642489	PAR-CLIP	22291592|21572407	Unspecified
hsa-mir-181c-5p	MIMAT0000258	ZNF487	642819	PAR-CLIP	24398324|21572407|20371350	Unspecified
hsa-mir-181c-5p	MIMAT0000258	PRAMEF26	645359	PAR-CLIP	27292025	Unspecified
hsa-mir-181c-5p	MIMAT0000258	PRAMEF15	653619	PAR-CLIP	27292025	Unspecified
hsa-mir-124-3p	MIMAT0000422	AARS	16	Microarray	18668037	Unspecified
hsa-mir-124-3p	MIMAT0000422	ACADL	33	Microarray	18668037	Unspecified
hsa-mir-124-3p	MIMAT0000422	ACADVL	37	Microarray	18668037	Unspecified
hsa-mir-124-3p	MIMAT0000422	ACAT2	39	Microarray	18668037	Unspecified
hsa-mir-124-3p	MIMAT0000422	ACTB	60	PAR-CLIP	23446348|20371350	Unspecified
hsa-mir-124-3p	MIMAT0000422	ADARB1	104	Microarray	18668037	Unspecified
hsa-mir-124-3p	MIMAT0000422	ADCY3	109	Microarray	18668037	Unspecified
hsa-mir-124-3p	MIMAT0000422	ADCY6	112	Microarray	18668037	Unspecified
hsa-mir-124-3p	MIMAT0000422	ADCY9	115	Microarray	18668037	Unspecified
hsa-mir-124-3p	MIMAT0000422	ADD3	120	Microarray//Proteomics	18668037	Unspecified
hsa-mir-124-3p	MIMAT0000422	ADPRH	141	Microarray	18668037	Unspecified
hsa-mir-124-3p	MIMAT0000422	ADRB3	155	HITS-CLIP	23824327|23313552	Unspecified
hsa-mir-124-3p	MIMAT0000422	JAG1	182	Luciferase reporter assay//qRT-PCR//Western blot	22336710|26612211	Unspecified
hsa-mir-124-3p	MIMAT0000422	AGTR1	185	Microarray	18668037	Unspecified
hsa-mir-124-3p	MIMAT0000422	AGTR2	186	Microarray	18668037	Unspecified
hsa-mir-124-3p	MIMAT0000422	AHR	196	Luciferase reporter assay//Microarray//qRT-PCR//Western blot	15685193|22024478|26802080	Unspecified
hsa-mir-124-3p	MIMAT0000422	CRYBG1	202	Microarray	18668037	Unspecified
hsa-mir-124-3p	MIMAT0000422	AK2	204	Microarray	15685193	Unspecified
hsa-mir-124-3p	MIMAT0000422	AKT2	208	Immunoblot//Luciferase reporter assay//Microarray//qRT-PCR//Western blot	18668037|27175587	Unspecified
hsa-mir-124-3p	MIMAT0000422	ALDH3B2	222	Microarray//Proteomics	18668037	Unspecified
hsa-mir-124-3p	MIMAT0000422	ALDH9A1	223	Microarray	15685193|18668037	Unspecified
hsa-mir-124-3p	MIMAT0000422	ALDOB	229	Microarray//Proteomics	18668037	Unspecified
hsa-mir-124-3p	MIMAT0000422	ANPEP	290	Microarray//Proteomics	18668037	Unspecified
hsa-mir-124-3p	MIMAT0000422	ANXA5	308	Microarray//Proteomics	18668037	Unspecified
hsa-mir-124-3p	MIMAT0000422	ANXA6	309	Microarray	18668037	Unspecified
hsa-mir-124-3p	MIMAT0000422	ANXA11	311	Microarray	18668037	Unspecified
hsa-mir-124-3p	MIMAT0000422	BIRC2	329	Microarray	18668037	Unspecified
hsa-mir-124-3p	MIMAT0000422	AR	367	Luciferase reporter assay//qRT-PCR//Western blot	22386953|23069658	Unspecified
hsa-mir-124-3p	MIMAT0000422	ARAF	369	Microarray	15685193|18668037	Unspecified
hsa-mir-124-3p	MIMAT0000422	RHOA	387	Microarray	18668037	Unspecified
hsa-mir-124-3p	MIMAT0000422	RHOC	389	Microarray//Proteomics	18668037	Unspecified
hsa-mir-124-3p	MIMAT0000422	RHOG	391	Luciferase reporter assay//Microarray//Western blot	22085528|18668037|26746014	Unspecified
hsa-mir-124-3p	MIMAT0000422	ARHGAP1	392	PAR-CLIP	23592263|21572407|20371350|27292025	Unspecified
hsa-mir-124-3p	MIMAT0000422	ARSD	414	HITS-CLIP	27418678	Unspecified
hsa-mir-124-3p	MIMAT0000422	AZF1	560	HITS-CLIP	23313552	Unspecified
hsa-mir-124-3p	MIMAT0000422	BCL6	604	Microarray	18668037	Unspecified
hsa-mir-124-3p	MIMAT0000422	HCN2	610	Microarray	18668037	Unspecified
hsa-mir-124-3p	MIMAT0000422	BDKRB1	623	Microarray	18668037	Unspecified
hsa-mir-124-3p	MIMAT0000422	BDNF	627	LacZ reporter assay	23601049	Unspecified
hsa-mir-124-3p	MIMAT0000422	BMP6	654	Microarray	18668037	Unspecified
hsa-mir-124-3p	MIMAT0000422	BMPR1A	657	Microarray	18668037	Unspecified
hsa-mir-124-3p	MIMAT0000422	ZFP36L1	677	PAR-CLIP	20371350|26701625	Unspecified
hsa-mir-124-3p	MIMAT0000422	ZFP36L2	678	Microarray	18668037	Unspecified
hsa-mir-124-3p	MIMAT0000422	BTC	685	Microarray	18668037	Unspecified
hsa-mir-124-3p	MIMAT0000422	KLF9	687	Microarray	18668037	Unspecified
hsa-mir-124-3p	MIMAT0000422	C4BPB	725	Microarray	18668037	Unspecified
hsa-mir-124-3p	MIMAT0000422	MRPL49	740	Microarray//PAR-CLIP	18668037|20371350	Unspecified
hsa-mir-124-3p	MIMAT0000422	LDLRAD4	753	Microarray	18668037	Unspecified
hsa-mir-124-3p	MIMAT0000422	PTTG1IP	754	Microarray	15685193|18668037	Unspecified
hsa-mir-124-3p	MIMAT0000422	CA12	771	Microarray	18668037	Unspecified
hsa-mir-124-3p	MIMAT0000422	S100G	795	Microarray	18668037	Unspecified
hsa-mir-124-3p	MIMAT0000422	CALR	811	Microarray	18668037	Unspecified
hsa-mir-124-3p	MIMAT0000422	CALU	813	Microarray	18668037	Unspecified
hsa-mir-124-3p	MIMAT0000422	CAMP	820	Microarray	18668037	Unspecified
hsa-mir-124-3p	MIMAT0000422	CAPNS1	826	Immunoblot//Luciferase reporter assay//Microarray//qRT-PCR	18668037|26530859	Unspecified
hsa-mir-124-3p	MIMAT0000422	CAST	831	Microarray	18668037	Unspecified
hsa-mir-124-3p	MIMAT0000422	CAV1	857	Luciferase reporter assay//Microarray//Proteomics//qRT-PCR//Western blot	15685193|18668037|24000013|26002553	Unspecified
hsa-mir-124-3p	MIMAT0000422	RUNX2	860	Microarray	18668037	Unspecified
hsa-mir-124-3p	MIMAT0000422	CBL	867	Luciferase reporter assay//qRT-PCR//Western blot	27842510	Unspecified
hsa-mir-124-3p	MIMAT0000422	SERPINH1	871	Microarray//Proteomics	18668037	Unspecified
hsa-mir-124-3p	MIMAT0000422	CBR3	874	Microarray	18668037	Unspecified
hsa-mir-124-3p	MIMAT0000422	CCND2	894	Luciferase reporter assay//Western blot	23404119	Unspecified
hsa-mir-124-3p	MIMAT0000422	CD1D	912	HITS-CLIP	23824327	Unspecified
hsa-mir-124-3p	MIMAT0000422	CD86	942	Microarray	18668037	Unspecified
hsa-mir-124-3p	MIMAT0000422	CD59	966	Microarray//Proteomics	15685193|18668037	Unspecified
hsa-mir-124-3p	MIMAT0000422	CD151	977	Flow//Luciferase reporter assay//Microarray//qRT-PCR//Western blot	18668037|23816858	Unspecified
hsa-mir-124-3p	MIMAT0000422	CDC27	996	Microarray//Proteomics	18668037	Unspecified
hsa-mir-124-3p	MIMAT0000422	CDH2	1000	Luciferase reporter assay//Microarray//qRT-PCR//Western blot	18668037|27073840	Unspecified
hsa-mir-124-3p	MIMAT0000422	CDH11	1009	Microarray	18668037	Unspecified
hsa-mir-124-3p	MIMAT0000422	CDH12	1010	Microarray	18668037	Unspecified
hsa-mir-124-3p	MIMAT0000422	CDK2	1017	Luciferase reporter assay//Microarray//Proteomics//Western blot	19404929|18668037	Unspecified
hsa-mir-124-3p	MIMAT0000422	CDK4	1019	Luciferase reporter assay//Microarray//PAR-CLIP//Proteomics//Western blot	15685193|18668037|23761023|23404119|24398324|23446348|21572407|20371350|27323123	Unspecified
hsa-mir-124-3p	MIMAT0000422	CDK6	1021	ChIP-seq//Immunohistochemistry//Luciferase reporter assay//Microarray//qRT-PCR//Western blot	19435910|17308079|18607543|17581274|18577219|19843643|18668037|15685193|23404119	Unspecified
hsa-mir-124-3p	MIMAT0000422	CDKN1A	1026	PAR-CLIP	27292025	Unspecified
hsa-mir-124-3p	MIMAT0000422	CDKN2A	1029	Microarray//Proteomics	18668037	Unspecified
hsa-mir-124-3p	MIMAT0000422	CDO1	1036	Microarray	18668037	Unspecified
hsa-mir-124-3p	MIMAT0000422	CEBPA	1050	Luciferase reporter assay//Microarray//Reporter assay//Western blot	18451139|15685193	Unspecified
hsa-mir-124-3p	MIMAT0000422	CEBPE	1053	Microarray	18668037	Unspecified
hsa-mir-124-3p	MIMAT0000422	RCC1	1104	Microarray//Proteomics	18668037	Unspecified
hsa-mir-124-3p	MIMAT0000422	CKS2	1164	Microarray	18668037	Unspecified
hsa-mir-124-3p	MIMAT0000422	TPP1	1200	Microarray	18668037	Unspecified
hsa-mir-124-3p	MIMAT0000422	CLN5	1203	Microarray	18668037	Unspecified
hsa-mir-124-3p	MIMAT0000422	CLTA	1211	Microarray//Proteomics	18668037	Unspecified
hsa-mir-124-3p	MIMAT0000422	CNN3	1266	Microarray	18668037	Unspecified
hsa-mir-124-3p	MIMAT0000422	CNP	1267	Microarray//Proteomics	18668037	Unspecified
hsa-mir-124-3p	MIMAT0000422	COL1A1	1277	Microarray//Proteomics	18668037	Unspecified
hsa-mir-124-3p	MIMAT0000422	COL4A1	1282	Microarray	18668037	Unspecified
hsa-mir-124-3p	MIMAT0000422	COL4A4	1286	Microarray	18668037	Unspecified
hsa-mir-124-3p	MIMAT0000422	COL6A2	1292	Microarray	18668037	Unspecified
hsa-mir-124-3p	MIMAT0000422	COL8A2	1296	Microarray	18668037	Unspecified
hsa-mir-124-3p	MIMAT0000422	COL12A1	1303	HITS-CLIP//Microarray//Proteomics	18668037|23824327	Unspecified
hsa-mir-124-3p	MIMAT0000422	COL13A1	1305	HITS-CLIP	21572407	Unspecified
hsa-mir-124-3p	MIMAT0000422	COL17A1	1308	Microarray	18668037	Unspecified
hsa-mir-124-3p	MIMAT0000422	KLF6	1316	Luciferase reporter assay//Microarray	18668037|24184980	Unspecified
hsa-mir-124-3p	MIMAT0000422	SLC31A1	1317	PAR-CLIP	20371350	Unspecified
hsa-mir-124-3p	MIMAT0000422	SLC31A2	1318	Microarray	18668037	Unspecified
hsa-mir-124-3p	MIMAT0000422	MAP3K8	1326	Microarray	18668037	Unspecified
hsa-mir-124-3p	MIMAT0000422	CPM	1368	Microarray	18668037	Unspecified
hsa-mir-124-3p	MIMAT0000422	CPOX	1371	Microarray	18668037	Unspecified
hsa-mir-124-3p	MIMAT0000422	MAPK14	1432	Immunoblot//Luciferase reporter assay//Microarray//qRT-PCR	15685193|18668037|23109423	Unspecified
hsa-mir-124-3p	MIMAT0000422	CSPG4	1464	Microarray	18668037	Unspecified
hsa-mir-124-3p	MIMAT0000422	CSRP1	1465	Microarray//Proteomics	18668037	Unspecified
hsa-mir-124-3p	MIMAT0000422	CSTF3	1479	Microarray	18668037	Unspecified
hsa-mir-124-3p	MIMAT0000422	CTGF	1490	Luciferase reporter assay//Microarray	15685193|22085528|18668037	Unspecified
hsa-mir-124-3p	MIMAT0000422	CTNS	1497	Microarray	18668037	Unspecified
hsa-mir-124-3p	MIMAT0000422	CTNNB1	1499	Microarray//Proteomics	18668037	Unspecified
hsa-mir-124-3p	MIMAT0000422	CTNND1	1500	Microarray	15685193|18668037	Unspecified
hsa-mir-124-3p	MIMAT0000422	CTSH	1512	Microarray	18668037	Unspecified
hsa-mir-124-3p	MIMAT0000422	CYB5A	1528	Microarray	18668037	Unspecified
hsa-mir-124-3p	MIMAT0000422	CYP1B1	1545	Microarray	15685193|18668037	Unspecified
hsa-mir-124-3p	MIMAT0000422	CD55	1604	Microarray//Proteomics	18668037	Unspecified
hsa-mir-124-3p	MIMAT0000422	DGKA	1606	Microarray	18668037	Unspecified
hsa-mir-124-3p	MIMAT0000422	DAPK1	1612	Microarray	18668037	Unspecified
hsa-mir-124-3p	MIMAT0000422	DBT	1629	Microarray	18668037	Unspecified
hsa-mir-124-3p	MIMAT0000422	DCC	1630	Microarray	18668037	Unspecified
hsa-mir-124-3p	MIMAT0000422	DCTD	1635	Microarray	15685193|18668037	Unspecified
hsa-mir-124-3p	MIMAT0000422	DDX3X	1654	Microarray//Proteomics	18668037	Unspecified
hsa-mir-124-3p	MIMAT0000422	DDX6	1656	Microarray//Proteomics	18668037	Unspecified
hsa-mir-124-3p	MIMAT0000422	DFFB	1677	Microarray	15685193|18668037	Unspecified
hsa-mir-124-3p	MIMAT0000422	DHCR24	1718	Microarray	15685193	Unspecified
hsa-mir-124-3p	MIMAT0000422	DKC1	1736	Microarray//Proteomics	18668037	Unspecified
hsa-mir-124-3p	MIMAT0000422	DNAH5	1767	Microarray	18668037	Unspecified
hsa-mir-124-3p	MIMAT0000422	DNM2	1785	Microarray//Proteomics	15685193|18668037	Unspecified
hsa-mir-124-3p	MIMAT0000422	DNMT3B	1789	Mass spectrometry//Western blot	26497367	Unspecified
hsa-mir-124-3p	MIMAT0000422	DPYD	1806	Microarray	18668037	Unspecified
hsa-mir-124-3p	MIMAT0000422	DRD4	1815	Microarray	18668037	Unspecified
hsa-mir-124-3p	MIMAT0000422	DRG2	1819	Microarray	18668037	Unspecified
hsa-mir-124-3p	MIMAT0000422	RCAN1	1827	Microarray	18668037	Unspecified
hsa-mir-124-3p	MIMAT0000422	DSG2	1829	Microarray//Proteomics	18668037	Unspecified
hsa-mir-124-3p	MIMAT0000422	TSC22D3	1831	qRT-PCR	19131573	Unspecified
hsa-mir-124-3p	MIMAT0000422	SLC26A2	1836	Microarray	18668037	Unspecified
hsa-mir-124-3p	MIMAT0000422	DUSP2	1844	Microarray	18668037	Unspecified
hsa-mir-124-3p	MIMAT0000422	DVL2	1856	Microarray	15685193|18668037	Unspecified
hsa-mir-124-3p	MIMAT0000422	E2F4	1874	Microarray	18668037	Unspecified
hsa-mir-124-3p	MIMAT0000422	E2F5	1875	Microarray	18668037	Unspecified
hsa-mir-124-3p	MIMAT0000422	E2F6	1876	Luciferase reporter assay//qRT-PCR//Western blot	19843643	Unspecified
hsa-mir-124-3p	MIMAT0000422	ECE1	1889	Microarray	18668037	Unspecified
hsa-mir-124-3p	MIMAT0000422	EDN1	1906	Microarray	18668037	Unspecified
hsa-mir-124-3p	MIMAT0000422	PHC2	1912	Microarray//Proteomics	18668037	Unspecified
hsa-mir-124-3p	MIMAT0000422	EFNA1	1942	Microarray	18668037	Unspecified
hsa-mir-124-3p	MIMAT0000422	EFNB1	1947	Luciferase reporter assay//qRT-PCR//Western blot	20308325	Unspecified
hsa-mir-124-3p	MIMAT0000422	EGR1	1958	Luciferase reporter assay//Microarray//Western blot	18668037|27569005	Unspecified
hsa-mir-124-3p	MIMAT0000422	EGR2	1959	Microarray	18668037	Unspecified
hsa-mir-124-3p	MIMAT0000422	EPHA2	1969	PAR-CLIP	23592263|26701625	Unspecified
hsa-mir-124-3p	MIMAT0000422	EIF4E	1977	Microarray//Proteomics	18668037	Unspecified
hsa-mir-124-3p	MIMAT0000422	EIF4EBP1	1978	Microarray	18668037	Unspecified
hsa-mir-124-3p	MIMAT0000422	ELF3	1999	Microarray	18668037	Unspecified
hsa-mir-124-3p	MIMAT0000422	ELF4	2000	Microarray	15685193|18668037	Unspecified
hsa-mir-124-3p	MIMAT0000422	ELK3	2004	Luciferase reporter assay//Microarray	20144220|18668037	Unspecified
hsa-mir-124-3p	MIMAT0000422	EML1	2009	Microarray	18668037	Unspecified
hsa-mir-124-3p	MIMAT0000422	EMD	2010	Microarray	18668037	Unspecified
hsa-mir-124-3p	MIMAT0000422	EMP1	2012	Microarray	18668037	Unspecified
hsa-mir-124-3p	MIMAT0000422	SLC29A1	2030	Microarray	18668037	Unspecified
hsa-mir-124-3p	MIMAT0000422	STOM	2040	Microarray//Proteomics	15685193|18668037	Unspecified
hsa-mir-124-3p	MIMAT0000422	STX2	2054	Microarray	15685193	Unspecified
hsa-mir-124-3p	MIMAT0000422	ERBB2	2064	Microarray	18668037	Unspecified
hsa-mir-124-3p	MIMAT0000422	EREG	2069	Microarray	18668037	Unspecified
hsa-mir-124-3p	MIMAT0000422	EYA4	2070	Microarray	15685193	Unspecified
hsa-mir-124-3p	MIMAT0000422	ERCC5	2073	Microarray	18668037	Unspecified
hsa-mir-124-3p	MIMAT0000422	ERF	2077	Microarray	18668037	Unspecified
hsa-mir-124-3p	MIMAT0000422	EVI2A	2123	Microarray	18668037	Unspecified
hsa-mir-124-3p	MIMAT0000422	EZH2	2146	Immunoblotting//Immunofluorescence staining//Immunohistochemistry//Luciferase reporter assay//Microarray//MTT assay//Northern blot//Proteomics//qRT-PCR//Quantitative proteomic approach//Reporter assay//Western blot	21672940|18668037|24658854|24878960|23404119	Unspecified
hsa-mir-124-3p	MIMAT0000422	F3	2152	Microarray	18668037	Unspecified
hsa-mir-124-3p	MIMAT0000422	F13B	2165	Microarray	18668037	Unspecified
hsa-mir-124-3p	MIMAT0000422	FECH	2235	Microarray	18668037	Unspecified
hsa-mir-124-3p	MIMAT0000422	FGF1	2246	Microarray	18668037	Unspecified
hsa-mir-124-3p	MIMAT0000422	FGF5	2250	Microarray	18668037	Unspecified
hsa-mir-124-3p	MIMAT0000422	FGFR1	2260	Microarray	18668037	Unspecified
hsa-mir-124-3p	MIMAT0000422	FHL2	2274	Microarray//Proteomics	18668037	Unspecified
hsa-mir-124-3p	MIMAT0000422	FOXF2	2295	Microarray	18668037	Unspecified
hsa-mir-124-3p	MIMAT0000422	FLG	2312	Microarray	18668037	Unspecified
hsa-mir-124-3p	MIMAT0000422	FLI1	2313	Microarray	18668037	Unspecified
hsa-mir-124-3p	MIMAT0000422	FLII	2314	Microarray//Proteomics	18668037	Unspecified
hsa-mir-124-3p	MIMAT0000422	FLOT2	2319	Microarray//Proteomics	18668037	Unspecified
hsa-mir-124-3p	MIMAT0000422	FMOD	2331	Microarray	18668037	Unspecified
hsa-mir-124-3p	MIMAT0000422	FPGS	2356	Microarray	18668037	Unspecified
hsa-mir-124-3p	MIMAT0000422	FXN	2395	Luciferase reporter assay	23382970	Unspecified
hsa-mir-124-3p	MIMAT0000422	KDSR	2531	Microarray	18668037	Unspecified
hsa-mir-124-3p	MIMAT0000422	XRCC6	2547	Luciferase reporter assay	24166354	Unspecified
hsa-mir-124-3p	MIMAT0000422	GALNT3	2591	Microarray	18668037	Unspecified
hsa-mir-124-3p	MIMAT0000422	GAS6	2621	Microarray	18668037	Unspecified
hsa-mir-124-3p	MIMAT0000422	GATA6	2627	Microarray	18668037	Unspecified
hsa-mir-124-3p	MIMAT0000422	GBP1	2633	Microarray	18668037	Unspecified
hsa-mir-124-3p	MIMAT0000422	GCH1	2643	Microarray	18668037	Unspecified
hsa-mir-124-3p	MIMAT0000422	KAT2A	2648	Microarray	18668037	Unspecified
hsa-mir-124-3p	MIMAT0000422	GDF10	2662	Microarray	18668037	Unspecified
hsa-mir-124-3p	MIMAT0000422	B4GALT1	2683	Luciferase reporter assay//Microarray//qRT-PCR//Western blot	15685193|18668037|27516205	Unspecified
hsa-mir-124-3p	MIMAT0000422	GNA12	2768	Microarray	18668037	Unspecified
hsa-mir-124-3p	MIMAT0000422	GNAI2	2771	Microarray//Proteomics	18668037	Unspecified
hsa-mir-124-3p	MIMAT0000422	GNAI3	2773	Microarray	15685193	Unspecified
hsa-mir-124-3p	MIMAT0000422	GNG10	2790	Microarray	15685193|18668037	Unspecified
hsa-mir-124-3p	MIMAT0000422	GNRHR	2798	Microarray	18668037	Unspecified
hsa-mir-124-3p	MIMAT0000422	GPC1	2817	Microarray	18668037	Unspecified
hsa-mir-124-3p	MIMAT0000422	GPM6B	2824	Microarray	18668037	Unspecified
hsa-mir-124-3p	MIMAT0000422	GPX4	2879	CLASH	23622248	Unspecified
hsa-mir-124-3p	MIMAT0000422	GPX7	2882	Microarray	18668037	Unspecified
hsa-mir-124-3p	MIMAT0000422	GRB2	2885	Microarray	18668037	Unspecified
hsa-mir-124-3p	MIMAT0000422	GRIA1	2890	Luciferase reporter assay//qRT-PCR	23595422	Unspecified
hsa-mir-124-3p	MIMAT0000422	GRIA2	2891	Luciferase reporter assay//qRT-PCR	23595422|27013590	Unspecified
hsa-mir-124-3p	MIMAT0000422	GRIA3	2892	Luciferase reporter assay//qRT-PCR	23595422|27013590	Unspecified
hsa-mir-124-3p	MIMAT0000422	NR3C1	2908	Luciferase reporter assay//Microarray//Northern blot//pMIR-REPORT//Western blot	19131573|18668037	Unspecified
hsa-mir-124-3p	MIMAT0000422	GRM1	2911	Microarray	18668037	Unspecified
hsa-mir-124-3p	MIMAT0000422	CXCL1	2919	Microarray	18668037	Unspecified
hsa-mir-124-3p	MIMAT0000422	GRSF1	2926	Microarray//Proteomics	18668037	Unspecified
hsa-mir-124-3p	MIMAT0000422	GSN	2934	HITS-CLIP//Microarray	15685193|18668037|23313552	Unspecified
hsa-mir-124-3p	MIMAT0000422	GTF2E1	2960	PAR-CLIP	20371350	Unspecified
hsa-mir-124-3p	MIMAT0000422	GUK1	2987	Microarray	18668037	Unspecified
hsa-mir-124-3p	MIMAT0000422	HSD17B10	3028	Microarray//Proteomics	18668037	Unspecified
hsa-mir-124-3p	MIMAT0000422	HADHA	3030	Microarray//Proteomics	18668037	Unspecified
hsa-mir-124-3p	MIMAT0000422	HADHB	3032	Microarray//Proteomics	18668037|15685193	Unspecified
hsa-mir-124-3p	MIMAT0000422	HADH	3033	Microarray	15685193|18668037	Unspecified
hsa-mir-124-3p	MIMAT0000422	HDLBP	3069	PAR-CLIP	22100165	Unspecified
hsa-mir-124-3p	MIMAT0000422	HELLS	3070	Microarray//Proteomics	18668037	Unspecified
hsa-mir-124-3p	MIMAT0000422	NRG1	3084	Microarray	18668037	Unspecified
hsa-mir-124-3p	MIMAT0000422	HLA-A	3105	Microarray	18668037	Unspecified
hsa-mir-124-3p	MIMAT0000422	HLA-E	3133	HITS-CLIP	19536157	Unspecified
hsa-mir-124-3p	MIMAT0000422	HMGB3	3149	CLASH	23622248	Unspecified
hsa-mir-124-3p	MIMAT0000422	HMGA1	3159	Flow//Immunohistochemistry//Immunoprecipitaion//Luciferase reporter assay//Microarray//qRT-PCR//Western blot	22249617	Unspecified
hsa-mir-124-3p	MIMAT0000422	HMOX1	3162	Microarray	18668037	Unspecified
hsa-mir-124-3p	MIMAT0000422	NR4A1	3164	Microarray	18668037	Unspecified
hsa-mir-124-3p	MIMAT0000422	FOXA2	3170	Luciferase reporter assay//qRT-PCR	25408296	Unspecified
hsa-mir-124-3p	MIMAT0000422	HNRNPA2B1	3181	Luciferase reporter assay//qRT-PCR//Western blot	22895557	Unspecified
hsa-mir-124-3p	MIMAT0000422	HOXA3	3200	Microarray	18668037	Unspecified
hsa-mir-124-3p	MIMAT0000422	HOXB3	3213	PAR-CLIP	21572407	Unspecified
hsa-mir-124-3p	MIMAT0000422	HOXC4	3221	Microarray	18668037	Unspecified
hsa-mir-124-3p	MIMAT0000422	HOXC9	3225	Microarray	18668037	Unspecified
hsa-mir-124-3p	MIMAT0000422	HRH1	3269	Microarray	18668037	Unspecified
hsa-mir-124-3p	MIMAT0000422	HSD17B2	3294	Microarray	18668037	Unspecified
hsa-mir-124-3p	MIMAT0000422	ID1	3397	Microarray	18668037	Unspecified
hsa-mir-124-3p	MIMAT0000422	ID2	3398	Microarray	18668037	Unspecified
hsa-mir-124-3p	MIMAT0000422	ID3	3399	Microarray	18668037	Unspecified
hsa-mir-124-3p	MIMAT0000422	ID4	3400	Microarray	18668037	Unspecified
hsa-mir-124-3p	MIMAT0000422	IFI16	3428	Microarray//Proteomics	18668037	Unspecified
hsa-mir-124-3p	MIMAT0000422	IFIT2	3433	Microarray	18668037	Unspecified
hsa-mir-124-3p	MIMAT0000422	IFIT3	3437	Microarray	18668037	Unspecified
hsa-mir-124-3p	MIMAT0000422	IFNAR2	3455	PAR-CLIP	21572407|20371350	Unspecified
hsa-mir-124-3p	MIMAT0000422	IGFBP1	3484	Microarray	18668037	Unspecified
hsa-mir-124-3p	MIMAT0000422	IGFBP3	3486	Microarray	18668037	Unspecified
hsa-mir-124-3p	MIMAT0000422	IGFBP4	3487	Microarray	18668037	Unspecified
hsa-mir-124-3p	MIMAT0000422	IGFBP7	3490	Microarray//Proteomics	18668037	Unspecified
hsa-mir-124-3p	MIMAT0000422	CYR61	3491	Microarray	18668037	Unspecified
hsa-mir-124-3p	MIMAT0000422	RBPJ	3516	Microarray//Proteomics	18668037	Unspecified
hsa-mir-124-3p	MIMAT0000422	IL1R1	3554	Microarray	18668037	Unspecified
hsa-mir-124-3p	MIMAT0000422	IL6	3569	Microarray	18668037	Unspecified
hsa-mir-124-3p	MIMAT0000422	IL6R	3570	ELISA//Flow//Immunohistochemistry//Immunoprecipitaion//In situ hybridization//Luciferase reporter assay//Microarray//qRT-PCR//Western blot	22153071|27824145	Unspecified
hsa-mir-124-3p	MIMAT0000422	IL7	3574	Microarray	18668037	Unspecified
hsa-mir-124-3p	MIMAT0000422	CXCL8	3576	Microarray	18668037	Unspecified
hsa-mir-124-3p	MIMAT0000422	IL11	3589	Microarray	18668037	Unspecified
hsa-mir-124-3p	MIMAT0000422	ILF2	3608	Microarray//Proteomics	18668037	Unspecified
hsa-mir-124-3p	MIMAT0000422	ITGA3	3675	HITS-CLIP//Microarray	18668037|23313552	Unspecified
hsa-mir-124-3p	MIMAT0000422	ITGB1	3688	Immunoblot//Immunohistochemistry//Luciferase reporter assay//Microarray//qRT-PCR//Western blot	15685193|21196113|21112327|22085528|18668037	Unspecified
hsa-mir-124-3p	MIMAT0000422	ITGB3	3690	Luciferase reporter assay	23451109	Unspecified
hsa-mir-124-3p	MIMAT0000422	STT3A	3703	Microarray	18668037	Unspecified
hsa-mir-124-3p	MIMAT0000422	IVD	3712	Microarray	18668037	Unspecified
hsa-mir-124-3p	MIMAT0000422	JAG2	3714	Microarray	18668037	Unspecified
hsa-mir-124-3p	MIMAT0000422	JUP	3728	Microarray//Proteomics	18668037	Unspecified
hsa-mir-124-3p	MIMAT0000422	KCNC4	3749	Microarray	18668037	Unspecified
hsa-mir-124-3p	MIMAT0000422	KCNK1	3775	Microarray	18668037	Unspecified
hsa-mir-124-3p	MIMAT0000422	KCNK2	3776	Microarray	18668037	Unspecified
hsa-mir-124-3p	MIMAT0000422	KCNS3	3790	Microarray	18668037	Unspecified
hsa-mir-124-3p	MIMAT0000422	TNPO1	3842	Microarray	18668037	Unspecified
hsa-mir-124-3p	MIMAT0000422	KRT14	3861	Microarray//Proteomics	18668037	Unspecified
hsa-mir-124-3p	MIMAT0000422	KRT33A	3883	Microarray	18668037	Unspecified
hsa-mir-124-3p	MIMAT0000422	L1CAM	3897	Microarray	18668037	Unspecified
hsa-mir-124-3p	MIMAT0000422	LAMA4	3910	Microarray	18668037	Unspecified
hsa-mir-124-3p	MIMAT0000422	LAMB3	3914	Microarray	18668037	Unspecified
hsa-mir-124-3p	MIMAT0000422	LAMC1	3915	Immunoblot//Immunohistochemistry//Microarray//qRT-PCR//Western blot	16549876|15685193|21196113|18668037	Unspecified
hsa-mir-124-3p	MIMAT0000422	LAMP2	3920	Microarray	18668037	Unspecified
hsa-mir-124-3p	MIMAT0000422	LDLR	3949	Microarray	18668037	Unspecified
hsa-mir-124-3p	MIMAT0000422	LMNA	4000	Microarray//Proteomics	18668037	Unspecified
hsa-mir-124-3p	MIMAT0000422	LMNB1	4001	Microarray//PAR-CLIP//Proteomics	18668037|15685193|20371350	Unspecified
hsa-mir-124-3p	MIMAT0000422	LOXL1	4016	Microarray	18668037	Unspecified
hsa-mir-124-3p	MIMAT0000422	LPP	4026	Microarray	18668037	Unspecified
hsa-mir-124-3p	MIMAT0000422	LTA4H	4048	Microarray	18668037	Unspecified
hsa-mir-124-3p	MIMAT0000422	CAPRIN1	4076	Microarray//Proteomics	18668037	Unspecified
hsa-mir-124-3p	MIMAT0000422	SMAD5	4090	Microarray	15685193	Unspecified
hsa-mir-124-3p	MIMAT0000422	MAGEA12	4111	PAR-CLIP	27292025	Unspecified
hsa-mir-124-3p	MIMAT0000422	MAN2A1	4124	Microarray	18668037|15685193	Unspecified
hsa-mir-124-3p	MIMAT0000422	MAZ	4150	Microarray//Proteomics	18668037	Unspecified
hsa-mir-124-3p	MIMAT0000422	MBNL1	4154	Microarray//Proteomics	18668037	Unspecified
hsa-mir-124-3p	MIMAT0000422	MCAM	4162	Microarray//Proteomics	18668037	Unspecified
hsa-mir-124-3p	MIMAT0000422	CHST6	4166	Microarray	18668037	Unspecified
hsa-mir-124-3p	MIMAT0000422	MCM7	4176	Microarray//Proteomics	18668037	Unspecified
hsa-mir-124-3p	MIMAT0000422	MDK	4192	Microarray//PAR-CLIP	18668037|27292025	Unspecified
hsa-mir-124-3p	MIMAT0000422	MECP2	4204	Luciferase reporter assay	23318130	Unspecified
hsa-mir-124-3p	MIMAT0000422	MAP3K3	4215	Microarray	18668037	Unspecified
hsa-mir-124-3p	MIMAT0000422	MAP3K4	4216	Microarray	18668037	Unspecified
hsa-mir-124-3p	MIMAT0000422	RAB8A	4218	Microarray	18668037	Unspecified
hsa-mir-124-3p	MIMAT0000422	MFAP4	4239	Microarray	18668037	Unspecified
hsa-mir-124-3p	MIMAT0000422	MIA2	4253	Microarray	18668037	Unspecified
hsa-mir-124-3p	MIMAT0000422	MGMT	4255	Microarray//qRT-PCR//Western blot	27057640	Unspecified
hsa-mir-124-3p	MIMAT0000422	MKLN1	4289	Microarray	18668037	Unspecified
hsa-mir-124-3p	MIMAT0000422	MLLT1	4298	PAR-CLIP	26701625	Unspecified
hsa-mir-124-3p	MIMAT0000422	MLLT3	4300	Microarray	18668037	Unspecified
hsa-mir-124-3p	MIMAT0000422	AFDN	4301	Microarray//Proteomics	18668037	Unspecified
hsa-mir-124-3p	MIMAT0000422	NR3C2	4306	Luciferase reporter assay//qRT-PCR	19944075	Unspecified
hsa-mir-124-3p	MIMAT0000422	MMP19	4327	Microarray	18668037	Unspecified
hsa-mir-124-3p	MIMAT0000422	MOBP	4336	Microarray	18668037	Unspecified
hsa-mir-124-3p	MIMAT0000422	MOV10	4343	Microarray	18668037	Unspecified
hsa-mir-124-3p	MIMAT0000422	MSN	4478	Microarray//Proteomics	18668037	Unspecified
hsa-mir-124-3p	MIMAT0000422	MSRA	4482	Microarray	18668037	Unspecified
hsa-mir-124-3p	MIMAT0000422	MUC1	4582	Microarray//Proteomics	18668037	Unspecified
hsa-mir-124-3p	MIMAT0000422	TRIM37	4591	Microarray	18668037	Unspecified
hsa-mir-124-3p	MIMAT0000422	MVD	4597	Microarray	18668037	Unspecified
hsa-mir-124-3p	MIMAT0000422	MVK	4598	Microarray	18668037	Unspecified
hsa-mir-124-3p	MIMAT0000422	MYCN	4613	ChIP-seq//Microarray//qRT-PCR	27167114	Unspecified
hsa-mir-124-3p	MIMAT0000422	MYH9	4627	Microarray//Proteomics	15685193|18668037	Unspecified
hsa-mir-124-3p	MIMAT0000422	MYO10	4651	ELISA//HITS-CLIP//Immunohistochemistry//Luciferase reporter assay//Microarray//qRT-PCR//Western blot	23824327|25749519	Unspecified
hsa-mir-124-3p	MIMAT0000422	NASP	4678	Microarray	18668037	Unspecified
hsa-mir-124-3p	MIMAT0000422	NBL1	4681	Microarray	18668037	Unspecified
hsa-mir-124-3p	MIMAT0000422	NCF2	4688	Microarray	18668037	Unspecified
hsa-mir-124-3p	MIMAT0000422	NEDD4	4734	Microarray	18668037	Unspecified
hsa-mir-124-3p	MIMAT0000422	2024-09-02	4735	Microarray//Proteomics	18668037	Unspecified
hsa-mir-124-3p	MIMAT0000422	NFATC1	4772	Luciferase reporter assay//Microarray//qRT-PCR//Western blot	18668037|23853098	Unspecified
hsa-mir-124-3p	MIMAT0000422	NFIA	4774	Microarray	18668037	Unspecified
hsa-mir-124-3p	MIMAT0000422	NFIB	4781	Microarray//Proteomics	18668037	Unspecified
hsa-mir-124-3p	MIMAT0000422	NFIC	4782	Microarray//PAR-CLIP//Proteomics	18668037|15685193|26701625	Unspecified
hsa-mir-124-3p	MIMAT0000422	NFIX	4784	Microarray//PAR-CLIP//Proteomics	18668037|20371350|26701625	Unspecified
hsa-mir-124-3p	MIMAT0000422	NID1	4811	Microarray	18668037	Unspecified
hsa-mir-124-3p	MIMAT0000422	NME4	4833	Microarray	15685193	Unspecified
hsa-mir-124-3p	MIMAT0000422	NNMT	4837	Microarray	18668037	Unspecified
hsa-mir-124-3p	MIMAT0000422	NONO	4841	Microarray//Proteomics	18668037	Unspecified
hsa-mir-124-3p	MIMAT0000422	PNP	4860	Microarray	18668037	Unspecified
hsa-mir-124-3p	MIMAT0000422	NPR1	4881	Microarray	18668037	Unspecified
hsa-mir-124-3p	MIMAT0000422	NRAS	4893	Microarray//Proteomics	18668037	Unspecified
hsa-mir-124-3p	MIMAT0000422	NRF1	4899	Microarray	18668037	Unspecified
hsa-mir-124-3p	MIMAT0000422	NRTN	4902	Microarray	18668037	Unspecified
hsa-mir-124-3p	MIMAT0000422	YBX1	4904	Microarray//Proteomics	18668037	Unspecified
hsa-mir-124-3p	MIMAT0000422	NT5E	4907	Microarray//Proteomics	18668037	Unspecified
hsa-mir-124-3p	MIMAT0000422	NTF4	4909	Microarray	18668037	Unspecified
hsa-mir-124-3p	MIMAT0000422	NTHL1	4913	Proteomics	18668037	Unspecified
hsa-mir-124-3p	MIMAT0000422	ROR1	4919	Microarray	18668037	Unspecified
hsa-mir-124-3p	MIMAT0000422	OCA2	4948	Microarray	18668037	Unspecified
hsa-mir-124-3p	MIMAT0000422	TNFRSF11B	4982	Microarray	18668037	Unspecified
hsa-mir-124-3p	MIMAT0000422	ORC1	4998	Microarray//Proteomics	18668037	Unspecified
hsa-mir-124-3p	MIMAT0000422	OSBP	5007	Microarray	18668037	Unspecified
hsa-mir-124-3p	MIMAT0000422	SERPINE1	5054	Microarray	18668037	Unspecified
hsa-mir-124-3p	MIMAT0000422	SERPINB2	5055	Microarray	18668037	Unspecified
hsa-mir-124-3p	MIMAT0000422	PAK3	5063	HITS-CLIP	23824327	Unspecified
hsa-mir-124-3p	MIMAT0000422	PARN	5073	Microarray//Proteomics	18668037	Unspecified
hsa-mir-124-3p	MIMAT0000422	PBX1	5087	Microarray//Proteomics	18668037	Unspecified
hsa-mir-124-3p	MIMAT0000422	PCCB	5096	PAR-CLIP	20371350	Unspecified
hsa-mir-124-3p	MIMAT0000422	PCNA	5111	Microarray//Proteomics	18668037	Unspecified
hsa-mir-124-3p	MIMAT0000422	PDE3B	5140	Microarray	18668037	Unspecified
hsa-mir-124-3p	MIMAT0000422	SLC26A4	5172	Microarray	18668037	Unspecified
hsa-mir-124-3p	MIMAT0000422	VIT	5212	Microarray	18668037	Unspecified
hsa-mir-124-3p	MIMAT0000422	PGGT1B	5229	Microarray	18668037	Unspecified
hsa-mir-124-3p	MIMAT0000422	PGM1	5236	Microarray	15685193|18668037	Unspecified
hsa-mir-124-3p	MIMAT0000422	PGM5	5239	Microarray//Proteomics	18668037	Unspecified
hsa-mir-124-3p	MIMAT0000422	SERPINB6	5269	Microarray	18668037|15685193	Unspecified
hsa-mir-124-3p	MIMAT0000422	PIK3C2A	5286	Microarray	18668037	Unspecified
hsa-mir-124-3p	MIMAT0000422	PIK3CA	5290	Luciferase reporter assay//qRT-PCR//Western blot	22940133	Unspecified
hsa-mir-124-3p	MIMAT0000422	PIM1	5292	Luciferase reporter assay	27088547	Unspecified
hsa-mir-124-3p	MIMAT0000422	PKP1	5317	PAR-CLIP	22012620	Unspecified
hsa-mir-124-3p	MIMAT0000422	PLA2G4A	5321	Microarray	18668037	Unspecified
hsa-mir-124-3p	MIMAT0000422	PLEC	5339	Microarray//Proteomics	18668037	Unspecified
hsa-mir-124-3p	MIMAT0000422	PLOD1	5351	Microarray//Proteomics	18668037	Unspecified
hsa-mir-124-3p	MIMAT0000422	PLP2	5355	Microarray	15685193|18668037	Unspecified
hsa-mir-124-3p	MIMAT0000422	PLXNA2	5362	Microarray	18668037	Unspecified
hsa-mir-124-3p	MIMAT0000422	PRRX1	5396	Luciferase reporter assay//Microarray//qRT-PCR//Western blot	18668037|24705396	Unspecified
hsa-mir-124-3p	MIMAT0000422	PODXL	5420	Microarray	15685193|18668037	Unspecified
hsa-mir-124-3p	MIMAT0000422	POLA1	5422	Microarray	18668037	Unspecified
hsa-mir-124-3p	MIMAT0000422	POLR2B	5431	Microarray//Proteomics	18668037	Unspecified
hsa-mir-124-3p	MIMAT0000422	POLR2J	5439	Microarray//Proteomics	18668037	Unspecified
hsa-mir-124-3p	MIMAT0000422	POLR2L	5441	Microarray//Proteomics	18668037	Unspecified
hsa-mir-124-3p	MIMAT0000422	PPARA	5465	Microarray	18668037	Unspecified
hsa-mir-124-3p	MIMAT0000422	PPP2R1B	5519	Microarray	18668037	Unspecified
hsa-mir-124-3p	MIMAT0000422	PRKAG1	5571	Microarray	18668037	Unspecified
hsa-mir-124-3p	MIMAT0000422	PRKCB	5579	Microarray	18668037	Unspecified
hsa-mir-124-3p	MIMAT0000422	MAPK11	5600	Microarray	18668037	Unspecified
hsa-mir-124-3p	MIMAT0000422	MAP2K3	5606	Microarray	18668037	Unspecified
hsa-mir-124-3p	MIMAT0000422	EIF2AK2	5610	Proteomics	18668037	Unspecified
hsa-mir-124-3p	MIMAT0000422	PRPH	5630	Microarray//Proteomics	18668037	Unspecified
hsa-mir-124-3p	MIMAT0000422	PRPS1	5631	Microarray	18668037	Unspecified
hsa-mir-124-3p	MIMAT0000422	PSG3	5671	Microarray	18668037	Unspecified
hsa-mir-124-3p	MIMAT0000422	PSG9	5678	Microarray	18668037	Unspecified
hsa-mir-124-3p	MIMAT0000422	PSKH1	5681	Microarray	18668037	Unspecified
hsa-mir-124-3p	MIMAT0000422	PSMB5	5693	HITS-CLIP	23824327	Unspecified
hsa-mir-124-3p	MIMAT0000422	PTBP1	5725	Luciferase reporter assay//Microarray//PAR-CLIP//Proteomics//qRT-PCR//Western blot	15685193|18668037|23853098|22895557|24865424|20371350|24122720|26701625	Unspecified
hsa-mir-124-3p	MIMAT0000422	PTGS1	5742	Microarray	18668037	Unspecified
hsa-mir-124-3p	MIMAT0000422	PTGS2	5743	Microarray	18668037	Unspecified
hsa-mir-124-3p	MIMAT0000422	PTH2R	5746	Microarray	18668037	Unspecified
hsa-mir-124-3p	MIMAT0000422	PTK7	5754	Microarray	18668037	Unspecified
hsa-mir-124-3p	MIMAT0000422	QSOX1	5768	Microarray	18668037	Unspecified
hsa-mir-124-3p	MIMAT0000422	PTPN9	5780	Microarray	18668037	Unspecified
hsa-mir-124-3p	MIMAT0000422	PTPN11	5781	Microarray	18668037	Unspecified
hsa-mir-124-3p	MIMAT0000422	PTPN12	5782	Microarray	15685193|18668037	Unspecified
hsa-mir-124-3p	MIMAT0000422	PTPN14	5784	PAR-CLIP	20371350	Unspecified
hsa-mir-124-3p	MIMAT0000422	PTPRB	5787	Microarray	18668037	Unspecified
hsa-mir-124-3p	MIMAT0000422	PTPRJ	5795	Microarray	18668037	Unspecified
hsa-mir-124-3p	MIMAT0000422	PTPRZ1	5803	Microarray	18668037	Unspecified
hsa-mir-124-3p	MIMAT0000422	PXN	5829	Microarray	18668037	Unspecified
hsa-mir-124-3p	MIMAT0000422	ALDH18A1	5832	Microarray//Proteomics	18668037	Unspecified
hsa-mir-124-3p	MIMAT0000422	RAB2A	5862	Microarray	18668037	Unspecified
hsa-mir-124-3p	MIMAT0000422	RAB3IL1	5866	Microarray	18668037	Unspecified
hsa-mir-124-3p	MIMAT0000422	RAB27A	5873	Microarray	18668037	Unspecified
hsa-mir-124-3p	MIMAT0000422	RAC1	5879	Luciferase assay//qRT-PCR//Western blot	23334332	Unspecified
hsa-mir-124-3p	MIMAT0000422	RAD51	5888	Microarray	18668037	Unspecified
hsa-mir-124-3p	MIMAT0000422	RAP2A	5911	Immunocytochemistry//Luciferase reporter assay//qRT-PCR//Western blot	27221778	Unspecified
hsa-mir-124-3p	MIMAT0000422	RARG	5916	Microarray	15685193	Unspecified
hsa-mir-124-3p	MIMAT0000422	RBMS1	5937	Microarray	15685193	Unspecified
hsa-mir-124-3p	MIMAT0000422	RELA	5970	Luciferase reporter assay//Microarray	15685193	Unspecified
hsa-mir-124-3p	MIMAT0000422	DPF2	5977	Microarray//Proteomics	18668037	Unspecified
hsa-mir-124-3p	MIMAT0000422	REST	5978	Luciferase reporter assay//qRT-PCR	24068568	Unspecified
hsa-mir-124-3p	MIMAT0000422	RFC3	5983	Microarray//Proteomics	18668037	Unspecified
hsa-mir-124-3p	MIMAT0000422	RFX1	5989	Microarray//Proteomics	18668037	Unspecified
hsa-mir-124-3p	MIMAT0000422	RFX2	5990	Microarray	18668037	Unspecified
hsa-mir-124-3p	MIMAT0000422	RGS4	5999	Luciferase reporter assay	23332465	Unspecified
hsa-mir-124-3p	MIMAT0000422	ROCK1	6093	Luciferase reporter assay//qRT-PCR//Western blot	22085528|25169484|23936026	Unspecified
hsa-mir-124-3p	MIMAT0000422	ROM1	6094	Microarray	18668037	Unspecified
hsa-mir-124-3p	MIMAT0000422	RPL19	6143	PAR-CLIP	20371350	Unspecified
hsa-mir-124-3p	MIMAT0000422	MRPS12	6183	Microarray	18668037	Unspecified
hsa-mir-124-3p	MIMAT0000422	RPS15	6209	Proteomics	18668037	Unspecified
hsa-mir-124-3p	MIMAT0000422	RRAS	6237	Luciferase reporter assay//Microarray//qRT-PCR//Western blot	18668037|24861879	Unspecified
hsa-mir-124-3p	MIMAT0000422	RYK	6259	Microarray	15685193	Unspecified
hsa-mir-124-3p	MIMAT0000422	RYR3	6263	Microarray	18668037	Unspecified
hsa-mir-124-3p	MIMAT0000422	S100A2	6273	Microarray	18668037	Unspecified
hsa-mir-124-3p	MIMAT0000422	SC5D	6309	Microarray	18668037	Unspecified
hsa-mir-124-3p	MIMAT0000422	SCN3A	6328	Microarray	18668037	Unspecified
hsa-mir-124-3p	MIMAT0000422	CCL2	6347	Luciferase reporter assay//qRT-PCR//Western blot	19404929|24122720	Unspecified
hsa-mir-124-3p	MIMAT0000422	SDC4	6385	Microarray	18668037	Unspecified
hsa-mir-124-3p	MIMAT0000422	SECTM1	6398	Microarray	18668037	Unspecified
hsa-mir-124-3p	MIMAT0000422	SRSF3	6428	Microarray//Proteomics	18668037	Unspecified
hsa-mir-124-3p	MIMAT0000422	SRSF5	6430	Microarray//Proteomics	18668037	Unspecified
hsa-mir-124-3p	MIMAT0000422	SGK1	6446	Microarray	18668037	Unspecified
hsa-mir-124-3p	MIMAT0000422	SHC1	6464	Microarray	18668037	Unspecified
hsa-mir-124-3p	MIMAT0000422	SHMT2	6472	Microarray//Proteomics	18668037	Unspecified
hsa-mir-124-3p	MIMAT0000422	SKIL	6498	Microarray	18668037	Unspecified
hsa-mir-124-3p	MIMAT0000422	SLC1A3	6507	Microarray	18668037	Unspecified
hsa-mir-124-3p	MIMAT0000422	SLC1A4	6509	Microarray	18668037	Unspecified
hsa-mir-124-3p	MIMAT0000422	SLC7A1	6541	Microarray	18668037	Unspecified
hsa-mir-124-3p	MIMAT0000422	SLC16A1	6566	Luciferase reporter assay//Microarray//PAR-CLIP//qRT-PCR//Reporter assay//Western blot	16549876|15685193|19427019|18668037|23446348|22012620|20371350	Unspecified
hsa-mir-124-3p	MIMAT0000422	SLC22A3	6581	Microarray	18668037	Unspecified
hsa-mir-124-3p	MIMAT0000422	SLC22A5	6584	Microarray	15685193|18668037	Unspecified
hsa-mir-124-3p	MIMAT0000422	SNAI2	6591	Immunoblot//Immunofluorescence//Luciferase reporter assay//Microarray//qRT-PCR	15685193|22253443|22262409|23250910|18668037	Unspecified
hsa-mir-124-3p	MIMAT0000422	SMARCA2	6595	Microarray//Proteomics	18668037	Unspecified
hsa-mir-124-3p	MIMAT0000422	SNAI1	6615	Microarray	18668037	Unspecified
hsa-mir-124-3p	MIMAT0000422	SNRPB	6628	Microarray//Proteomics	18668037	Unspecified
hsa-mir-124-3p	MIMAT0000422	SNRPD3	6634	Microarray//Proteomics	18668037	Unspecified
hsa-mir-124-3p	MIMAT0000422	SNRPF	6636	Microarray//Proteomics	18668037	Unspecified
hsa-mir-124-3p	MIMAT0000422	SNTA1	6640	Microarray	18668037	Unspecified
hsa-mir-124-3p	MIMAT0000422	SNTB2	6645	PAR-CLIP	20371350	Unspecified
hsa-mir-124-3p	MIMAT0000422	SOS1	6654	Luciferase reporter assay//qRT-PCR//Western blot	23817964	Unspecified
hsa-mir-124-3p	MIMAT0000422	SOS2	6655	Microarray	18668037	Unspecified
hsa-mir-124-3p	MIMAT0000422	SOX9	6662	HITS-CLIP	23824327|23313552	Unspecified
hsa-mir-124-3p	MIMAT0000422	SP1	6667	Microarray//PAR-CLIP//Proteomics	15685193|18668037|20371350	Unspecified
hsa-mir-124-3p	MIMAT0000422	SP3	6670	Microarray//Proteomics	18668037	Unspecified
hsa-mir-124-3p	MIMAT0000422	SPTA1	6708	Microarray	18668037	Unspecified
hsa-mir-124-3p	MIMAT0000422	SRP9	6726	PAR-CLIP	23592263|20371350	Unspecified
hsa-mir-124-3p	MIMAT0000422	TROVE2	6738	PAR-CLIP	20371350	Unspecified
hsa-mir-124-3p	MIMAT0000422	SSFA2	6744	Microarray	15685193|18668037	Unspecified
hsa-mir-124-3p	MIMAT0000422	STAT3	6774	ELISA//Flow//Immunofluorescence//Immunohistochemistry//immunostaining//Luciferase reporter assay//qRT-PCR//Western blot//Western blotting	24287565|24211205|23940556|24184980|23856509|26993295|26109806|26707908|27824145|25531908|25928665	Unspecified
hsa-mir-124-3p	MIMAT0000422	STAT5A	6776	Microarray	18668037	Unspecified
hsa-mir-124-3p	MIMAT0000422	SULT1E1	6783	Microarray	18668037	Unspecified
hsa-mir-124-3p	MIMAT0000422	AURKA	6790	Microarray//Proteomics	18668037	Unspecified
hsa-mir-124-3p	MIMAT0000422	SURF4	6836	Microarray//qRT-PCR	16549876	Unspecified
hsa-mir-124-3p	MIMAT0000422	SYCP1	6847	Flow cytometry//In situ hybridization//Luciferase reporter assay//qRT-PCR//Western blot	23548312|23313552	Unspecified
hsa-mir-124-3p	MIMAT0000422	SYPL1	6856	Microarray//PAR-CLIP	15685193|18668037|23446348	Unspecified
hsa-mir-124-3p	MIMAT0000422	TARBP1	6894	Microarray	15685193|18668037	Unspecified
hsa-mir-124-3p	MIMAT0000422	TBX2	6909	Microarray	18668037	Unspecified
hsa-mir-124-3p	MIMAT0000422	TBXA2R	6915	Microarray	18668037	Unspecified
hsa-mir-124-3p	MIMAT0000422	TCF3	6929	Microarray	18668037	Unspecified
hsa-mir-124-3p	MIMAT0000422	TCOF1	6949	Microarray//Proteomics	18668037	Unspecified
hsa-mir-124-3p	MIMAT0000422	TCTA	6988	Microarray	18668037	Unspecified
hsa-mir-124-3p	MIMAT0000422	TEAD1	7003	Microarray//Proteomics	18668037|15685193	Unspecified
hsa-mir-124-3p	MIMAT0000422	TERF2	7014	Microarray//Proteomics	18668037	Unspecified
hsa-mir-124-3p	MIMAT0000422	TFAP4	7023	Microarray//Proteomics	18668037	Unspecified
hsa-mir-124-3p	MIMAT0000422	TGFB1I1	7041	Microarray	18668037	Unspecified
hsa-mir-124-3p	MIMAT0000422	TGM1	7051	Microarray	18668037	Unspecified
hsa-mir-124-3p	MIMAT0000422	THPO	7066	Microarray	18668037	Unspecified
hsa-mir-124-3p	MIMAT0000422	TIMP3	7078	Microarray	18668037	Unspecified
hsa-mir-124-3p	MIMAT0000422	ICAM5	7087	Microarray	18668037	Unspecified
hsa-mir-124-3p	MIMAT0000422	TLN1	7094	Microarray//Proteomics	15685193|18668037	Unspecified
hsa-mir-124-3p	MIMAT0000422	TLR3	7098	Microarray	18668037	Unspecified
hsa-mir-124-3p	MIMAT0000422	TSPAN6	7105	Microarray	18668037	Unspecified
hsa-mir-124-3p	MIMAT0000422	TPD52L2	7165	Microarray	18668037	Unspecified
hsa-mir-124-3p	MIMAT0000422	TPM1	7168	Microarray//Proteomics	18668037	Unspecified
hsa-mir-124-3p	MIMAT0000422	CCT3	7203	Microarray//Proteomics	18668037	Unspecified
hsa-mir-124-3p	MIMAT0000422	TRPC1	7220	Microarray//Proteomics	18668037	Unspecified
hsa-mir-124-3p	MIMAT0000422	TRPC6	7225	Microarray	18668037	Unspecified
hsa-mir-124-3p	MIMAT0000422	TRPS1	7227	Microarray	18668037	Unspecified
hsa-mir-124-3p	MIMAT0000422	TSN	7247	Microarray	18668037	Unspecified
hsa-mir-124-3p	MIMAT0000422	TUB	7275	Microarray	18668037	Unspecified
hsa-mir-124-3p	MIMAT0000422	TYK2	7297	Microarray	18668037	Unspecified
hsa-mir-124-3p	MIMAT0000422	TYRP1	7306	PAR-CLIP	22012620|21572407	Unspecified
hsa-mir-124-3p	MIMAT0000422	SLC35A2	7355	Microarray	18668037	Unspecified
hsa-mir-124-3p	MIMAT0000422	UMPS	7372	Microarray	18668037	Unspecified
hsa-mir-124-3p	MIMAT0000422	USH2A	7399	Microarray	18668037	Unspecified
hsa-mir-124-3p	MIMAT0000422	VDR	7421	PAR-CLIP	27292025	Unspecified
hsa-mir-124-3p	MIMAT0000422	VIM	7431	Luciferase reporter assay//Microarray//Proteomics//qRT-PCR//Western blot	19843643|18668037	Unspecified
hsa-mir-124-3p	MIMAT0000422	WIPF1	7456	Microarray	18668037	Unspecified
hsa-mir-124-3p	MIMAT0000422	CORO2A	7464	Microarray//Proteomics	18668037	Unspecified
hsa-mir-124-3p	MIMAT0000422	XBP1	7494	Microarray	18668037	Unspecified
hsa-mir-124-3p	MIMAT0000422	XRCC2	7516	Microarray	18668037	Unspecified
hsa-mir-124-3p	MIMAT0000422	ZNF131	7690	PAR-CLIP	23592263	Unspecified
hsa-mir-124-3p	MIMAT0000422	TRIM25	7706	Microarray//Proteomics	18668037	Unspecified
hsa-mir-124-3p	MIMAT0000422	ZXDA	7789	PAR-CLIP	20371350|26701625	Unspecified
hsa-mir-124-3p	MIMAT0000422	PTP4A1	7803	Microarray	18668037	Unspecified
hsa-mir-124-3p	MIMAT0000422	EVI5	7813	Microarray	18668037	Unspecified
hsa-mir-124-3p	MIMAT0000422	MOGS	7841	Microarray//Proteomics	18668037	Unspecified
hsa-mir-124-3p	MIMAT0000422	TUBA1A	7846	Microarray	18668037	Unspecified
hsa-mir-124-3p	MIMAT0000422	MALL	7851	Microarray	18668037	Unspecified
hsa-mir-124-3p	MIMAT0000422	IFRD2	7866	Microarray//PAR-CLIP	15685193|18668037|20371350	Unspecified
hsa-mir-124-3p	MIMAT0000422	MAPKAPK3	7867	Microarray	18668037	Unspecified
hsa-mir-124-3p	MIMAT0000422	PLA2G7	7941	Microarray	18668037	Unspecified
hsa-mir-124-3p	MIMAT0000422	TFEB	7942	Microarray	18668037	Unspecified
hsa-mir-124-3p	MIMAT0000422	NR4A3	8013	Microarray	18668037	Unspecified
hsa-mir-124-3p	MIMAT0000422	SLC25A16	8034	Microarray	18668037	Unspecified
hsa-mir-124-3p	MIMAT0000422	PTP4A2	8073	Microarray	18668037	Unspecified
hsa-mir-124-3p	MIMAT0000422	MFAP5	8076	Microarray	18668037	Unspecified
hsa-mir-124-3p	MIMAT0000422	USP5	8078	Microarray	18668037	Unspecified
hsa-mir-124-3p	MIMAT0000422	FXR1	8087	Proteomics	18668037	Unspecified
hsa-mir-124-3p	MIMAT0000422	GAN	8139	PAR-CLIP	23592263|22012620|20371350|26701625|27292025	Unspecified
hsa-mir-124-3p	MIMAT0000422	PICALM	8301	Microarray//Proteomics	18668037	Unspecified
hsa-mir-124-3p	MIMAT0000422	EEA1	8411	Microarray	18668037	Unspecified
hsa-mir-124-3p	MIMAT0000422	RECK	8434	Microarray	18668037	Unspecified
hsa-mir-124-3p	MIMAT0000422	NSMAF	8439	Microarray	18668037	Unspecified
hsa-mir-124-3p	MIMAT0000422	TPST2	8459	Microarray	18668037	Unspecified
hsa-mir-124-3p	MIMAT0000422	TPST1	8460	Microarray	18668037	Unspecified
hsa-mir-124-3p	MIMAT0000422	YBX3	8531	Proteomics	18668037	Unspecified
hsa-mir-124-3p	MIMAT0000422	LGR5	8549	Microarray	18668037	Unspecified
hsa-mir-124-3p	MIMAT0000422	PIAS1	8554	Microarray//Proteomics	18668037	Unspecified
hsa-mir-124-3p	MIMAT0000422	CDC14B	8555	Microarray	15685193|18668037	Unspecified
hsa-mir-124-3p	MIMAT0000422	PLA2G4C	8605	Microarray	18668037	Unspecified
hsa-mir-124-3p	MIMAT0000422	PLPP3	8613	Microarray	18668037	Unspecified
hsa-mir-124-3p	MIMAT0000422	STC2	8614	Microarray	18668037	Unspecified
hsa-mir-124-3p	MIMAT0000422	TP63	8626	Microarray	18668037	Unspecified
hsa-mir-124-3p	MIMAT0000422	HSD17B6	8630	Microarray	18668037	Unspecified
hsa-mir-124-3p	MIMAT0000422	SSNA1	8636	Microarray	18668037	Unspecified
hsa-mir-124-3p	MIMAT0000422	OASL	8638	Microarray	18668037	Unspecified
hsa-mir-124-3p	MIMAT0000422	DDX3Y	8653	Microarray	18668037	Unspecified
hsa-mir-124-3p	MIMAT0000422	EIF3B	8662	Microarray//Proteomics	18668037	Unspecified
hsa-mir-124-3p	MIMAT0000422	VAMP8	8673	Microarray	18668037	Unspecified
hsa-mir-124-3p	MIMAT0000422	STX10	8677	Microarray	18668037|15685193	Unspecified
hsa-mir-124-3p	MIMAT0000422	PEA15	8682	Western blot	20388802	Unspecified
hsa-mir-124-3p	MIMAT0000422	GALNT4	8693	PAR-CLIP	20371350	Unspecified
hsa-mir-124-3p	MIMAT0000422	ABCC3	8714	Microarray	18668037	Unspecified
hsa-mir-124-3p	MIMAT0000422	TNFRSF25	8718	Microarray	18668037	Unspecified
hsa-mir-124-3p	MIMAT0000422	ADAM15	8751	Microarray	18668037	Unspecified
hsa-mir-124-3p	MIMAT0000422	PABPC4	8761	Microarray//Proteomics	18668037	Unspecified
hsa-mir-124-3p	MIMAT0000422	CD164	8763	Microarray//PAR-CLIP//qRT-PCR	16549876|15685193|18668037|23592263|21572407	Unspecified
hsa-mir-124-3p	MIMAT0000422	SNAP23	8773	Microarray//Proteomics	18668037	Unspecified
hsa-mir-124-3p	MIMAT0000422	SUCLG2	8801	Microarray//qRT-PCR	16549876	Unspecified
hsa-mir-124-3p	MIMAT0000422	IL18R1	8809	Microarray	18668037	Unspecified
hsa-mir-124-3p	MIMAT0000422	DCAF5	8816	Microarray	18668037	Unspecified
hsa-mir-124-3p	MIMAT0000422	LIN7A	8825	Microarray	18668037	Unspecified
hsa-mir-124-3p	MIMAT0000422	IQGAP1	8826	Immunoblot//Immunohistochemistry//Luciferase reporter assay//Microarray//qRT-PCR//Western blot	19843643|15685193|21196113|18668037|26934121	Unspecified
hsa-mir-124-3p	MIMAT0000422	NRP1	8829	Microarray	18668037	Unspecified
hsa-mir-124-3p	MIMAT0000422	WISP2	8839	Microarray	18668037	Unspecified
hsa-mir-124-3p	MIMAT0000422	AKAP4	8852	Microarray	18668037	Unspecified
hsa-mir-124-3p	MIMAT0000422	VNN2	8875	Microarray	18668037	Unspecified
hsa-mir-124-3p	MIMAT0000422	SPHK1	8877	Flow//Immunohistochemistry//Luciferase reporter assay//Microarray//qRT-PCR//Western blot	18668037|24279510|22450659|28386327|28212569	Unspecified
hsa-mir-124-3p	MIMAT0000422	SGPL1	8879	Luciferase reporter assay//Microarray//qRT-PCR	18668037|25559917	Unspecified
hsa-mir-124-3p	MIMAT0000422	EIF2S2	8894	Microarray//Proteomics	18668037	Unspecified
hsa-mir-124-3p	MIMAT0000422	CPNE3	8895	Microarray	15685193	Unspecified
hsa-mir-124-3p	MIMAT0000422	CCNA1	8900	Microarray	18668037	Unspecified
hsa-mir-124-3p	MIMAT0000422	PLOD3	8985	Microarray//Proteomics	15685193|18668037	Unspecified
hsa-mir-124-3p	MIMAT0000422	RPS6KA4	8986	Microarray	18668037	Unspecified
hsa-mir-124-3p	MIMAT0000422	ATP6V0E1	8992	Microarray//qRT-PCR	16549876|15685193	Unspecified
hsa-mir-124-3p	MIMAT0000422	LIMD1	8994	Microarray	18668037	Unspecified
hsa-mir-124-3p	MIMAT0000422	TAF1A	9015	Microarray	18668037	Unspecified
hsa-mir-124-3p	MIMAT0000422	CLIC3	9022	Microarray	18668037	Unspecified
hsa-mir-124-3p	MIMAT0000422	SLC13A2	9058	Microarray	18668037	Unspecified
hsa-mir-124-3p	MIMAT0000422	PAPSS2	9060	Microarray	18668037|15685193	Unspecified
hsa-mir-124-3p	MIMAT0000422	USP10	9100	Microarray//Proteomics	18668037	Unspecified
hsa-mir-124-3p	MIMAT0000422	MTMR6	9107	Microarray	15685193|18668037	Unspecified
hsa-mir-124-3p	MIMAT0000422	SEC22C	9117	Microarray	18668037	Unspecified
hsa-mir-124-3p	MIMAT0000422	INA	9118	Microarray//Proteomics	18668037	Unspecified
hsa-mir-124-3p	MIMAT0000422	SLC16A6	9120	Microarray	18668037	Unspecified
hsa-mir-124-3p	MIMAT0000422	ARHGEF1	9138	Microarray	15685193|18668037	Unspecified
hsa-mir-124-3p	MIMAT0000422	SYNGR2	9144	Microarray	15685193|18668037	Unspecified
hsa-mir-124-3p	MIMAT0000422	SCAF11	9169	Microarray//Proteomics	18668037	Unspecified
hsa-mir-124-3p	MIMAT0000422	LRRFIP2	9209	Microarray	18668037	Unspecified
hsa-mir-124-3p	MIMAT0000422	AURKB	9212	Microarray//Proteomics	18668037	Unspecified
hsa-mir-124-3p	MIMAT0000422	CRLF1	9244	Microarray	18668037	Unspecified
hsa-mir-124-3p	MIMAT0000422	DHRS3	9249	Microarray	18668037	Unspecified
hsa-mir-124-3p	MIMAT0000422	PDLIM7	9260	Microarray//Proteomics	18668037	Unspecified
hsa-mir-124-3p	MIMAT0000422	MAPKAPK2	9261	Microarray	18668037	Unspecified
hsa-mir-124-3p	MIMAT0000422	KLF4	9314	Microarray	18668037	Unspecified
hsa-mir-124-3p	MIMAT0000422	TRIP12	9320	Proteomics	18668037	Unspecified
hsa-mir-124-3p	MIMAT0000422	TRIP11	9321	Microarray	15685193	Unspecified
hsa-mir-124-3p	MIMAT0000422	GTF3C5	9328	Microarray//Proteomics	18668037	Unspecified
hsa-mir-124-3p	MIMAT0000422	B4GALT5	9334	Microarray	18668037	Unspecified
hsa-mir-124-3p	MIMAT0000422	VAMP3	9341	Microarray//qRT-PCR	16549876|15685193|18668037	Unspecified
hsa-mir-124-3p	MIMAT0000422	RPL23	9349	Microarray	18668037	Unspecified
hsa-mir-124-3p	MIMAT0000422	LHX2	9355	Microarray	18668037	Unspecified
hsa-mir-124-3p	MIMAT0000422	PEX16	9409	Microarray	18668037	Unspecified
hsa-mir-124-3p	MIMAT0000422	ARHGAP29	9411	Microarray	15685193	Unspecified
hsa-mir-124-3p	MIMAT0000422	TJP2	9414	Microarray	15685193|18668037	Unspecified
hsa-mir-124-3p	MIMAT0000422	QKI	9444	Microarray//Proteomics	18668037	Unspecified
hsa-mir-124-3p	MIMAT0000422	IL27RA	9466	Microarray	18668037	Unspecified
hsa-mir-124-3p	MIMAT0000422	ROCK2	9475	Immunohistochemistry//Luciferase reporter assay//qRT-PCR//Reporter assay//Western blot	21672940	Unspecified
hsa-mir-124-3p	MIMAT0000422	MED20	9477	Microarray//Proteomics	18668037	Unspecified
hsa-mir-124-3p	MIMAT0000422	CABP1	9478	Microarray	18668037	Unspecified
hsa-mir-124-3p	MIMAT0000422	ADAMTS1	9510	Microarray	18668037	Unspecified
hsa-mir-124-3p	MIMAT0000422	LITAF	9516	Microarray	15685193|18668037	Unspecified
hsa-mir-124-3p	MIMAT0000422	VPS4B	9525	Microarray	18668037	Unspecified
hsa-mir-124-3p	MIMAT0000422	BAG5	9529	Microarray	18668037	Unspecified
hsa-mir-124-3p	MIMAT0000422	PTGES	9536	Microarray	18668037	Unspecified
hsa-mir-124-3p	MIMAT0000422	H6PD	9563	Microarray//PAR-CLIP	18668037|23592263	Unspecified
hsa-mir-124-3p	MIMAT0000422	GABBR2	9568	Microarray	18668037	Unspecified
hsa-mir-124-3p	MIMAT0000422	CLOCK	9575	Luciferase reporter assay//qRT-PCR//Western blot	23792158	Unspecified
hsa-mir-124-3p	MIMAT0000422	BABAM2	9577	Microarray//Proteomics	18668037	Unspecified
hsa-mir-124-3p	MIMAT0000422	WTAP	9589	Microarray//Proteomics	18668037	Unspecified
hsa-mir-124-3p	MIMAT0000422	RIN1	9610	Microarray	18668037	Unspecified
hsa-mir-124-3p	MIMAT0000422	GDA	9615	Microarray	18668037	Unspecified
hsa-mir-124-3p	MIMAT0000422	IKBKE	9641	Microarray	18668037	Unspecified
hsa-mir-124-3p	MIMAT0000422	SH3PXD2A	9644	Microarray	18668037	Unspecified
hsa-mir-124-3p	MIMAT0000422	MICAL2	9645	Microarray	18668037	Unspecified
hsa-mir-124-3p	MIMAT0000422	HS2ST1	9653	Microarray	18668037	Unspecified
hsa-mir-124-3p	MIMAT0000422	KIAA0355	9710	HITS-CLIP	23313552	Unspecified
hsa-mir-124-3p	MIMAT0000422	ECE2	9718	Microarray	18668037	Unspecified
hsa-mir-124-3p	MIMAT0000422	SART3	9733	Luciferase reporter assay//PAR-CLIP//qRT-PCR//Western blot	25928721|26701625	Unspecified
hsa-mir-124-3p	MIMAT0000422	LAPTM4A	9741	Microarray	18668037	Unspecified
hsa-mir-124-3p	MIMAT0000422	PHACTR2	9749	Microarray	18668037	Unspecified
hsa-mir-124-3p	MIMAT0000422	RIPOR2	9750	Microarray	18668037	Unspecified
hsa-mir-124-3p	MIMAT0000422	MLEC	9761	Microarray	18668037	Unspecified
hsa-mir-124-3p	MIMAT0000422	PCLAF	9768	Microarray//Proteomics	18668037	Unspecified
hsa-mir-124-3p	MIMAT0000422	RASSF2	9770	Microarray	18668037	Unspecified
hsa-mir-124-3p	MIMAT0000422	SNX17	9784	Microarray	18668037	Unspecified
hsa-mir-124-3p	MIMAT0000422	SERTAD2	9792	Microarray	18668037	Unspecified
hsa-mir-124-3p	MIMAT0000422	MAML1	9794	Microarray	18668037	Unspecified
hsa-mir-124-3p	MIMAT0000422	EFCAB14	9813	PAR-CLIP	21572407|20371350	Unspecified
hsa-mir-124-3p	MIMAT0000422	GIT2	9815	Microarray	18668037	Unspecified
hsa-mir-124-3p	MIMAT0000422	ARMCX2	9823	Microarray	18668037	Unspecified
hsa-mir-124-3p	MIMAT0000422	SEC24D	9871	Microarray	18668037	Unspecified
hsa-mir-124-3p	MIMAT0000422	FCHSD2	9873	Microarray//PAR-CLIP	18668037|20371350	Unspecified
hsa-mir-124-3p	MIMAT0000422	G3BP2	9908	Microarray//Proteomics	18668037	Unspecified
hsa-mir-124-3p	MIMAT0000422	GFPT2	9945	Microarray	18668037	Unspecified
hsa-mir-124-3p	MIMAT0000422	AMMECR1	9949	Microarray	18668037	Unspecified
hsa-mir-124-3p	MIMAT0000422	MVP	9961	Microarray	18668037	Unspecified
hsa-mir-124-3p	MIMAT0000422	FGFBP1	9982	Microarray	18668037	Unspecified
hsa-mir-124-3p	MIMAT0000422	PTBP3	9991	Microarray//PAR-CLIP//Proteomics	18668037|20371350	Unspecified
hsa-mir-124-3p	MIMAT0000422	AKT3	10000	Microarray//PAR-CLIP	18668037|20371350	Unspecified
hsa-mir-124-3p	MIMAT0000422	GNPDA1	10007	Microarray	18668037	Unspecified
hsa-mir-124-3p	MIMAT0000422	SH2B3	10019	Microarray	18668037	Unspecified
hsa-mir-124-3p	MIMAT0000422	TOM1L1	10040	Microarray	15685193	Unspecified
hsa-mir-124-3p	MIMAT0000422	SH2D3A	10045	Microarray	18668037	Unspecified
hsa-mir-124-3p	MIMAT0000422	AP1M2	10053	Microarray	15685193|18668037	Unspecified
hsa-mir-124-3p	MIMAT0000422	ABCF2	10061	Microarray//Proteomics	18668037	Unspecified
hsa-mir-124-3p	MIMAT0000422	SCAMP2	10066	Microarray	18668037	Unspecified
hsa-mir-124-3p	MIMAT0000422	ARPC1B	10095	Microarray//Proteomics	15685193|18668037	Unspecified
hsa-mir-124-3p	MIMAT0000422	ACTR3	10096	Microarray//Proteomics	18668037	Unspecified
hsa-mir-124-3p	MIMAT0000422	PPIF	10105	Microarray//Proteomics	18668037	Unspecified
hsa-mir-124-3p	MIMAT0000422	CTDSP2	10106	Microarray	15685193|18668037	Unspecified
hsa-mir-124-3p	MIMAT0000422	KIF20A	10112	Proteomics	18668037	Unspecified
hsa-mir-124-3p	MIMAT0000422	PREB	10113	Microarray	18668037	Unspecified
hsa-mir-124-3p	MIMAT0000422	HIPK3	10114	Microarray	18668037	Unspecified
hsa-mir-124-3p	MIMAT0000422	G3BP1	10146	Microarray//PAR-CLIP//Proteomics	15685193|18668037|22012620	Unspecified
hsa-mir-124-3p	MIMAT0000422	FARP1	10160	Microarray	18668037	Unspecified
hsa-mir-124-3p	MIMAT0000422	LPCAT3	10162	PAR-CLIP	20371350	Unspecified
hsa-mir-124-3p	MIMAT0000422	WASF2	10163	Microarray	18668037	Unspecified
hsa-mir-124-3p	MIMAT0000422	RNF41	10193	PAR-CLIP	23592263	Unspecified
hsa-mir-124-3p	MIMAT0000422	TSHZ1	10194	PAR-CLIP	20371350	Unspecified
hsa-mir-124-3p	MIMAT0000422	PSME3	10197	Microarray//Proteomics	18668037	Unspecified
hsa-mir-124-3p	MIMAT0000422	MPHOSPH9	10198	Microarray	15685193	Unspecified
hsa-mir-124-3p	MIMAT0000422	MPHOSPH10	10199	Microarray//Proteomics	18668037	Unspecified
hsa-mir-124-3p	MIMAT0000422	CALCRL	10203	Microarray	18668037	Unspecified
hsa-mir-124-3p	MIMAT0000422	FLOT1	10211	Luciferase reporter assay//qRT-PCR//Western blot	24330780|26002553	Unspecified
hsa-mir-124-3p	MIMAT0000422	CTDSPL	10217	Microarray	18668037	Unspecified
hsa-mir-124-3p	MIMAT0000422	ANGPTL7	10218	Microarray	18668037	Unspecified
hsa-mir-124-3p	MIMAT0000422	PLIN3	10226	PAR-CLIP	23592263|26701625	Unspecified
hsa-mir-124-3p	MIMAT0000422	MFSD10	10227	Microarray	18668037	Unspecified
hsa-mir-124-3p	MIMAT0000422	SPRY2	10253	Microarray	18668037	Unspecified
hsa-mir-124-3p	MIMAT0000422	ZMPSTE24	10269	Microarray	18668037	Unspecified
hsa-mir-124-3p	MIMAT0000422	FSTL3	10272	HITS-CLIP//Microarray	18668037|19536157	Unspecified
hsa-mir-124-3p	MIMAT0000422	TRAIP	10293	Microarray	18668037	Unspecified
hsa-mir-124-3p	MIMAT0000422	DLEU1	10301	HITS-CLIP	19536157	Unspecified
hsa-mir-124-3p	MIMAT0000422	TMEM5	10329	Microarray	18668037	Unspecified
hsa-mir-124-3p	MIMAT0000422	NPM3	10360	Microarray//Proteomics	18668037	Unspecified
hsa-mir-124-3p	MIMAT0000422	KLF2	10365	Microarray	18668037	Unspecified
hsa-mir-124-3p	MIMAT0000422	TUBB4A	10382	Microarray	18668037	Unspecified
hsa-mir-124-3p	MIMAT0000422	CEPT1	10390	Microarray	18668037	Unspecified
hsa-mir-124-3p	MIMAT0000422	RACK1	10399	Microarray//Proteomics	18668037	Unspecified
hsa-mir-124-3p	MIMAT0000422	PEMT	10400	Microarray	18668037	Unspecified
hsa-mir-124-3p	MIMAT0000422	RAPGEF3	10411	Microarray	18668037	Unspecified
hsa-mir-124-3p	MIMAT0000422	CD2BP2	10421	Microarray//Proteomics	18668037	Unspecified
hsa-mir-124-3p	MIMAT0000422	PGRMC2	10424	Microarray	15685193|18668037	Unspecified
hsa-mir-124-3p	MIMAT0000422	ACAA2	10449	Microarray//qRT-PCR	16549876|15685193|18668037	Unspecified
hsa-mir-124-3p	MIMAT0000422	ECI2	10455	Microarray	15685193|18668037	Unspecified
hsa-mir-124-3p	MIMAT0000422	MAD2L2	10459	Microarray	18668037|15685193	Unspecified
hsa-mir-124-3p	MIMAT0000422	HMGN4	10473	Microarray	18668037	Unspecified
hsa-mir-124-3p	MIMAT0000422	TRIM38	10475	Microarray	18668037	Unspecified
hsa-mir-124-3p	MIMAT0000422	EIF3M	10480	Microarray//Proteomics	18668037	Unspecified
hsa-mir-124-3p	MIMAT0000422	SSSCA1	10534	Luciferase reporter assay//Western blot	25639871	Unspecified
hsa-mir-124-3p	MIMAT0000422	HTATIP2	10553	Microarray	15685193|18668037	Unspecified
hsa-mir-124-3p	MIMAT0000422	SLU7	10569	Microarray//Proteomics	18668037	Unspecified
hsa-mir-124-3p	MIMAT0000422	CDC42EP3	10602	Microarray	18668037	Unspecified
hsa-mir-124-3p	MIMAT0000422	MXD4	10608	Microarray	18668037	Unspecified
hsa-mir-124-3p	MIMAT0000422	RBCK1	10616	Microarray	18668037	Unspecified
hsa-mir-124-3p	MIMAT0000422	TGOLN2	10618	Microarray	18668037	Unspecified
hsa-mir-124-3p	MIMAT0000422	POLR3G	10622	Microarray	15685193	Unspecified
hsa-mir-124-3p	MIMAT0000422	GAS2L1	10634	Microarray//qRT-PCR	16549876	Unspecified
hsa-mir-124-3p	MIMAT0000422	RAD51AP1	10635	Microarray	18668037	Unspecified
hsa-mir-124-3p	MIMAT0000422	YKT6	10652	Microarray	18668037	Unspecified
hsa-mir-124-3p	MIMAT0000422	B3GNT2	10678	Microarray	18668037	Unspecified
hsa-mir-124-3p	MIMAT0000422	RBBP9	10741	Microarray	18668037	Unspecified
hsa-mir-124-3p	MIMAT0000422	NUP50	10762	Proteomics	18668037	Unspecified
hsa-mir-124-3p	MIMAT0000422	ZBTB6	10773	Microarray	18668037	Unspecified
hsa-mir-124-3p	MIMAT0000422	ARPP21	10777	Microarray	18668037	Unspecified
hsa-mir-124-3p	MIMAT0000422	NEK6	10783	Microarray	15685193	Unspecified
hsa-mir-124-3p	MIMAT0000422	ZNF460	10794	PAR-CLIP	21572407|20371350|26701625	Unspecified
hsa-mir-124-3p	MIMAT0000422	2024-09-09	10801	Microarray//Proteomics	18668037	Unspecified
hsa-mir-124-3p	MIMAT0000422	SDCCAG8	10806	Microarray	18668037	Unspecified
hsa-mir-124-3p	MIMAT0000422	FAXDC2	10826	Microarray	18668037	Unspecified
hsa-mir-124-3p	MIMAT0000422	PPP1R13L	10848	Luciferase reporter assay//Microarray//qRT-PCR//Western blot//Western Blotting	15685193|18668037|23691514|23624869	Unspecified
hsa-mir-124-3p	MIMAT0000422	LYVE1	10894	Microarray	18668037	Unspecified
hsa-mir-124-3p	MIMAT0000422	CPSF4	10898	Microarray//Proteomics	18668037	Unspecified
hsa-mir-124-3p	MIMAT0000422	SMPDL3A	10924	Microarray	18668037	Unspecified
hsa-mir-124-3p	MIMAT0000422	SPIN1	10927	Microarray//Proteomics	18668037	Unspecified
hsa-mir-124-3p	MIMAT0000422	BTG3	10950	Microarray	18668037|15685193	Unspecified
hsa-mir-124-3p	MIMAT0000422	TOMM34	10953	Microarray	18668037	Unspecified
hsa-mir-124-3p	MIMAT0000422	IFI44L	10964	Microarray	18668037	Unspecified
hsa-mir-124-3p	MIMAT0000422	CKAP4	10970	Microarray//Proteomics	18668037	Unspecified
hsa-mir-124-3p	MIMAT0000422	TMED10	10972	Microarray	18668037	Unspecified
hsa-mir-124-3p	MIMAT0000422	ASCC3	10973	Microarray	18668037	Unspecified
hsa-mir-124-3p	MIMAT0000422	RAB32	10981	Microarray	18668037	Unspecified
hsa-mir-124-3p	MIMAT0000422	METAP2	10988	Microarray	18668037	Unspecified
hsa-mir-124-3p	MIMAT0000422	KIF2C	11004	Microarray//Proteomics	18668037	Unspecified
hsa-mir-124-3p	MIMAT0000422	KDELR2	11014	Microarray	18668037	Unspecified
hsa-mir-124-3p	MIMAT0000422	TMED1	11018	Microarray	18668037	Unspecified
hsa-mir-124-3p	MIMAT0000422	RBPMS	11030	Microarray	18668037	Unspecified
hsa-mir-124-3p	MIMAT0000422	RAB31	11031	Microarray	18668037	Unspecified
hsa-mir-124-3p	MIMAT0000422	DDX52	11056	PAR-CLIP	23592263	Unspecified
hsa-mir-124-3p	MIMAT0000422	DUS4L	11062	Microarray	18668037	Unspecified
hsa-mir-124-3p	MIMAT0000422	TOPBP1	11073	Microarray//Proteomics	18668037	Unspecified
hsa-mir-124-3p	MIMAT0000422	KATNA1	11104	Microarray	18668037|15685193	Unspecified
hsa-mir-124-3p	MIMAT0000422	ZWINT	11130	Microarray//PAR-CLIP	18668037|20371350	Unspecified
hsa-mir-124-3p	MIMAT0000422	CAPN11	11131	Microarray	18668037	Unspecified
hsa-mir-124-3p	MIMAT0000422	KAT7	11143	PAR-CLIP	20371350	Unspecified
hsa-mir-124-3p	MIMAT0000422	BVES	11149	Microarray	18668037	Unspecified
hsa-mir-124-3p	MIMAT0000422	FSTL1	11167	Microarray	18668037	Unspecified
hsa-mir-124-3p	MIMAT0000422	RASSF1	11186	Microarray	18668037	Unspecified
hsa-mir-124-3p	MIMAT0000422	CHEK2	11200	PAR-CLIP	20371350	Unspecified
hsa-mir-124-3p	MIMAT0000422	IRAK3	11213	Microarray	18668037	Unspecified
hsa-mir-124-3p	MIMAT0000422	TREX2	11219	Microarray	18668037	Unspecified
hsa-mir-124-3p	MIMAT0000422	CA5B	11238	Microarray	18668037	Unspecified
hsa-mir-124-3p	MIMAT0000422	DCTN3	11258	Microarray//Proteomics	18668037	Unspecified
hsa-mir-124-3p	MIMAT0000422	ATXN2L	11273	Microarray//Proteomics	18668037	Unspecified
hsa-mir-124-3p	MIMAT0000422	STK38	11329	Microarray	18668037	Unspecified
hsa-mir-124-3p	MIMAT0000422	PDAP1	11333	Microarray	18668037	Unspecified
hsa-mir-124-3p	MIMAT0000422	CASC3	22794	Luciferase reporter assay	27029030	Unspecified
hsa-mir-124-3p	MIMAT0000422	NID2	22795	Microarray	18668037	Unspecified
hsa-mir-124-3p	MIMAT0000422	RRAS2	22800	Microarray//Proteomics	18668037	Unspecified
hsa-mir-124-3p	MIMAT0000422	NLGN4Y	22829	Microarray	18668037	Unspecified
hsa-mir-124-3p	MIMAT0000422	ZNF507	22847	PAR-CLIP	21572407	Unspecified
hsa-mir-124-3p	MIMAT0000422	CHSY1	22856	Microarray//PAR-CLIP	15685193|18668037|20371350	Unspecified
hsa-mir-124-3p	MIMAT0000422	DZIP1	22873	Microarray	18668037	Unspecified
hsa-mir-124-3p	MIMAT0000422	BAHD1	22893	HITS-CLIP	23313552	Unspecified
hsa-mir-124-3p	MIMAT0000422	DIS3	22894	Microarray//Proteomics	18668037	Unspecified
hsa-mir-124-3p	MIMAT0000422	RUFY3	22902	Microarray	18668037	Unspecified
hsa-mir-124-3p	MIMAT0000422	SBNO2	22904	Microarray	18668037	Unspecified
hsa-mir-124-3p	MIMAT0000422	RAB3GAP1	22930	PAR-CLIP	22100165	Unspecified
hsa-mir-124-3p	MIMAT0000422	RPIA	22934	Microarray	18668037	Unspecified
hsa-mir-124-3p	MIMAT0000422	CCT5	22948	Microarray	18668037	Unspecified
hsa-mir-124-3p	MIMAT0000422	KDM2A	22992	Microarray//Proteomics	18668037	Unspecified
hsa-mir-124-3p	MIMAT0000422	LIMCH1	22998	Microarray//Proteomics	15685193|18668037	Unspecified
hsa-mir-124-3p	MIMAT0000422	STK38L	23012	Microarray	18668037	Unspecified
hsa-mir-124-3p	MIMAT0000422	PALLD	23022	Microarray	18668037	Unspecified
hsa-mir-124-3p	MIMAT0000422	SAMD4A	23034	HITS-CLIP	19536157	Unspecified
hsa-mir-124-3p	MIMAT0000422	ZHX3	23051	Microarray	18668037	Unspecified
hsa-mir-124-3p	MIMAT0000422	ENDOD1	23052	Microarray	15685193|18668037	Unspecified
hsa-mir-124-3p	MIMAT0000422	GGA2	23062	Microarray	18668037	Unspecified
hsa-mir-124-3p	MIMAT0000422	SWAP70	23075	Microarray	15685193	Unspecified
hsa-mir-124-3p	MIMAT0000422	PPRC1	23082	Microarray	18668037	Unspecified
hsa-mir-124-3p	MIMAT0000422	KIF1B	23095	Microarray	18668037	Unspecified
hsa-mir-124-3p	MIMAT0000422	TNRC6B	23112	PAR-CLIP	22100165	Unspecified
hsa-mir-124-3p	MIMAT0000422	GPATCH8	23131	PAR-CLIP	20371350	Unspecified
hsa-mir-124-3p	MIMAT0000422	SNX13	23161	PAR-CLIP	20371350	Unspecified
hsa-mir-124-3p	MIMAT0000422	MPRIP	23164	Proteomics	18668037	Unspecified
hsa-mir-124-3p	MIMAT0000422	ABRAXAS2	23172	Microarray	18668037	Unspecified
hsa-mir-124-3p	MIMAT0000422	MESD	23184	Microarray	18668037	Unspecified
hsa-mir-124-3p	MIMAT0000422	KANK1	23189	Microarray	15685193|18668037	Unspecified
hsa-mir-124-3p	MIMAT0000422	FAM120A	23196	Microarray	18668037	Unspecified
hsa-mir-124-3p	MIMAT0000422	PLEKHM2	23207	Microarray	18668037	Unspecified
hsa-mir-124-3p	MIMAT0000422	SULF1	23213	Microarray	18668037	Unspecified
hsa-mir-124-3p	MIMAT0000422	FBXO28	23219	PAR-CLIP	21572407	Unspecified
hsa-mir-124-3p	MIMAT0000422	MTCL1	23255	Microarray	18668037	Unspecified
hsa-mir-124-3p	MIMAT0000422	CAMTA1	23261	Luciferase reporter assay//qRT-PCR//Western blot	23853098	Unspecified
hsa-mir-124-3p	MIMAT0000422	DNMBP	23268	Microarray	18668037	Unspecified
hsa-mir-124-3p	MIMAT0000422	MTUS2	23281	Microarray	18668037	Unspecified
hsa-mir-124-3p	MIMAT0000422	IQCE	23288	Microarray	18668037	Unspecified
hsa-mir-124-3p	MIMAT0000422	BICD2	23299	Microarray	18668037	Unspecified
hsa-mir-124-3p	MIMAT0000422	KIAA0930	23313	Microarray	18668037	Unspecified
hsa-mir-124-3p	MIMAT0000422	CUX2	23316	Microarray//Proteomics	18668037	Unspecified
hsa-mir-124-3p	MIMAT0000422	MAN2B2	23324	HITS-CLIP	23313552	Unspecified
hsa-mir-124-3p	MIMAT0000422	ESYT1	23344	Microarray	18668037	Unspecified
hsa-mir-124-3p	MIMAT0000422	SYNE1	23345	Microarray//Proteomics	18668037	Unspecified
hsa-mir-124-3p	MIMAT0000422	LARP1	23367	Microarray//Proteomics	18668037	Unspecified
hsa-mir-124-3p	MIMAT0000422	SIRT1	23411	Luciferase reporter assay//qRT-PCR//Western blot	20362537|27646435	Unspecified
hsa-mir-124-3p	MIMAT0000422	CRB1	23418	Microarray	18668037	Unspecified
hsa-mir-124-3p	MIMAT0000422	GPR161	23432	Microarray	18668037	Unspecified
hsa-mir-124-3p	MIMAT0000422	SLC44A1	23446	Microarray	18668037	Unspecified
hsa-mir-124-3p	MIMAT0000422	ICMT	23463	Microarray//PAR-CLIP	18668037|23592263|21572407	Unspecified
hsa-mir-124-3p	MIMAT0000422	SEC11A	23478	Microarray	15685193|18668037	Unspecified
hsa-mir-124-3p	MIMAT0000422	PES1	23481	Microarray//Proteomics	18668037	Unspecified
hsa-mir-124-3p	MIMAT0000422	TGDS	23483	Microarray	18668037	Unspecified
hsa-mir-124-3p	MIMAT0000422	ZFYVE26	23503	Microarray	18668037	Unspecified
hsa-mir-124-3p	MIMAT0000422	POFUT1	23509	Microarray	18668037	Unspecified
hsa-mir-124-3p	MIMAT0000422	PSD4	23550	Microarray	18668037	Unspecified
hsa-mir-124-3p	MIMAT0000422	PDSS1	23590	Microarray	18668037	Unspecified
hsa-mir-124-3p	MIMAT0000422	HEBP2	23593	Microarray	15685193	Unspecified
hsa-mir-124-3p	MIMAT0000422	CD2AP	23607	Microarray	18668037	Unspecified
hsa-mir-124-3p	MIMAT0000422	BACE1	23621	Luciferase reporter assay	18434550	Unspecified
hsa-mir-124-3p	MIMAT0000422	TRIM29	23650	Microarray	15685193	Unspecified
hsa-mir-124-3p	MIMAT0000422	PLXNB2	23654	Microarray	18668037	Unspecified
hsa-mir-124-3p	MIMAT0000422	TMEFF2	23671	Microarray	18668037	Unspecified
hsa-mir-124-3p	MIMAT0000422	RAB38	23682	Microarray	18668037	Unspecified
hsa-mir-124-3p	MIMAT0000422	SHPK	23729	Microarray	18668037	Unspecified
hsa-mir-124-3p	MIMAT0000422	SDF2L1	23753	Microarray	18668037	Unspecified
hsa-mir-124-3p	MIMAT0000422	MTCH1	23787	Microarray	18668037	Unspecified
hsa-mir-124-3p	MIMAT0000422	FTSJ1	24140	Microarray	18668037	Unspecified
hsa-mir-124-3p	MIMAT0000422	NAT6	24142	Microarray	18668037	Unspecified
hsa-mir-124-3p	MIMAT0000422	GCA	25801	Microarray	15685193	Unspecified
hsa-mir-124-3p	MIMAT0000422	TMEM184B	25829	Microarray	18668037	Unspecified
hsa-mir-124-3p	MIMAT0000422	METTL7A	25840	Microarray	18668037	Unspecified
hsa-mir-124-3p	MIMAT0000422	PLEKHG4	25894	Microarray	18668037	Unspecified
hsa-mir-124-3p	MIMAT0000422	CCDC28A	25901	Microarray	18668037	Unspecified
hsa-mir-124-3p	MIMAT0000422	HEATR5A	25938	Microarray	18668037	Unspecified
hsa-mir-124-3p	MIMAT0000422	KANK2	25959	Microarray//Proteomics	18668037	Unspecified
hsa-mir-124-3p	MIMAT0000422	CHMP2B	25978	qRT-PCR	20362537	Unspecified
hsa-mir-124-3p	MIMAT0000422	NGDN	25983	Microarray//Proteomics	18668037	Unspecified
hsa-mir-124-3p	MIMAT0000422	TSKU	25987	Microarray	15685193|18668037	Unspecified
hsa-mir-124-3p	MIMAT0000422	SNED1	25992	HITS-CLIP	19536157	Unspecified
hsa-mir-124-3p	MIMAT0000422	LRIG1	26018	Microarray	18668037	Unspecified
hsa-mir-124-3p	MIMAT0000422	LRP10	26020	Microarray	18668037	Unspecified
hsa-mir-124-3p	MIMAT0000422	ACOT11	26027	Microarray	18668037	Unspecified
hsa-mir-124-3p	MIMAT0000422	IPCEF1	26034	Microarray	18668037	Unspecified
hsa-mir-124-3p	MIMAT0000422	ZNF451	26036	Microarray	18668037	Unspecified
hsa-mir-124-3p	MIMAT0000422	DNM3	26052	Microarray//Proteomics	18668037	Unspecified
hsa-mir-124-3p	MIMAT0000422	RAB11FIP5	26056	Microarray	18668037	Unspecified
hsa-mir-124-3p	MIMAT0000422	ARHGEF26	26084	PAR-CLIP	21572407	Unspecified
hsa-mir-124-3p	MIMAT0000422	LDLRAP1	26119	Microarray	15685193|18668037	Unspecified
hsa-mir-124-3p	MIMAT0000422	TTLL3	26140	Microarray//Proteomics	18668037	Unspecified
hsa-mir-124-3p	MIMAT0000422	PHF19	26147	Microarray	15685193|18668037	Unspecified
hsa-mir-124-3p	MIMAT0000422	RIBC2	26150	Microarray	18668037	Unspecified
hsa-mir-124-3p	MIMAT0000422	KIF26A	26153	Microarray	18668037	Unspecified
hsa-mir-124-3p	MIMAT0000422	BLOC1S6	26258	Microarray	18668037|15685193	Unspecified
hsa-mir-124-3p	MIMAT0000422	NUPR1	26471	Microarray	18668037	Unspecified
hsa-mir-124-3p	MIMAT0000422	SLC17A5	26503	Microarray	15685193|18668037	Unspecified
hsa-mir-124-3p	MIMAT0000422	CHIC2	26511	Microarray	18668037	Unspecified
hsa-mir-124-3p	MIMAT0000422	TIMM13	26517	Microarray//Proteomics	18668037	Unspecified
hsa-mir-124-3p	MIMAT0000422	TIMM8B	26521	Microarray//Proteomics	18668037	Unspecified
hsa-mir-124-3p	MIMAT0000422	AATF	26574	Microarray//Proteomics	18668037	Unspecified
hsa-mir-124-3p	MIMAT0000422	GREM1	26585	Microarray	18668037	Unspecified
hsa-mir-124-3p	MIMAT0000422	DIEXF	27042	Microarray//Proteomics	18668037	Unspecified
hsa-mir-124-3p	MIMAT0000422	HSPB7	27129	Microarray	18668037	Unspecified
hsa-mir-124-3p	MIMAT0000422	STK36	27148	Microarray	18668037	Unspecified
hsa-mir-124-3p	MIMAT0000422	AGO2	27161	PAR-CLIP	20371350	Unspecified
hsa-mir-124-3p	MIMAT0000422	DISC1	27185	Microarray	18668037	Unspecified
hsa-mir-124-3p	MIMAT0000422	SERP1	27230	Microarray//qRT-PCR	16549876|15685193|18668037	Unspecified
hsa-mir-124-3p	MIMAT0000422	ARFIP1	27236	Microarray	18668037|15685193	Unspecified
hsa-mir-124-3p	MIMAT0000422	TNFRSF21	27242	Microarray	15685193|18668037	Unspecified
hsa-mir-124-3p	MIMAT0000422	SULT1B1	27284	Microarray	18668037	Unspecified
hsa-mir-124-3p	MIMAT0000422	APEX2	27301	Microarray	15685193|18668037	Unspecified
hsa-mir-124-3p	MIMAT0000422	SGSM3	27352	Microarray	18668037	Unspecified
hsa-mir-124-3p	MIMAT0000422	AAMDC	28971	Microarray	18668037	Unspecified
hsa-mir-124-3p	MIMAT0000422	DBNL	28988	Microarray	18668037	Unspecified
hsa-mir-124-3p	MIMAT0000422	NTMT1	28989	Microarray	18668037	Unspecified
hsa-mir-124-3p	MIMAT0000422	COMMD5	28991	PAR-CLIP	23592263|20371350	Unspecified
hsa-mir-124-3p	MIMAT0000422	SLC43A3	29015	Microarray	18668037	Unspecified
hsa-mir-124-3p	MIMAT0000422	ZCCHC4	29063	PAR-CLIP	27292025	Unspecified
hsa-mir-124-3p	MIMAT0000422	GTPBP8	29083	Microarray	15685193	Unspecified
hsa-mir-124-3p	MIMAT0000422	BABAM1	29086	Microarray	18668037	Unspecified
hsa-mir-124-3p	MIMAT0000422	PYCARD	29108	Microarray	18668037	Unspecified
hsa-mir-124-3p	MIMAT0000422	MYLIP	29116	PAR-CLIP	23446348|20371350	Unspecified
hsa-mir-124-3p	MIMAT0000422	PRSS50	29122	Microarray	18668037	Unspecified
hsa-mir-124-3p	MIMAT0000422	CD274	29126	Luciferase reporter assay//qRT-PCR	24577056	Unspecified
hsa-mir-124-3p	MIMAT0000422	UHRF1	29128	Luciferase reporter assay//Microarray//Western blot	15685193|26310391	Unspecified
hsa-mir-124-3p	MIMAT0000422	PACSIN3	29763	Microarray//Proteomics	18668037	Unspecified
hsa-mir-124-3p	MIMAT0000422	ABT1	29777	Microarray//PAR-CLIP	18668037|20371350	Unspecified
hsa-mir-124-3p	MIMAT0000422	NCAPH2	29781	Microarray	18668037	Unspecified
hsa-mir-124-3p	MIMAT0000422	SNX12	29934	Microarray	18668037	Unspecified
hsa-mir-124-3p	MIMAT0000422	ANAPC4	29945	Microarray//Proteomics	18668037	Unspecified
hsa-mir-124-3p	MIMAT0000422	SERTAD3	29946	PAR-CLIP	20371350	Unspecified
hsa-mir-124-3p	MIMAT0000422	CERS2	29956	Microarray	15685193|18668037	Unspecified
hsa-mir-124-3p	MIMAT0000422	MDFIC	29969	Microarray	15685193	Unspecified
hsa-mir-124-3p	MIMAT0000422	SLC39A3	29985	Microarray	18668037	Unspecified
hsa-mir-124-3p	MIMAT0000422	CXXC1	30827	Microarray	18668037	Unspecified
hsa-mir-124-3p	MIMAT0000422	EHD2	30846	Microarray//Proteomics	18668037	Unspecified
hsa-mir-124-3p	MIMAT0000422	TAX1BP3	30851	Microarray	18668037	Unspecified
hsa-mir-124-3p	MIMAT0000422	ITSN2	50618	Microarray	18668037	Unspecified
hsa-mir-124-3p	MIMAT0000422	AK3	50808	Microarray	18668037	Unspecified
hsa-mir-124-3p	MIMAT0000422	F11R	50848	Microarray	15685193|18668037	Unspecified
hsa-mir-124-3p	MIMAT0000422	RNF141	50862	Microarray	18668037	Unspecified
hsa-mir-124-3p	MIMAT0000422	CDON	50937	Microarray	18668037	Unspecified
hsa-mir-124-3p	MIMAT0000422	TBX22	50945	Microarray	18668037	Unspecified
hsa-mir-124-3p	MIMAT0000422	TMED5	50999	PAR-CLIP	20371350	Unspecified
hsa-mir-124-3p	MIMAT0000422	RRP15	51018	Microarray	18668037	Unspecified
hsa-mir-124-3p	MIMAT0000422	GOLT1B	51026	Microarray	18668037	Unspecified
hsa-mir-124-3p	MIMAT0000422	NOSIP	51070	Microarray//Proteomics	18668037	Unspecified
hsa-mir-124-3p	MIMAT0000422	FCF1	51077	Microarray	18668037	Unspecified
hsa-mir-124-3p	MIMAT0000422	PLLP	51090	HITS-CLIP	23313552	Unspecified
hsa-mir-124-3p	MIMAT0000422	ABHD5	51099	Microarray	15685193|18668037	Unspecified
hsa-mir-124-3p	MIMAT0000422	RMDN1	51115	PAR-CLIP	27292025	Unspecified
hsa-mir-124-3p	MIMAT0000422	GOLGA7	51125	Microarray//Proteomics	18668037	Unspecified
hsa-mir-124-3p	MIMAT0000422	ANGPTL4	51129	Microarray	18668037	Unspecified
hsa-mir-124-3p	MIMAT0000422	CEP83	51134	Microarray	18668037	Unspecified
hsa-mir-124-3p	MIMAT0000422	RNFT1	51136	Microarray	18668037	Unspecified
hsa-mir-124-3p	MIMAT0000422	TUBE1	51175	Microarray	18668037	Unspecified
hsa-mir-124-3p	MIMAT0000422	SS18L2	51188	Microarray	18668037	Unspecified
hsa-mir-124-3p	MIMAT0000422	ACP6	51205	Microarray	18668037	Unspecified
hsa-mir-124-3p	MIMAT0000422	GMPR2	51292	Microarray	18668037	Unspecified
hsa-mir-124-3p	MIMAT0000422	TNFRSF12A	51330	Microarray	18668037	Unspecified
hsa-mir-124-3p	MIMAT0000422	THEM6	51337	Microarray	18668037	Unspecified
hsa-mir-124-3p	MIMAT0000422	DACT1	51339	Microarray	18668037	Unspecified
hsa-mir-124-3p	MIMAT0000422	POP5	51367	Proteomics	18668037	Unspecified
hsa-mir-124-3p	MIMAT0000422	SNX7	51375	Microarray	18668037	Unspecified
hsa-mir-124-3p	MIMAT0000422	EIF3L	51386	Proteomics	18668037	Unspecified
hsa-mir-124-3p	MIMAT0000422	NIP7	51388	Microarray//Proteomics	18668037	Unspecified
hsa-mir-124-3p	MIMAT0000422	SNX9	51429	Microarray//Proteomics	18668037	Unspecified
hsa-mir-124-3p	MIMAT0000422	ANAPC5	51433	Microarray//Proteomics	18668037	Unspecified
hsa-mir-124-3p	MIMAT0000422	ANAPC7	51434	Microarray//Proteomics	18668037	Unspecified
hsa-mir-124-3p	MIMAT0000422	PRRX2	51450	Microarray	18668037	Unspecified
hsa-mir-124-3p	MIMAT0000422	PHF7	51533	Microarray	18668037	Unspecified
hsa-mir-124-3p	MIMAT0000422	DPH5	51611	Microarray	18668037	Unspecified
hsa-mir-124-3p	MIMAT0000422	SLC25A39	51629	Microarray	18668037	Unspecified
hsa-mir-124-3p	MIMAT0000422	NUB1	51667	Microarray	18668037	Unspecified
hsa-mir-124-3p	MIMAT0000422	ACSL5	51703	Microarray	18668037	Unspecified
hsa-mir-124-3p	MIMAT0000422	STK26	51765	Microarray	18668037	Unspecified
hsa-mir-124-3p	MIMAT0000422	SIX4	51804	Microarray	18668037	Unspecified
hsa-mir-124-3p	MIMAT0000422	GALNT7	51809	Microarray	18668037	Unspecified
hsa-mir-124-3p	MIMAT0000422	SHC3	53358	Microarray	15685193	Unspecified
hsa-mir-124-3p	MIMAT0000422	STX18	53407	Microarray	18668037	Unspecified
hsa-mir-124-3p	MIMAT0000422	MBD3	53615	Microarray//Proteomics	18668037	Unspecified
hsa-mir-124-3p	MIMAT0000422	S1PR5	53637	Microarray	18668037	Unspecified
hsa-mir-124-3p	MIMAT0000422	BRWD1	54014	Microarray	18668037	Unspecified
hsa-mir-124-3p	MIMAT0000422	RIPK4	54101	Microarray//PAR-CLIP	18668037|20371350	Unspecified
hsa-mir-124-3p	MIMAT0000422	CHRAC1	54108	Microarray//Proteomics	18668037	Unspecified
hsa-mir-124-3p	MIMAT0000422	WNT4	54361	HITS-CLIP	23824327	Unspecified
hsa-mir-124-3p	MIMAT0000422	SLC38A2	54407	Microarray	18668037	Unspecified
hsa-mir-124-3p	MIMAT0000422	GAR1	54433	Microarray//Proteomics	18668037	Unspecified
hsa-mir-124-3p	MIMAT0000422	RETREG1	54463	Microarray	18668037	Unspecified
hsa-mir-124-3p	MIMAT0000422	MIEF1	54471	Microarray	18668037	Unspecified
hsa-mir-124-3p	MIMAT0000422	FAM105A	54491	Microarray	18668037	Unspecified
hsa-mir-124-3p	MIMAT0000422	SMOX	54498	Luciferase reporter assay//qRT-PCR//Western blot	27041578	Unspecified
hsa-mir-124-3p	MIMAT0000422	RBM47	54502	Microarray	15685193|18668037	Unspecified
hsa-mir-124-3p	MIMAT0000422	FAM35A	54537	Microarray	15685193	Unspecified
hsa-mir-124-3p	MIMAT0000422	DDIT4	54541	Microarray	18668037	Unspecified
hsa-mir-124-3p	MIMAT0000422	GNL3L	54552	PAR-CLIP	27292025	Unspecified
hsa-mir-124-3p	MIMAT0000422	UGT1A10	54575	Microarray	18668037	Unspecified
hsa-mir-124-3p	MIMAT0000422	PARP14	54625	Microarray	18668037	Unspecified
hsa-mir-124-3p	MIMAT0000422	MINDY2	54629	Microarray	18668037	Unspecified
hsa-mir-124-3p	MIMAT0000422	ZNHIT6	54680	Microarray	18668037	Unspecified
hsa-mir-124-3p	MIMAT0000422	TMED9	54732	Microarray	18668037	Unspecified
hsa-mir-124-3p	MIMAT0000422	EPDR1	54749	Microarray	18668037	Unspecified
hsa-mir-124-3p	MIMAT0000422	FBLIM1	54751	Microarray	18668037	Unspecified
hsa-mir-124-3p	MIMAT0000422	KLHL24	54800	Microarray	18668037	Unspecified
hsa-mir-124-3p	MIMAT0000422	HAUS6	54801	Microarray	18668037	Unspecified
hsa-mir-124-3p	MIMAT0000422	CNNM2	54805	Microarray	18668037	Unspecified
hsa-mir-124-3p	MIMAT0000422	KLHL28	54813	PAR-CLIP	20371350	Unspecified
hsa-mir-124-3p	MIMAT0000422	NDE1	54820	Microarray	18668037	Unspecified
hsa-mir-124-3p	MIMAT0000422	ASPN	54829	Microarray	18668037	Unspecified
hsa-mir-124-3p	MIMAT0000422	GPATCH4	54865	Microarray//Proteomics	18668037	Unspecified
hsa-mir-124-3p	MIMAT0000422	TMEM104	54868	Microarray//PAR-CLIP	18668037|20371350	Unspecified
hsa-mir-124-3p	MIMAT0000422	DCAF16	54876	Microarray	18668037	Unspecified
hsa-mir-124-3p	MIMAT0000422	NSUN2	54888	Microarray//Proteomics	18668037	Unspecified
hsa-mir-124-3p	MIMAT0000422	INO80D	54891	PAR-CLIP	20371350	Unspecified
hsa-mir-124-3p	MIMAT0000422	SPDL1	54908	Microarray	15685193|18668037	Unspecified
hsa-mir-124-3p	MIMAT0000422	RASIP1	54922	Microarray	18668037	Unspecified
hsa-mir-124-3p	MIMAT0000422	UBE2R2	54926	Microarray	18668037	Unspecified
hsa-mir-124-3p	MIMAT0000422	TMEM161A	54929	Microarray	18668037	Unspecified
hsa-mir-124-3p	MIMAT0000422	RHBDL2	54933	Microarray	18668037	Unspecified
hsa-mir-124-3p	MIMAT0000422	KANSL2	54934	Microarray	18668037	Unspecified
hsa-mir-124-3p	MIMAT0000422	FAM206A	54942	Microarray	18668037	Unspecified
hsa-mir-124-3p	MIMAT0000422	PARP16	54956	Microarray//PAR-CLIP	15685193|18668037|20371350	Unspecified
hsa-mir-124-3p	MIMAT0000422	TIPIN	54962	PAR-CLIP	23592263|26701625|27292025	Unspecified
hsa-mir-124-3p	MIMAT0000422	USP47	55031	Microarray	18668037	Unspecified
hsa-mir-124-3p	MIMAT0000422	FKBP14	55033	Microarray	18668037	Unspecified
hsa-mir-124-3p	MIMAT0000422	NOL8	55035	Microarray//Proteomics	18668037	Unspecified
hsa-mir-124-3p	MIMAT0000422	VPS37C	55048	Microarray	15685193|18668037	Unspecified
hsa-mir-124-3p	MIMAT0000422	PDPR	55066	Microarray	18668037	Unspecified
hsa-mir-124-3p	MIMAT0000422	TMEM248	55069	Microarray	18668037	Unspecified
hsa-mir-124-3p	MIMAT0000422	TMEM45A	55076	Microarray	18668037	Unspecified
hsa-mir-124-3p	MIMAT0000422	ANO1	55107	Microarray	18668037	Unspecified
hsa-mir-124-3p	MIMAT0000422	RBM28	55131	Microarray//Proteomics	18668037	Unspecified
hsa-mir-124-3p	MIMAT0000422	SRBD1	55133	Microarray//Proteomics	18668037	Unspecified
hsa-mir-124-3p	MIMAT0000422	WRAP53	55135	Proteomics	18668037	Unspecified
hsa-mir-124-3p	MIMAT0000422	ARMC1	55156	Microarray	18668037	Unspecified
hsa-mir-124-3p	MIMAT0000422	RFWD3	55159	Microarray	18668037	Unspecified
hsa-mir-124-3p	MIMAT0000422	CENPQ	55166	Microarray	18668037	Unspecified
hsa-mir-124-3p	MIMAT0000422	SLC25A36	55186	Microarray	18668037	Unspecified
hsa-mir-124-3p	MIMAT0000422	APPL2	55198	Microarray	18668037	Unspecified
hsa-mir-124-3p	MIMAT0000422	ATAD3A	55210	Microarray//Proteomics	18668037	Unspecified
hsa-mir-124-3p	MIMAT0000422	RAVER2	55225	Microarray//qRT-PCR	16549876	Unspecified
hsa-mir-124-3p	MIMAT0000422	LRRC1	55227	Microarray//PAR-CLIP	15685193|18668037|20371350	Unspecified
hsa-mir-124-3p	MIMAT0000422	SMU1	55234	PAR-CLIP	27292025	Unspecified
hsa-mir-124-3p	MIMAT0000422	ELP2	55250	Microarray	18668037	Unspecified
hsa-mir-124-3p	MIMAT0000422	PGM2	55276	Microarray	18668037	Unspecified
hsa-mir-124-3p	MIMAT0000422	PI4K2B	55300	Microarray//PAR-CLIP	18668037|23446348|21572407|20371350	Unspecified
hsa-mir-124-3p	MIMAT0000422	DDX19A	55308	Microarray	18668037	Unspecified
hsa-mir-124-3p	MIMAT0000422	RSAD1	55316	Microarray	18668037	Unspecified
hsa-mir-124-3p	MIMAT0000422	LIN7C	55327	Microarray//Proteomics	18668037	Unspecified
hsa-mir-124-3p	MIMAT0000422	DRAM1	55332	Microarray	15685193	Unspecified
hsa-mir-124-3p	MIMAT0000422	SYNJ2BP	55333	Microarray	18668037	Unspecified
hsa-mir-124-3p	MIMAT0000422	IMPACT	55364	Microarray	18668037	Unspecified
hsa-mir-124-3p	MIMAT0000422	GPALPP1	55425	Microarray	18668037	Unspecified
hsa-mir-124-3p	MIMAT0000422	CDCA7L	55536	Microarray//Proteomics	15685193|18668037	Unspecified
hsa-mir-124-3p	MIMAT0000422	CNOT11	55571	Microarray	18668037	Unspecified
hsa-mir-124-3p	MIMAT0000422	CDV3	55573	Microarray	18668037	Unspecified
hsa-mir-124-3p	MIMAT0000422	CDKN2AIP	55602	Microarray//Proteomics	18668037	Unspecified
hsa-mir-124-3p	MIMAT0000422	KIF16B	55614	Microarray	18668037	Unspecified
hsa-mir-124-3p	MIMAT0000422	SMPD4	55627	Microarray	18668037	Unspecified
hsa-mir-124-3p	MIMAT0000422	LRRC40	55631	PAR-CLIP	22291592	Unspecified
hsa-mir-124-3p	MIMAT0000422	DEPDC1	55635	Microarray	15685193|18668037	Unspecified
hsa-mir-124-3p	MIMAT0000422	NPLOC4	55666	Microarray	18668037	Unspecified
hsa-mir-124-3p	MIMAT0000422	NECAP2	55707	Microarray	15685193|18668037	Unspecified
hsa-mir-124-3p	MIMAT0000422	ENAH	55740	Microarray//Proteomics	18668037	Unspecified
hsa-mir-124-3p	MIMAT0000422	CSGALNACT1	55790	Microarray	18668037	Unspecified
hsa-mir-124-3p	MIMAT0000422	PECR	55825	Microarray	18668037	Unspecified
hsa-mir-124-3p	MIMAT0000422	BEX1	55859	Microarray	18668037	Unspecified
hsa-mir-124-3p	MIMAT0000422	ZNF395	55893	Microarray	18668037	Unspecified
hsa-mir-124-3p	MIMAT0000422	RCC2	55920	Microarray//Proteomics	18668037	Unspecified
hsa-mir-124-3p	MIMAT0000422	BCAP29	55973	Microarray	18668037	Unspecified
hsa-mir-124-3p	MIMAT0000422	SLC50A1	55974	Microarray	15685193|18668037	Unspecified
hsa-mir-124-3p	MIMAT0000422	BARX1	56033	Microarray	18668037	Unspecified
hsa-mir-124-3p	MIMAT0000422	PDGFC	56034	Microarray	18668037	Unspecified
hsa-mir-124-3p	MIMAT0000422	KIAA1217	56243	Microarray	18668037	Unspecified
hsa-mir-124-3p	MIMAT0000422	SERTAD4	56256	Microarray	18668037	Unspecified
hsa-mir-124-3p	MIMAT0000422	KYAT3	56267	Microarray	18668037	Unspecified
hsa-mir-124-3p	MIMAT0000422	PPAN	56342	Microarray//Proteomics	18668037	Unspecified
hsa-mir-124-3p	MIMAT0000422	MMP26	56547	Microarray	18668037	Unspecified
hsa-mir-124-3p	MIMAT0000422	BCCIP	56647	Microarray//Proteomics	18668037	Unspecified
hsa-mir-124-3p	MIMAT0000422	CLDND1	56650	Microarray//PAR-CLIP	15685193|18668037|26701625	Unspecified
hsa-mir-124-3p	MIMAT0000422	SLC2A4RG	56731	Microarray	18668037	Unspecified
hsa-mir-124-3p	MIMAT0000422	TM9SF3	56889	Microarray	18668037	Unspecified
hsa-mir-124-3p	MIMAT0000422	ANKS1B	56899	Microarray	18668037	Unspecified
[truncated: 7,568 more rows]
