# Supplementary material for: microRNAs Regulate Cellular Magnesium by Tuning Expression of the Plasma Membrane Protein CNNM4
Source: ACS Chem Biol. 2025 Aug 27;20(9):2159–70. doi: 10.1021/acschembio.5c00296 (PMC12455565; doi:10.1021/acschembio.5c00296)
Supplement: Supplementary file 6 [file cb5c00296_si_006.xls]

## Sheet: CNNM4_Downregulators_MirNet_Dis
Pathway	Total	Expected	Hits	Pval	FDR		DOWNREGULATORS FOR CNNM4
Mental and motor retardation	316	41.9	60	0.00186	0.00534		hsa-miR-24-2-5p
Dull intelligence	330	43.7	60	0.00522	0.00916		hsa-miR-10b-5p
Global developmental delay	313	41.5	59	0.00242	0.00598		hsa-miR-10a-5p
Cognitive delay	315	41.7	59	0.00282	0.00613		hsa-miR-491-3p
Mental Retardation	330	43.7	59	0.00809	0.00961		hsa-miR-556-3p
Low intelligence	326	43.2	58	0.00955	0.0103		hsa-miR-542-3p
Mental deficiency	326	43.2	58	0.00955	0.0103		hsa-miR-4504
Poor school performance	327	43.3	58	0.0102	0.0104		hsa-miR-339-5p
Epilepsy	294	39	55	0.004	0.00741		hsa-miR-888-3p
Mammary Neoplasms	237	31.4	45	0.00675	0.00961		hsa-miR-7-5p
Failure to gain weight	205	27.2	39	0.0109	0.0109		hsa-miR-330-5p
Stomach Neoplasms	167	22.1	36	0.00172	0.00534		hsa-miR-432-3p
Liver carcinoma	121	16	35	3.38e-06	0.000169		hsa-miR-2114-3p
Curvature of spine	155	20.5	34	0.00168	0.00534		hsa-miR-518a-5p
Hypertensive disease	165	21.9	34	0.00492	0.00879		hsa-miR-363-3p
Acquired scoliosis	153	20.3	33	0.00262	0.00598		hsa-miR-3662
Orbital separation excessive	131	17.4	28	0.00611	0.00961		hsa-miR-527
Mammary Neoplasms, Experimental	73	9.68	25	3.23e-06	0.000169		hsa-miR-25-3p
Cerebral atrophy	97	12.9	24	0.00146	0.0049		hsa-miR-627-5p
Squamous cell carcinoma	66	8.75	23	5.72e-06	0.000191		hsa-miR-549a
Frontal bossing	82	10.9	21	0.00179	0.00534
Myocardial Ischemia	83	11	21	0.00211	0.00586
Animal Mammary Neoplasms	67	8.88	20	0.000272	0.0024
Non-Small Cell Lung Carcinoma	62	8.22	18	0.000789	0.00464
Dilated ventricles (finding)	65	8.61	18	0.00144	0.0049
Deglutition Disorders	75	9.94	18	0.00771	0.00961
HIV Infections	52	6.89	17	0.000234	0.00234
Squamous cell carcinoma of esophagus	45	5.96	15	0.000427	0.00305
Leukemia, Myelocytic, Acute	50	6.63	15	0.00147	0.0049
Isolated cases	36	4.77	14	0.000102	0.00146
Severe mental retardation (I.Q. 20-34)	53	7.02	14	0.00748	0.00961
Adenoid Cystic Carcinoma	53	7.02	14	0.00748	0.00961
Mouth Neoplasms	33	4.37	13	0.000155	0.00194
Somatic mutation	37	4.9	13	0.000579	0.00386
Alzheimers Disease	45	5.96	13	0.00432	0.00785
Weight Gain	48	6.36	13	0.00784	0.00961
Hypoplasia of corpus callosum	43	5.7	12	0.00813	0.00961
Short distal phalanges	32	4.24	11	0.00187	0.00534
Increased tendency to bruise	37	4.9	11	0.00666	0.00961
Diffuse Large B-Cell Lymphoma	17	2.25	10	1.26e-05	0.000315
Low posterior hairline	34	4.51	10	0.0103	0.0104
Hypoplasia of the maxilla	34	4.51	10	0.0103	0.0104
Low Birth Weights	34	4.51	10	0.0103	0.0104
Small for gestational age (disorder)	34	4.51	10	0.0103	0.0104
Squamous cell carcinoma of the head and neck	16	2.12	9	5.73e-05	0.000955
Congenital small ears	29	3.84	9	0.0101	0.0104
Decreased muscle mass	18	2.39	8	0.00117	0.0049
Bleeding time prolonged	20	2.65	8	0.00265	0.00598
Pachygyria	21	2.78	8	0.00379	0.00741
Increased hepatocellular carcinoma risk	16	2.12	7	0.00269	0.00598
Increased incidence of hepatocellular carcinoma	16	2.12	7	0.00269	0.00598
Abnormally-shaped vertebrae	16	2.12	7	0.00269	0.00598
Astrocytoma	18	2.39	7	0.00589	0.00961
Uterine Cervical Neoplasm	18	2.39	7	0.00589	0.00961
Smooth philtrum	19	2.52	7	0.00828	0.00961
Cardiovascular Abnormalities	19	2.52	7	0.00828	0.00961
Decreased vibratory sense	7	0.928	6	3.3e-05	0.00066
Persistent cavum septum pellucidum	9	1.19	6	0.000312	0.0024
Adrenocortical carcinoma	11	1.46	6	0.00135	0.0049
Hemangiosarcoma	11	1.46	6	0.00135	0.0049
Preauricular skin tag	13	1.72	6	0.00397	0.00741
Skin tag on the posterior cheek	13	1.72	6	0.00397	0.00741
Cutis marmorata	15	1.99	6	0.00917	0.0102
Radioulnar Synostosis	15	1.99	6	0.00917	0.0102
Short metatarsal	15	1.99	6	0.00917	0.0102
Periventricular cysts	6	0.795	5	0.000215	0.00234
Thrombocythemia, Essential	7	0.928	5	0.000672	0.0042
Ataxia, Spinocerebellar	9	1.19	5	0.0032	0.00681
Aplasia/Hypoplasia of the lungs	10	1.33	5	0.00571	0.00961
Short hallux	11	1.46	5	0.00934	0.0103
Leukemia, Megakaryoblastic, of Down Syndrome	4	0.53	4	0.000306	0.0024
Arterial thrombosis	5	0.663	4	0.00137	0.0049
Increased megakaryocyte count	5	0.663	4	0.00137	0.0049
Accessory spleen	5	0.663	4	0.00137	0.0049
Malrotation of small bowel	5	0.663	4	0.00137	0.0049
Prominent glabella	5	0.663	4	0.00137	0.0049
Abnormal ocular motility	5	0.663	4	0.00137	0.0049
Impaired horizontal smooth pursuit	5	0.663	4	0.00137	0.0049
Rieger syndrome	6	0.795	4	0.00368	0.00736
Fleshy earlobes	6	0.795	4	0.00368	0.00736
Neurilemmoma	6	0.795	4	0.00368	0.00736
Amaurosis Fugax	7	0.928	4	0.00768	0.00961
Angioid Streaks	3	0.398	3	0.00232	0.00595
Spastic tetraparesis	3	0.398	3	0.00232	0.00595
Dilated fourth ventricle	3	0.398	3	0.00232	0.00595
Brain Stem Neoplasms	4	0.53	3	0.00836	0.00961
Thyroid Gland Follicular Adenoma	4	0.53	3	0.00836	0.00961
Growth hormone excess	4	0.53	3	0.00836	0.00961
Subcutaneous lipomas	4	0.53	3	0.00836	0.00961
Pituitary growth hormone cell adenoma	4	0.53	3	0.00836	0.00961
Congenital ectopic pupil	4	0.53	3	0.00836	0.00961
Hyperconvex fingernails	4	0.53	3	0.00836	0.00961
Short upper lip	4	0.53	3	0.00836	0.00961
Sternal ossification center abnormalities	4	0.53	3	0.00836	0.00961
Craniofacial asymmetry	4	0.53	3	0.00836	0.00961
Cardiomyopathy, right ventricular	4	0.53	3	0.00836	0.00961
Hand polydactyly	4	0.53	3	0.00836	0.00961
Carcinoma, Small Cell	4	0.53	3	0.00836	0.00961
Iron deficiency anemia	4	0.53	3	0.00836	0.00961
Spinocerebellar tract degeneration	4	0.53	3	0.00836	0.00961
