# Supplementary material for: microRNAs Regulate Cellular Magnesium by Tuning Expression of the Plasma Membrane Protein CNNM4
Source: ACS Chem Biol. 2025 Aug 27;20(9):2159–70. doi: 10.1021/acschembio.5c00296 (PMC12455565; doi:10.1021/acschembio.5c00296)
Supplement: Supplementary file 7 [file cb5c00296_si_007.xls]

## Sheet: mirnet_enrichment
Pathway	Total	Expected	Hits	Pval	FDR		CNNM4 UPREGULATORS
Liver Cirrhosis, Experimental	412	107	129	0.00614	0.00677		hsa-miR-6854-3p
Intellectual Disability	378	98.1	127	0.000338	0.00184		hsa-miR-4312
Dull intelligence	330	85.6	109	0.00176	0.00359		hsa-miR-3140-3p
Low intelligence	326	84.6	107	0.00245	0.00471		hsa-miR-6762-5p
Mental deficiency	326	84.6	107	0.00245	0.00471		hsa-miR-26a-5p
Poor school performance	327	84.8	107	0.00274	0.00484		hsa-miR-6743-5p
Mental Retardation	330	85.6	106	0.00548	0.00618		hsa-miR-627-3p
Cognitive delay	315	81.7	104	0.00227	0.00454		hsa-miR-604
Mental and motor retardation	316	82	104	0.00255	0.00478		hsa-miR-4527
Mammary Neoplasms	237	61.5	102	3.4e-09	3.4e-07		hsa-miR-4256
Global developmental delay	313	81.2	102	0.00395	0.00571		hsa-miR-6731-3p
Muscle hypotonia	311	80.7	101	0.00463	0.00579		hsa-miR-124-3p
Short stature	287	74.5	93	0.00692	0.00709		hsa-miR-6868-5p
Prostatic Neoplasms	260	67.4	92	0.000334	0.00184		hsa-miR-4540
Stomach Neoplasms	167	43.3	74	1.29e-07	6.45e-06		hsa-miR-181c-5p
Failure to gain weight	205	53.2	74	0.000659	0.00262		hsa-miR-1287-5p
Pediatric failure to thrive	206	53.4	74	0.000775	0.00287		hsa-miR-597-3p
Small head	192	49.8	71	0.000381	0.00184		hsa-miR-181d-5p
Micrognathism	160	41.5	62	0.000205	0.00161		hsa-miR-548aa
Mandibular hypoplasia	160	41.5	62	0.000205	0.00161		hsa-miR-7107-3p
Hypoplastic mandible condyle	160	41.5	61	0.000385	0.00184		hsa-miR-205-3p
Hepatomegaly	145	37.6	53	0.00273	0.00484		hsa-miR-31-5p
Liver carcinoma	121	31.4	47	0.0011	0.00314		hsa-miR-1205
Lung Neoplasms	122	31.6	47	0.00135	0.00355		hsa-miR-3149
Byzanthine arch palate	113	29.3	43	0.00281	0.00484		hsa-miR-4295
Low set ears	100	25.9	40	0.00132	0.00355		hsa-miR-8054
Myocardial Ischemia	83	21.5	39	2.52e-05	0.000504		hsa-miR-148b-3p
Downward slant of palpebral fissure	90	23.3	39	0.000226	0.00161		hsa-miR-6845-5p
Infant, Small for Gestational Age	87	22.6	38	0.000222	0.00161		hsa-miR-6842-3p
Fetal Growth Retardation	93	24.1	38	0.00108	0.00314		hsa-miR-3616-5p
Adenocarcinoma	70	18.2	37	1.21e-06	4.03e-05		hsa-miR-744-3p
Intrauterine retardation	86	22.3	37	0.000386	0.00184		hsa-miR-221-5p
Mammary Neoplasms, Experimental	73	18.9	35	3.83e-05	0.000638		hsa-miR-4465
Squamous cell carcinoma	66	17.1	33	2.15e-05	0.000504		hsa-miR-488-5p
Juvenile arthritis	70	18.2	31	0.00062	0.00258		hsa-miR-1297
Colonic Neoplasms	79	20.5	31	0.0062	0.00677		hsa-miR-6732-5p
Animal Mammary Neoplasms	67	17.4	29	0.00143	0.00358		hsa-miR-892a
Malignant mesothelioma	70	18.2	29	0.00319	0.00532		hsa-miR-6815-5p
Liver neoplasms	70	18.2	28	0.00667	0.00709		hsa-miR-765
Dilated ventricles (finding)	65	16.9	27	0.00418	0.00571		hsa-miR-944
Brachydactyly	67	17.4	27	0.00681	0.00709		hsa-miR-3652
Ventricular Septal Defects	63	16.3	26	0.00543	0.00618		hsa-miR-4430
Neoplasm Invasiveness	63	16.3	26	0.00543	0.00618		hsa-miR-891b
HIV Infections	52	13.5	24	0.00124	0.00344		hsa-miR-6499-3p
Adenoid Cystic Carcinoma	53	13.7	24	0.00172	0.00358		hsa-miR-1238-3p
Neoplastic Cell Transformation	57	14.8	24	0.0055	0.00618		hsa-miR-4262
Atrial Septal Defects	50	13	23	0.00165	0.00358		hsa-miR-3619-5p
Gastroesophageal reflux disease	43	11.2	22	0.000334	0.00184		hsa-miR-3682-5p
Heartburn	39	10.1	21	0.00018	0.00161		hsa-miR-196a-3p
Atherosclerosis	36	9.34	20	0.000145	0.00161		hsa-miR-4470
Mouth Neoplasms	33	8.56	19	0.000111	0.00159
Coronary Artery Disease	42	10.9	19	0.00514	0.00618
Isolated cases	36	9.34	18	0.00163	0.00358
Adenocarcinoma of lung (disorder)	38	9.86	18	0.00349	0.00545
Focal glomerulosclerosis	26	6.74	16	0.000132	0.00161
Puffy cheeks	33	8.56	16	0.00433	0.00571
Hypertrophy of cheeks	33	8.56	16	0.00433	0.00571
Hyperplasia of cheeks	33	8.56	16	0.00433	0.00571
Triangular face	34	8.82	16	0.00625	0.00677
leukemia	27	7	15	0.000992	0.00314
Distal amyotrophy	29	7.52	15	0.00258	0.00478
Increased fracture rate	27	7	14	0.00346	0.00545
Frequent fractures	27	7	14	0.00346	0.00545
Telangiectasia of the skin	22	5.71	13	0.000997	0.00314
Astrocytoma	18	4.67	12	0.000328	0.00184
Blood Coagulation Disorders	19	4.93	12	0.000681	0.00262
Endometrial Neoplasms	23	5.97	12	0.0063	0.00677
Neoplasm Recurrence, Local	18	4.67	11	0.0017	0.00358
Kidney Neoplasm	18	4.67	11	0.0017	0.00358
Uterine Cervical Neoplasm	18	4.67	11	0.0017	0.00358
Chronic kidney disease stage 5	19	4.93	11	0.00309	0.00524
Brain Neoplasms	14	3.63	10	0.000464	0.00211
Excess nuchal skin	15	3.89	10	0.00107	0.00314
Abnormal dermatoglyphic pattern	15	3.89	10	0.00107	0.00314
Hemorrhagic Disorders	15	3.89	10	0.00107	0.00314
Coagulation abnormalities	15	3.89	10	0.00107	0.00314
Hair shaft abnormalities	17	4.41	10	0.00409	0.00571
Aortic coarctation	17	4.41	10	0.00409	0.00571
Dizziness	18	4.67	10	0.00709	0.00709
Vertigo	18	4.67	10	0.00709	0.00709
hair abnormalities (non-specific)	18	4.67	10	0.00709	0.00709
Adult T-Cell Lymphoma/Leukemia	18	4.67	10	0.00709	0.00709
Muscle biopsy shows dystrophic changes	14	3.63	9	0.00281	0.00484
Carcinoma, Pancreatic Ductal	15	3.89	9	0.00541	0.00618
Sandal gap	10	2.59	8	0.00054	0.00235
Hemangiosarcoma	11	2.85	8	0.00153	0.00358
Hemangioma	12	3.11	8	0.00354	0.00545
Bipolar I disorder	12	3.11	8	0.00354	0.00545
Ataxia	10	2.59	7	0.00436	0.00571
Aplasia/Hypoplasia of the abdominal wall musculature	10	2.59	7	0.00436	0.00571
Noonan Syndrome	10	2.59	7	0.00436	0.00571
Thickened helices	10	2.59	7	0.00436	0.00571
Prostatic Intraepithelial Neoplasias	7	1.82	6	0.00165	0.00358
Curly hair (finding)	7	1.82	6	0.00165	0.00358
Lymphoma, Non-Hodgkin	8	2.08	6	0.00513	0.00618
Mouth Abnormalities	8	2.08	6	0.00513	0.00618
Mucosal telangiectasiae	6	1.56	5	0.0055	0.00618
Subcutaneous lipomas	4	1.04	4	0.00451	0.00571
Thin nails	4	1.04	4	0.00451	0.00571
Helicobacter Infections	4	1.04	4	0.00451	0.00571
